# Supplementary material for: The GEA pipeline for characterizing Escherichia coli and Salmonella genomes
Source: Sci Rep. 2024 Jun 10;14:13257. doi: 10.1038/s41598-024-63832-z (PMC11164923; doi:10.1038/s41598-024-63832-z)
Supplement: Supplementary file 1 — Supplementary Information. [file 41598_2024_63832_MOESM1_ESM.zip]

Archive with 3 entries (3 files):
- GEA_ecoli_test_Ceres_metadata.txt
- GEA_senterica_demo_Atlas_metadata.txt
- Supplementary_Information_file.txt
