# Supplementary material for: The GEA pipeline for characterizing Escherichia coli and Salmonella genomes
Source: Sci Rep. 2024 Jun 10;14:13257. doi: 10.1038/s41598-024-63832-z (PMC11164923; doi:10.1038/s41598-024-63832-z)
Supplement: Supplementary file 1 — Supplementary Information. [file 41598_2024_63832_MOESM1_ESM.zip › GEA_ecoli_test_Ceres_metadata.txt]

Library	Species	Assembly_bp	Ncontigs	GC	N50	L50	MLST_Allele_Profile	MLST_Seq_Type	SeroProf	ClermontPhylotype	FimType	VirFactorCount	VirFactorList	AqResGeneCount	AqResGeneList	MutResGeneCount	MutResGeneList	PlasCount	PlasList	SkesaPlasCount	SkesaPlasList	Sequence_Depth	Assembly	Est_Genome	Nreads	Coverage_Lighter	Coverage_Shovill	MLST_Loc_1	MLST_Loc1_ID	MLST_Loc1_Cov	MLST_Loc1_Allele	MLST_Loc_2	MLST_Loc2_ID	MLST_Loc2_Cov	MLST_Loc2_Allele	MLST_Loc_3	MLST_Loc3_ID	MLST_Loc3_Cov	MLST_Loc3_Allele	MLST_Loc_4	MLST_Loc4_ID	MLST_Loc4_Cov	MLST_Loc4_Allele	MLST_Loc_5	MLST_Loc5_ID	MLST_Loc5_Cov	MLST_Loc5_Allele	MLST_Loc_6	MLST_Loc6_ID
SAM128598	Escherichia_coli	867070204	771	0.5024	128.046 KB	15	adk_12,fumC_12,gyrB_8,icd_12,mdh_15,purA_2,recA_2	11	7:157:157	E	FimH82	27	astA,chuA,eae-g01-gamma,ehxA,espA,espB,espJ,espP,espY2:000868321,etpD,fimH,gad,gad,hlyE,iha,iss,iss,iss,iss,katP,nleA,nleB,nleB,nleC,nlpI,ompT,stx1a-O157-GPU96MM,stx2c-O157-FLY16,terC,terC,terC,tir,toxB,traT,traT	0		0		3	Col(pHAD28),IncFIB(AP001918),IncFII	1	Contig_1_279.139_Circ,	165	5490976	5231091	6000834	167.888	104.968	adk	100	100	adk_12	fumC	100	100	fumC_12	gyrB	100	100	gyrB_8	icd	100	100	icd_12	mdh	100	100	mdh_15	purA	100
SAM128599	Escherichia_coli	776102184	760	0.5024	124.514 KB	15	adk_12,fumC_12,gyrB_8,icd_12,mdh_15,purA_2,recA_2	11	7:157:157	E	FimH82	27	astA,chuA,eae-g01-gamma,ehxA,espA,espB,espJ,espP,espY2:000868321,etpD,fimH,gad,hlyE,iha,iss,iss,iss,iss,katP,nleA,nleB,nleB,nleC,nlpI,ompT,stx1a-O157-GPU96MM,stx2c-O157-FLY16,terC,terC,terC,tir,toxB,traT,traT	0		0		3	Col(pHAD28),IncFIB(AP001918),IncFII	1	Contig_1_271.466_Circ,	149	5487013	5177844	5368396	151.701	105.97	adk	100	100	adk_12	fumC	100	100	fumC_12	gyrB	100	100	gyrB_8	icd	100	100	icd_12	mdh	100	100	mdh_15	purA	100
SAM128600	Escherichia_coli	660178948	748	0.5024	127.159 KB	13	adk_12,fumC_12,gyrB_8,icd_12,mdh_15,purA_2,recA_2	11	7:157:157	E	FimH82	27	astA,chuA,eae-g01-gamma,ehxA,espA,espB,espJ,espP,espY2:000868321,etpD,fimH,gad,gad,hlyE,iha,iss,iss,iss,iss,katP,nleA,nleB,nleB,nleC,nlpI,ompT,stx1a-O157-GPU96MM,stx2c-O157-FLY16,terC,terC,terC,tir,toxB,traT,traT	0		0		3	Col(pHAD28),IncFIB(AP001918),IncFII	2	Contig_1_324.832_Circ,,Contig_2_34.8751_Circ,	129	5486740	5114719	4563678	130.536	107.273	adk	100	100	adk_12	fumC	100	100	fumC_12	gyrB	100	100	gyrB_8	icd	100	100	icd_12	mdh	100	100	mdh_15	purA	100
SAM128601	Escherichia_coli	885014988	757	0.502	127.212 KB	16	adk_12,fumC_12,gyrB_8,icd_12,mdh_15,purA_2,recA_2	11	7:157:157	E	FimH82	27	astA,chuA,eae-g01-gamma,ehxA,espA,espB,espJ,espP,espY2:000868321,etpD,fimH,gad,hlyE,iha,iss,iss,iss,iss,katP,nleA,nleB,nleB,nleC,nlpI,ompT,stx1a-O157-GPU96MM,stx2c-O157-FLY16,terC,terC,terC,tir,toxB,traT,traT	0		0		3	Col(pHAD28),IncFIB(AP001918),IncFII	1	Contig_1_429.917_Circ,	168	5506068	5262862	5466846	152.033	104.621	adk	100	100	adk_12	fumC	100	100	fumC_12	gyrB	100	100	gyrB_8	icd	100	100	icd_12	mdh	100	100	mdh_15	purA	100
SAM128602	Escherichia_coli	657651566	758	0.5024	142.41 KB	13	adk_12,fumC_12,gyrB_8,icd_12,mdh_15,purA_2,recA_2	11	7:157:157	E	FimH82	27	astA,chuA,eae-g01-gamma,ehxA,espA,espB,espJ,espP,espY2:000868321,etpD,fimH,gad,hlyE,iha,iss,iss,iss,iss,katP,nleA,nleB,nleB,nleC,nlpI,ompT,stx1a-O157-GPU96MM,stx2c-O157-FLY16,terC,terC,terC,tir,toxB,traT,traT	0		0		3	Col(pHAD28),IncFIB(AP001918),IncFII	1	Contig_1_325.095_Circ,	128	5485672	5102124	4539076	130.176	107.517	adk	100	100	adk_12	fumC	100	100	fumC_12	gyrB	100	100	gyrB_8	icd	100	100	icd_12	mdh	100	100	mdh_15	purA	100
SAM128603	Escherichia_coli	119360956	1073	0.4927	21.541 KB	76	adk_12,fumC_12,gyrB_8,icd_12,mdh_15*,purA_2,recA_2	11*	7:157:157	E	FimH82	25	astA,chuA,eae-g01-gamma,ehxA,espA,espB,espJ,espY2:000868321,etpD,fimH,gad,hlyE,iha,iss,iss,katP,nleA,nleB,nleB,nleC,nlpI,ompT,stx1a-O157-GPU96MM,stx2c-O157-FLY16,terC,terC,terC,tir,traT,traT	0		0		3	Col(pHAD28),IncFIB(AP001918),IncFII	1	Contig_1_46.0299_Circ,	70	5755213	1705090	818562	70.13	337.531	adk	100	100	adk_12	fumC	100	100	fumC_12	gyrB	100	100	gyrB_8	icd	100	100	icd_12	mdh	99.7787610619469	100	mdh_15*	purA	100
SAM128604	Escherichia_coli	893618440	709	0.5024	142.245 KB	14	adk_12,fumC_12,gyrB_8,icd_12,mdh_15,purA_2,recA_2	11	7:157:157	E	FimH82	27	astA,chuA,eae-g01-gamma,ehxA,espA,espB,espJ,espP,espY2:000868321,etpD,fimH,gad,hlyE,iha,iss,iss,iss,iss,katP,nleA,nleB,nleB,nleC,nlpI,ompT,stx1a-O157-GPU96MM,stx2c-O157-FLY16,terC,terC,terC,tir,toxB,traT,traT	0		0		3	Col(pHAD28),IncFIB(AP001918),IncFII	1	Contig_1_273.255_Circ,	169	5484663	5269592	5486704	152.391	104.081	adk	100	100	adk_12	fumC	100	100	fumC_12	gyrB	100	100	gyrB_8	icd	100	100	icd_12	mdh	100	100	mdh_15	purA	100
SAM128605	Escherichia_coli	934870222	768	0.5024	124.41 KB	16	adk_12,fumC_12,gyrB_8,icd_12,mdh_15,purA_2,recA_2	11	7:157:157	E	FimH82	27	astA,chuA,eae-g01-gamma,ehxA,espA,espB,espJ,espP,espY2:000868321,etpD,fimH,gad,hlyE,iha,iss,iss,iss,iss,katP,nleA,nleB,nleB,nleC,nlpI,ompT,stx1a-O157-GPU96MM,stx2c-O157-FLY16,terC,terC,terC,tir,toxB,traT,traT	0		0		3	Col(pHAD28),IncFIB(AP001918),IncFII	1	Contig_1_377.643_Circ,	176	5488253	5285378	5512218	152.645	103.838	adk	100	100	adk_12	fumC	100	100	fumC_12	gyrB	100	100	gyrB_8	icd	100	100	icd_12	mdh	100	100	mdh_15	purA	100
SAM128606	Escherichia_coli	786367582	805	0.503	128.268 KB	11	adk_12,fumC_12,gyrB_8,icd_12,mdh_15,purA_2,recA_2	11	7:157:157	E	FimH36	26	astA,chuA,eae-g01-gamma,ehxA,espA,espB,espJ,espP,espY2:000868321,etpD,fimH,gad,gad,hlyE,iha,iss,iss,iss,iss,katP,nleA,nleB,nleB,nleC,nleC,nlpI,ompT,stx1a-O157-FLY16,terC,terC,terC,tir,tir,toxB,traT,traT	4	aph(6)-Id,aph(3'')-Ib,aph(3'')-Ib,aph(3'')-Ib,aph(3'')-Ib,sul2,tet(B)	0		2	IncFIB(AP001918),IncFII	0		148	5556716	5290291	5436386	150.359	105.036	adk	100	100	adk_12	fumC	100	100	fumC_12	gyrB	100	100	gyrB_8	icd	100	100	icd_12	mdh	100	100	mdh_15	purA	100
SAM128607	Escherichia_coli	656736652	725	0.5023	145.661 KB	12	adk_12,fumC_12,gyrB_8,icd_12,mdh_15,purA_2,recA_2	11	7:157:157	E	FimH82	28	astA,chuA,eae-g01-gamma,ehxA,espA,espB,espJ,espP,espY2:000868321,etpD,fimH,gad,hlyE,iha,iss,iss,iss,iss,katP,nleA,nleB,nleB,nleC,nlpI,ompT,stx1a-O157-GPU96MM,stx2c-O157-FLY16,tccP,tccP,terC,terC,terC,tir,toxB,traT,traT	0		0		3	Col(pHAD28),IncFIB(AP001918),IncFII	1	Contig_1_300.295_Circ,	128	5482991	5121846	4544936	129.856	107.051	adk	100	100	adk_12	fumC	100	100	fumC_12	gyrB	100	100	gyrB_8	icd	100	100	icd_12	mdh	100	100	mdh_15	purA	100
SAM128608	Escherichia_coli	662917684	691	0.5028	128.044 KB	13	adk_12,fumC_12,gyrB_8,icd_12,mdh_15,purA_2,recA_2	11	7:157:157	E	FimH36	26	astA,chuA,eae-g01-gamma,ehxA,espA,espB,espJ,espP,espY2:000868321,etpD,fimH,gad,hlyE,iha,iss,iss,iss,iss,katP,nleA,nleB,nleB,nleC,nleC,nlpI,ompT,stx1a-O157-FLY16,terC,terC,terC,tir,tir,toxB,traT,traT	4	aph(6)-Id,aph(3'')-Ib,aph(3'')-Ib,aph(3'')-Ib,aph(3'')-Ib,sul2,tet(B)	0		2	IncFIB(AP001918),IncFII	0		128	5520498	5153477	4560100	129.416	107.121	adk	100	100	adk_12	fumC	100	100	fumC_12	gyrB	100	100	gyrB_8	icd	100	100	icd_12	mdh	100	100	mdh_15	purA	100
SAM128609	Escherichia_coli	586114672	722	0.5028	139.09 KB	13	adk_12,fumC_12,gyrB_8,icd_12,mdh_15,purA_2,recA_2	11	7:157:157	E	FimH36	26	astA,chuA,eae-g01-gamma,ehxA,espA,espB,espJ,espP,espY2:000868321,etpD,fimH,gad,hlyE,iha,iss,iss,iss,iss,katP,nleA,nleB,nleB,nleC,nleC,nlpI,ompT,stx1a-O157-FLY16,terC,terC,terC,tir,tir,toxB,traT,traT	4	aph(6)-Id,aph(3'')-Ib,aph(3'')-Ib,aph(3'')-Ib,aph(3'')-Ib,sul2,tet(B)	0		2	IncFIB(AP001918),IncFII	0		115	5520246	5058736	4048444	117.095	109.123	adk	100	100	adk_12	fumC	100	100	fumC_12	gyrB	100	100	gyrB_8	icd	100	100	icd_12	mdh	100	100	mdh_15	purA	100
SAM128610	Escherichia_coli	578644638	719	0.5024	127.156 KB	13	adk_12,fumC_12,gyrB_8,icd_12,mdh_15,purA_2,recA_2	11	7:157:157	E	FimH82	26	astA,chuA,eae-g01-gamma,ehxA,espA,espB,espJ,espY2:000868321,etpD,fimH,gad,gad,hlyE,iha,iss,iss,iss,iss,katP,nleA,nleB,nleB,nleC,nlpI,ompT,stx1a-O157-GPU96MM,stx2c-O157-FLY16,terC,terC,terC,tir,toxB,traT,traT	0		0		3	Col(pHAD28),IncFIB(AP001918),IncFII	1	Contig_1_222.208_Circ,	118	5479964	4901114	3988516	119.007	111.81	adk	100	100	adk_12	fumC	100	100	fumC_12	gyrB	100	100	gyrB_8	icd	100	100	icd_12	mdh	100	100	mdh_15	purA	100
SAM128611	Escherichia_coli	611629018	449	0.5025	143.039 KB	12	adk_52,fumC_116,gyrB_55,icd_101,mdh_113,purA_40,recA_38	770	45:1:1	F	FimH552	25	AslA,astA,chuA,csgA,eilA,eilA,eltIIAB-a,epeA,estap-STa4,faeD,fimH,gad,gad,hlyE,iha,iss,katP,kpsE,kpsMII,nleB,nlpI,terC,terC,traT,traT,yehA,yehB,yehC,yehD	4	aph(3'')-Ib,blaCMY-2,sul2,tet(A)	1	parE_p.I355T	5	Col(pHAD28),IncFIB(AP001918),IncFII(pSE11),IncQ1,IncX4	1	Contig_1_218.18_Circ,	119	5660734	5125521	4215218	120.267	110.442	adk	100	100	adk_52	fumC	100	100	fumC_116	gyrB	100	100	gyrB_55	icd	100	100	icd_101	mdh	100	100	mdh_113	purA	100
SAM128612	Escherichia_coli	578650930	793	0.503	92.29 KB	18	adk_12,fumC_12,gyrB_8,icd_12,mdh_15,purA_2,recA_2	11	7:157:157	E	FimH82	26	astA,chuA,eae-g01-gamma,ehxA,espA,espB,espJ,espP,espY2:000868321,etpD,fimH,gad,hlyE,iha,iss,iss,iss,iss,katP,nleA,nleB,nleB,nleC,nlpI,ompT,stx1a-O157-GPU96MM,stx2c-O157-FLY16,terC,terC,terC,tir,traT,traT	0		0		3	Col(pHAD28),IncFIB(AP001918),IncFII	0		127	5464689	4555765	3999982	128.42	119.951	adk	100	100	adk_12	fumC	100	100	fumC_12	gyrB	100	100	gyrB_8	icd	100	100	icd_12	mdh	100	100	mdh_15	purA	100
SAM128613	Escherichia_coli	534820572	614	0.5036	148.3 KB	12	adk_12,fumC_12,gyrB_8,icd_12,mdh_15,purA_2,recA_2	11	7:157:157	E	FimH36	26	astA,chuA,eae-g01-gamma,ehxA,espA,espB,espJ,espP,espY2:000868321,etpD,fimH,gad,hlyE,iha,iss,iss,katP,nleA,nleB,nleB,nleC,nleC,nlpI,ompT,stx2a-O157-EDL933,terC,terC,terC,tir,toxB,traT,traT	0		0		2	IncFIB(AP001918),IncFII	0		110	5426946	4860472	3697950	111.307	111.654	adk	100	100	adk_12	fumC	100	100	fumC_12	gyrB	100	100	gyrB_8	icd	100	100	icd_12	mdh	100	100	mdh_15	purA	100
SAM128614	Escherichia_coli	630418360	478	0.5032	150.831 KB	13	adk_6,fumC_4,gyrB_7,icd_9,mdh_7,purA_7,recA_56	1080	25:105:105	A	FimH54	17	csgA,fdeC,fimH,hlyE,hra,iss,iss,iss,lpfA,lpfA,nlpI,ompT,ompT,shiB,terC,terC,terC,traJ,traT,yehA,yehB,yehC,yehD	3	aph(6)-Id,aph(3'')-Ib,aph(3'')-Ib,aph(3'')-Ib,aph(3'')-Ib,tet(B)	0		5	IncFIB(AP001918),IncFII(29),IncHI2,IncHI2A,IncI2(Delta)	3	Contig_1_116.589_Circ,,Contig_2_64.0396_Circ,,Contig_3_94.6997_Circ,	124	5562365	5043385	4355884	126.349	110.29	adk	100	100	adk_6	fumC	100	100	fumC_4	gyrB	100	100	gyrB_7	icd	100	100	icd_9	mdh	100	100	mdh_7	purA	100
SAM128615	Escherichia_coli	380035942	710	0.5022	124.41 KB	16	adk_12,fumC_12,gyrB_8,icd_12,mdh_15,purA_2,recA_2	11	7:157:157	E	FimH82	26	astA,chuA,eae-g01-gamma,ehxA,espA,espB,espJ,espP,espY2:000868321,etpD,fimH,hlyE,iha,iss,iss,iss,iss,katP,nleA,nleB,nleB,nleC,nlpI,ompT,stx1a-O157-GPU96MM,stx2c-O157-FLY16,terC,terC,terC,tir,toxB,traT,traT	0		0		3	Col(pHAD28),IncFIB(AP001918),IncFII	2	Contig_1_127.237_Circ,,Contig_2_82.9147_Circ,	82	5471758	4600406	2618256	83.269	118.94	adk	100	100	adk_12	fumC	100	100	fumC_12	gyrB	100	100	gyrB_8	icd	100	100	icd_12	mdh	100	100	mdh_15	purA	100
SAM128616	Escherichia_coli	566106112	772	0.5024	124.617 KB	13	adk_12,fumC_12,gyrB_8,icd_12,mdh_15,purA_2,recA_2	11	7:157:157	E	FimH82	27	astA,chuA,eae-g01-gamma,ehxA,espA,espB,espJ,espP,espY2:000868321,etpD,fimH,gad,hlyE,iha,iss,iss,iss,iss,katP,nleA,nleB,nleB,nleC,nlpI,ompT,stx1a-O157-GPU96MM,stx2c-O157-FLY16,terC,terC,terC,tir,toxB,traT,traT	0		0		3	Col(pHAD28),IncFIB(AP001918),IncFII	2	Contig_1_159.122_Circ,,Contig_2_22.2673_Circ,	113	5484952	4975072	3913382	115.081	110.248	adk	100	100	adk_12	fumC	100	100	fumC_12	gyrB	100	100	gyrB_8	icd	100	100	icd_12	mdh	100	100	mdh_15	purA	100
SAM128617	Escherichia_coli	610042576	764	0.5024	116.566 KB	17	adk_12,fumC_12,gyrB_8,icd_12,mdh_15,purA_2,recA_2	11	7:157:157	E	FimH82	25	astA,chuA,eae-g01-gamma,ehxA,espA,espB,espJ,espY2:000868321,etpD,fimH,gad,hlyE,iha,iss,iss,iss,iss,katP,nleA,nleB,nleB,nleC,nlpI,ompT,stx1a-O157-GPU96MM,stx2c-O157-FLY16,terC,terC,terC,tir,traT,traT	0		0		3	Col(pHAD28),IncFIB(AP001918),IncFII	1	Contig_1_164.462_Circ,	124	5483147	4904851	4216690	125.788	111.79	adk	100	100	adk_12	fumC	100	100	fumC_12	gyrB	100	100	gyrB_8	icd	100	100	icd_12	mdh	100	100	mdh_15	purA	100
SAM128618	Escherichia_coli	683158190	773	0.5024	128.046 KB	14	adk_12,fumC_12,gyrB_8,icd_12,mdh_15,purA_2,recA_2	11	7:157:157	E	FimH82	26	astA,chuA,eae-g01-gamma,ehxA,espA,espB,espJ,espP,espY2:000868321,etpD,fimH,gad,hlyE,iha,iss,iss,iss,iss,katP,nleA,nleB,nleB,nleC,nlpI,ompT,stx1a-O157-GPU96MM,stx2c-O157-FLY16,terC,terC,terC,toxB,traT,traT	0		0		3	Col(pHAD28),IncFIB(AP001918),IncFII	1	Contig_1_189.293_Circ,	134	5488180	5097644	4725748	135.628	107.661	adk	100	100	adk_12	fumC	100	100	fumC_12	gyrB	100	100	gyrB_8	icd	100	100	icd_12	mdh	100	100	mdh_15	purA	100
SAM128619	Escherichia_coli	452517780	773	0.5024	128.029 KB	14	adk_12,fumC_12,gyrB_8,icd_12,mdh_15,purA_2,recA_2	11	7:157:157	E	FimH82	27	astA,chuA,eae-g01-gamma,ehxA,espA,espB,espJ,espP,espY2:000868321,etpD,fimH,gad,hlyE,iha,iss,iss,iss,iss,katP,nleA,nleB,nleB,nleC,nlpI,ompT,stx1a-O157-GPU96MM,stx2c-O157-FLY16,terC,terC,terC,tir,toxB,traT,traT	0		0		3	Col(pHAD28),IncFIB(AP001918),IncFII	1	Contig_1_118.482_Circ,	96	5478400	4697809	3119350	97.108	116.616	adk	100	100	adk_12	fumC	100	100	fumC_12	gyrB	100	100	gyrB_8	icd	100	100	icd_12	mdh	100	100	mdh_15	purA	100
SAM128620	Escherichia_coli	654119180	726	0.5024	146.726 KB	14	adk_12,fumC_12,gyrB_8,icd_12,mdh_15,purA_2,recA_2	11	7:157:157	E	FimH82	27	astA,chuA,eae-g01-gamma,ehxA,espA,espB,espJ,espP,espY2:000868321,etpD,fimH,gad,hlyE,iha,iss,iss,iss,iss,katP,nleA,nleB,nleB,nleC,nlpI,ompT,stx1a-O157-GPU96MM,stx2c-O157-FLY16,terC,terC,terC,tir,toxB,traT,traT	0		0		3	Col(pHAD28),IncFIB(AP001918),IncFII	1	Contig_1_123.858_Circ,	128	5481739	5077546	4525724	130.425	107.96	adk	100	100	adk_12	fumC	100	100	fumC_12	gyrB	100	100	gyrB_8	icd	100	100	icd_12	mdh	100	100	mdh_15	purA	100
SAM128621	Escherichia_coli	748564388	741	0.5023	127.934 KB	15	adk_12,fumC_12,gyrB_8,icd_12,mdh_15,purA_2,recA_2	11	7:157:157	E	FimH82	27	astA,chuA,eae-g01-gamma,ehxA,espA,espB,espJ,espP,espY2:000868321,etpD,fimH,gad,hlyE,iha,iss,iss,iss,iss,katP,nleA,nleB,nleB,nleC,nlpI,ompT,stx1a-O157-GPU96MM,stx2c-O157-FLY16,terC,terC,terC,tir,toxB,traT,traT	0		0		3	Col(pHAD28),IncFIB(AP001918),IncFII	1	Contig_1_271.999_Circ,	144	5484590	5169925	5181752	146.68	106.086	adk	100	100	adk_12	fumC	100	100	fumC_12	gyrB	100	100	gyrB_8	icd	100	100	icd_12	mdh	100	100	mdh_15	purA	100
SAM128622	Escherichia_coli	81157648	2214	0.5038	3.62 KB	407	adk_12,fumC_12,gyrB_8*,icd_12,No hit found,purA_654?*,No hit found	Unknown	7::157	E	FimH82	19	astA,chuA,ehxA,espA,espJ,espY2:000868321,fimH,gad,hlyE,iha,iss,iss,nleA,nleC,ompT,stx1a-O157-GPU96MM,stx2c-O157-FLY16,terC,terC,tir,traT,traT	0		0		2	Col(pHAD28),IncFII	0		90	4804874	901419	559582	90.776	533.034	adk	100	100	adk_12	fumC	100	100	fumC_12	gyrB	99.5652173913043	100	gyrB_8*	icd	100	100	icd_12	mdh			No hit found	purA	98.6870897155361
SAM128623	Escherichia_coli	461892860	752	0.5024	106.085 KB	17	adk_12,fumC_12,gyrB_8,icd_12,mdh_15,purA_2,recA_2	11	7:157:157	E	FimH82	27	astA,chuA,eae-g01-gamma,ehxA,espA,espB,espJ,espP,espY2:000868321,etpD,fimH,gad,hlyE,iha,iss,iss,iss,iss,katP,nleA,nleB,nleB,nleC,nlpI,ompT,stx1a-O157-GPU96MM,stx2c-O157-FLY16,terC,terC,terC,tir,toxB,traT,traT	0		0		3	Col(pHAD28),IncFIB(AP001918),IncFII	1	Contig_1_134.158_Circ,	103	5473788	4447156	3194136	105.066	123.085	adk	100	100	adk_12	fumC	100	100	fumC_12	gyrB	100	100	gyrB_8	icd	100	100	icd_12	mdh	100	100	mdh_15	purA	100
SAM128624	Escherichia_coli	473627440	723	0.5024	121.286 KB	15	adk_12,fumC_12,gyrB_8,icd_12,mdh_15,purA_2,recA_2	11	7:157:157	E	FimH82	27	astA,chuA,eae-g01-gamma,ehxA,espA,espB,espJ,espP,espY2:000868321,etpD,fimH,gad,gad,hlyE,iha,iss,iss,iss,iss,katP,nleA,nleB,nleB,nleC,nlpI,ompT,stx1a-O157-GPU96MM,stx2c-O157-FLY16,terC,terC,terC,tir,toxB,traT,traT	0		0		3	Col(pHAD28),IncFIB(AP001918),IncFII	1	Contig_1_108.265_Circ,	103	5476411	4554862	3269894	104.996	120.232	adk	100	100	adk_12	fumC	100	100	fumC_12	gyrB	100	100	gyrB_8	icd	100	100	icd_12	mdh	100	100	mdh_15	purA	100
SAM128625	Escherichia_coli	155640914	1139	0.5032	17.747 KB	81	adk_12,fumC_12*,gyrB_8,icd_12,mdh_15*,purA_2,recA_2	11*	7::157	E	FimH36	23	astA,chuA,eae-g01-gamma,ehxA,espA,espB,espJ,espY2:000868321,fimH,gad,hlyE,iha,iss,iss,katP,nleA,nleB,nleC,nlpI,ompT,stx1a-O157-FLY16,terC,terC,terC,tir,tir,traT,traT	4	aph(6)-Id,aph(3'')-Ib,aph(3'')-Ib,aph(3'')-Ib,aph(3'')-Ib,sul2,tet(B)	0		2	IncFIB(AP001918),IncFII	0		76	5421140	2041525	1070568	76.633	265.543	adk	100	100	adk_12	fumC	99.7867803837953	100	fumC_12*	gyrB	100	100	gyrB_8	icd	100	100	icd_12	mdh	99.5575221238938	100	mdh_15*	purA	100
SAM128626	Escherichia_coli	497526458	734	0.5029	109.06 KB	14	adk_12,fumC_12,gyrB_8,icd_12,mdh_15,purA_2,recA_2	11	7:157:157	E	FimH36	26	astA,chuA,eae-g01-gamma,ehxA,espA,espB,espJ,espP,espY2:000868321,etpD,fimH,gad,hlyE,iha,iss,iss,iss,iss,katP,nleA,nleB,nleB,nleC,nleC,nlpI,ompT,stx1a-O157-FLY16,terC,terC,terC,tir,tir,toxB,traT,traT	4	aph(6)-Id,aph(3'')-Ib,aph(3'')-Ib,aph(3'')-Ib,aph(3'')-Ib,sul2,tet(B)	0		2	IncFIB(AP001918),IncFII	0		106	5514322	4656030	3431592	107.75	118.433	adk	100	100	adk_12	fumC	100	100	fumC_12	gyrB	100	100	gyrB_8	icd	100	100	icd_12	mdh	100	100	mdh_15	purA	100
SAM128627	Escherichia_coli	591243224	730	0.5024	134.784 KB	14	adk_12,fumC_12,gyrB_8,icd_12,mdh_15,purA_2,recA_2	11	7:157:157	E	FimH82	27	astA,chuA,eae-g01-gamma,ehxA,espA,espB,espJ,espP,espY2:000868321,etpD,fimH,gad,gad,hlyE,iha,iss,iss,iss,iss,katP,nleA,nleB,nleB,nleC,nlpI,ompT,stx1a-O157-GPU96MM,stx2c-O157-FLY16,terC,terC,terC,tir,toxB,traT,traT	0		0		3	Col(pHAD28),IncFIB(AP001918),IncFII	1	Contig_1_160.848_Circ,	122	5481354	4820947	4080258	123.803	113.698	adk	100	100	adk_12	fumC	100	100	fumC_12	gyrB	100	100	gyrB_8	icd	100	100	icd_12	mdh	100	100	mdh_15	purA	100
SAM128628	Escherichia_coli	542726184	786	0.5024	146.585 KB	13	adk_12,fumC_12,gyrB_8,icd_12,mdh_15,purA_2,recA_2	11	7:157:157	E	FimH82	27	astA,chuA,eae-g01-gamma,ehxA,espA,espB,espJ,espP,espY2:000868321,etpD,fimH,gad,hlyE,iha,iss,iss,iss,iss,katP,nleA,nleB,nleB,nleC,nlpI,ompT,stx1a-O157-GPU96MM,stx2c-O157-FLY16,terC,terC,terC,tir,toxB,traT,traT	0		0		3	Col(pHAD28),IncFIB(AP001918),IncFII	1	Contig_1_132.195_Circ,	112	5484831	4841031	3748468	113.252	113.298	adk	100	100	adk_12	fumC	100	100	fumC_12	gyrB	100	100	gyrB_8	icd	100	100	icd_12	mdh	100	100	mdh_15	purA	100
SAM128629	Escherichia_coli	298507924	8504	0.4988	2.156 KB	831	adk_10,fumC_2182?,gyrB_1380?,icd_1621?,mdh_642*,purA_1245?,recA_2	Unknown	48:13/129:13/129/135	E	FimH54	28	astA,chuA,cia,csgA,eae-g01-gamma,espA,espB,espJ,espY2:000868321,etpD,fimH,hlyA,hlyE,iha,iss,iss,iss,nleB,nleC,nlpI,ompT,ompT,stx1a-O157-GPU96MM,stx2c-O157-FLY16,terC,tir,traJ,traT,traT,traT,tsh,yehA,yehB	1	tet(A)	0		5	Col(pHAD28),IncFIA,IncFIB(AP001918),IncFII,IncI1-I(Alpha)	1	Contig_3_22.7059_Circ,	74	7937543	4023275	2061996	74.971	197.29	adk	100	100	adk_10	fumC	100	67.590618336887	fumC_2182?	gyrB	100	62.3913043478261	gyrB_1380?	icd	100	68.3397683397683	icd_1621?	mdh	99.7787610619469	100	mdh_642*	purA	100
SAM128630	Escherichia_coli	682215248	705	0.5023	128.235 KB	13	adk_12,fumC_12,gyrB_8,icd_12,mdh_15,purA_2,recA_2	11	7:157:157	E	FimH82	27	astA,chuA,eae-g01-gamma,ehxA,espA,espB,espJ,espP,espY2:000868321,etpD,fimH,gad,hlyE,iha,iss,iss,iss,iss,katP,nleA,nleB,nleB,nleC,nlpI,ompT,stx1a-O157-GPU96MM,stx2c-O157-FLY16,terC,terC,terC,tir,toxB,traT,traT	0		0		3	Col(pHAD28),IncFIB(AP001918),IncFII	1	Contig_1_146.925_Circ,	136	5478559	5007962	4715510	137.778	109.396	adk	100	100	adk_12	fumC	100	100	fumC_12	gyrB	100	100	gyrB_8	icd	100	100	icd_12	mdh	100	100	mdh_15	purA	100
SAM128631	Escherichia_coli	607279530	4204	0.5006	5.891 KB	291	adk_6,fumC_4,gyrB_7,icd_9,mdh_7,purA_7,recA_56	1080	25:105:105	D	FimH54	29	anr,astA,chuA,csgA,eae-g01-gamma,espA,espY2:000868321,fimH,hlyE,hra,iha,iss,iss,iss,lpfA,lpfA,nleA,nleB,nleB,nleC,nlpI,ompT,ompT,shiB,shiB,stx1a-O157-GPU96MM,stx2c-O157-FLY16,terC,terC,tir,traJ,traT,traT,traT,yehA,yehB,yehC,yehD	3	aph(6)-Id,aph(3'')-Ib,aph(3'')-Ib,aph(3'')-Ib,aph(3'')-Ib,tet(B)	0		6	Col(pHAD28),IncFIB(AP001918),IncFII(29),IncHI2,IncHI2A,IncI2(Delta)	1	Contig_1_115.691_Circ,	111	7284579	5437653	4189102	112.696	133.965	adk	100	100	adk_6	fumC	100	100	fumC_4	gyrB	100	100	gyrB_7	icd	100	100	icd_9	mdh	100	100	mdh_7	purA	100
SAM128632	Escherichia_coli	786283212	729	0.5024	142.106 KB	14	adk_12,fumC_12,gyrB_8,icd_12,mdh_15,purA_2,recA_2	11	7:157:157	E	FimH82	28	astA,chuA,eae-g01-gamma,ehxA,espA,espB,espJ,espP,espY2:000868321,etpD,fimH,gad,hlyE,iha,iss,iss,iss,iss,katP,nleA,nleB,nleB,nleC,nlpI,ompT,stx1a-O157-GPU96MM,stx2c-O157-FLY16,tccP,tccP,terC,terC,terC,tir,toxB,traT,traT	0		0		3	Col(pHAD28),IncFIB(AP001918),IncFII	1	Contig_1_213.558_Circ,	152	5484994	5153207	5440092	154.482	106.438	adk	100	100	adk_12	fumC	100	100	fumC_12	gyrB	100	100	gyrB_8	icd	100	100	icd_12	mdh	100	100	mdh_15	purA	100
SAM128633	Escherichia_coli	701578020	728	0.4925	145.661 KB	13	adk_12,fumC_12,gyrB_8,icd_12,mdh_15,purA_2,recA_2	11	7:157:157	E	FimH82	27	astA,chuA,eae-g01-gamma,ehxA,espA,espB,espJ,espP,espY2:000868321,etpD,fimH,gad,hlyE,iha,iss,iss,iss,iss,katP,nleA,nleB,nleB,nleC,nlpI,ompT,stx1a-O157-GPU96MM,stx2c-O157-FLY16,terC,terC,terC,tir,toxB,traT,traT	0		0		3	Col(pHAD28),IncFIB(AP001918),IncFII	3	Contig_1_314.569_Circ,,Contig_2_136.369_Circ,,Contig_3_44.9631_Circ,	130	5831567	5361553	4850058	132.358	108.766	adk	100	100	adk_12	fumC	100	100	fumC_12	gyrB	100	100	gyrB_8	icd	100	100	icd_12	mdh	100	100	mdh_15	purA	100
SAM128634	Escherichia_coli	523552458	743	0.5024	126.461 KB	15	adk_12,fumC_12,gyrB_8,icd_12,mdh_15,purA_2,recA_2	11	7:157:157	E	FimH82	27	astA,chuA,eae-g01-gamma,ehxA,espA,espB,espJ,espP,espY2:000868321,etpD,fimH,gad,hlyE,iha,iss,iss,iss,iss,katP,nleA,nleB,nleB,nleC,nlpI,ompT,stx1a-O157-GPU96MM,stx2c-O157-FLY16,terC,terC,terC,tir,toxB,traT,traT	0		0		3	Col(pHAD28),IncFIB(AP001918),IncFII	2	Contig_1_206.736_Circ,,Contig_2_47.8397_Circ,	112	5480679	4649336	3621432	113.93	117.88	adk	100	100	adk_12	fumC	100	100	fumC_12	gyrB	100	100	gyrB_8	icd	100	100	icd_12	mdh	100	100	mdh_15	purA	100
SAM128635	Escherichia_coli	474879548	671	0.5025	119.83 KB	17	adk_12,fumC_12,gyrB_8,icd_12,mdh_15,purA_2,recA_2	11	7:157:157	E	FimH82	27	astA,chuA,eae-g01-gamma,ehxA,espA,espB,espJ,espP,espY2:000868321,etpD,fimH,gad,hlyE,iha,iss,iss,iss,iss,katP,nleA,nleB,nleB,nleC,nlpI,ompT,stx1a-O157-GPU96MM,stx2c-O157-FLY16,terC,terC,terC,tir,toxB,traT,traT	0		0		3	Col(pHAD28),IncFIB(AP001918),IncFII	1	Contig_1_139.517_Circ,	108	5461802	4372474	3285678	109.932	124.913	adk	100	100	adk_12	fumC	100	100	fumC_12	gyrB	100	100	gyrB_8	icd	100	100	icd_12	mdh	100	100	mdh_15	purA	100
SAM128636	Escherichia_coli	612797328	711	0.5024	124.634 KB	15	adk_12,fumC_12,gyrB_8,icd_12,mdh_15,purA_2,recA_2	11	7:157:157	E	FimH82	27	astA,chuA,eae-g01-gamma,ehxA,espA,espB,espJ,espP,espY2:000868321,etpD,fimH,gad,gad,hlyE,iha,iss,iss,iss,iss,katP,nleA,nleB,nleB,nleC,nlpI,ompT,stx1a-O157-GPU96MM,stx2c-O157-FLY16,terC,terC,terC,tir,toxB,traT,traT	0		0		3	Col(pHAD28),IncFIB(AP001918),IncFII	1	Contig_1_134.178_Circ,	126	5479599	4837477	4240670	128.285	113.273	adk	100	100	adk_12	fumC	100	100	fumC_12	gyrB	100	100	gyrB_8	icd	100	100	icd_12	mdh	100	100	mdh_15	purA	100
SAM128637	Escherichia_coli	388766092	732	0.5025	102.069 KB	17	adk_12,fumC_12,gyrB_8,icd_12,mdh_15,purA_2,recA_2	11	7:157:157	E	FimH82	25	astA,chuA,eae-g01-gamma,ehxA,espA,espB,espJ,espP,espY2:000868321,etpD,fimH,hlyE,iha,iss,iss,iss,iss,katP,nleA,nleB,nleB,nleC,nlpI,ompT,stx1a-O157-GPU96MM,stx2c-O157-FLY16,terC,terC,terC,tir,traT,traT	0		0		3	Col(pHAD28),IncFIB(AP001918),IncFII	1	Contig_1_39.0896_Circ,	93	5459954	4163073	2691184	94.587	131.152	adk	100	100	adk_12	fumC	100	100	fumC_12	gyrB	100	100	gyrB_8	icd	100	100	icd_12	mdh	100	100	mdh_15	purA	100
SAM128638	Escherichia_coli	546354094	729	0.5024	128.429 KB	15	adk_12,fumC_12,gyrB_8,icd_12,mdh_15,purA_2,recA_2	11	7:157:157	E	FimH82	27	astA,chuA,eae-g01-gamma,ehxA,espA,espB,espJ,espP,espY2:000868321,etpD,fimH,gad,hlyE,iha,iss,iss,iss,iss,katP,nleA,nleB,nleB,nleC,nlpI,ompT,stx1a-O157-GPU96MM,stx2c-O157-FLY16,terC,terC,terC,tir,toxB,traT,traT	0		0		3	Col(pHAD28),IncFIB(AP001918),IncFII	1	Contig_1_165.197_Circ,	114	5479404	4761101	3779674	116.16	115.086	adk	100	100	adk_12	fumC	100	100	fumC_12	gyrB	100	100	gyrB_8	icd	100	100	icd_12	mdh	100	100	mdh_15	purA	100
SAM128639	Escherichia_coli	818104716	714	0.5023	126.775 KB	15	adk_12,fumC_12,gyrB_8,icd_12,mdh_15,purA_2,recA_2	11	7:157:157	E	FimH82	27	astA,chuA,eae-g01-gamma,ehxA,espA,espB,espJ,espP,espY2:000868321,etpD,fimH,gad,hlyE,iha,iss,iss,iss,iss,katP,nleA,nleB,nleB,nleC,nlpI,ompT,stx1a-O157-GPU96MM,stx2c-O157-FLY16,terC,terC,terC,tir,toxB,traT,traT	0		0		3	Col(pHAD28),IncFIB(AP001918),IncFII	2	Contig_1_186.92_Circ,,Contig_2_27.7001_Circ,	158	5482628	5169430	5650664	159.937	106.058	adk	100	100	adk_12	fumC	100	100	fumC_12	gyrB	100	100	gyrB_8	icd	100	100	icd_12	mdh	100	100	mdh_15	purA	100
SAM128640	Escherichia_coli	572176748	1606	0.4546	47.693 KB	49	adk_12,fumC_12,gyrB_8,icd_12,mdh_15,purA_2,recA_2	11	7:157:157	E	FimH82	25	astA,chuA,eae-g01-gamma,ehxA,espA,espB,espJ,espP,espY2:000868321,etpD,fimH,gad,gad,hlyE,iha,iss,iss,iss,iss,katP,nleA,nleB,nleB,nleC,nlpI,ompT,stx1a-O157-GPU96MM,stx2c-O157-FLY16,terC,terC,terC,traT,traT	1	tet(J)	0		4	Col(pHAD28),Col3M,Col3M,IncFIB(AP001918),IncFII	4	Contig_1_81.4694_Circ,,Contig_2_31.2244_Circ,,Contig_3_77.9677_Circ,,Contig_4_107.398_Circ,	96	9397738	5958018	3949840	96.976	157.732	adk	100	100	adk_12	fumC	100	100	fumC_12	gyrB	100	100	gyrB_8	icd	100	100	icd_12	mdh	100	100	mdh_15	purA	100
SAM128641	Escherichia_coli	423745894	715	0.5025	119.925 KB	17	adk_12,fumC_12,gyrB_8,icd_12,mdh_15,purA_2,recA_2	11	7:157:157	E	FimH82	27	astA,chuA,eae-g01-gamma,ehxA,espA,espB,espJ,espP,espY2:000868321,etpD,fimH,gad,hlyE,iha,iss,iss,iss,iss,katP,nleA,nleB,nleB,nleC,nlpI,ompT,stx1a-O157-GPU96MM,stx2c-O157-FLY16,terC,terC,terC,tir,toxB,traT,traT	0		0		3	Col(pHAD28),IncFIB(AP001918),IncFII	1	Contig_1_75.978_Circ,	96	5468323	4399356	2932762	97.522	124.298	adk	100	100	adk_12	fumC	100	100	fumC_12	gyrB	100	100	gyrB_8	icd	100	100	icd_12	mdh	100	100	mdh_15	purA	100
SAM128642	Escherichia_coli	591752590	2562	0.5034	19.59 KB	86	adk_12,fumC_12,gyrB_8,icd_12,mdh_15,purA_2,recA_2	11	7:157:157	E	FimH82	32	astA,chuA,eae-g01-gamma,ehxA,eltIIAB-a,espA,espB,espJ,espP,espY2:000868321,estap-STa4,etpD,faeD,fimH,gad,hlyE,iha,iss,iss,iss,iss,katP,kpsMII,nleA,nleB,nleB,nleC,nlpI,ompT,stx1a-O157-GPU96MM,stx2c-O157-FLY16,terC,terC,terC,tir,toxB,traT,traT,traT,yehA	3	aph(3'')-Ib,sul2,tet(A)	1	parE_p.I355T	6	Col(pHAD28),IncFIB(AP001918),IncFII,IncFII(pSE11),IncQ1,IncX4	1	Contig_1_159.904_Circ,	117	6725143	5019820	4084708	119.039	133.971	adk	100	100	adk_12	fumC	100	100	fumC_12	gyrB	100	100	gyrB_8	icd	100	100	icd_12	mdh	100	100	mdh_15	purA	100
SAM128643	Escherichia_coli	557075948	788	0.5024	126.774 KB	14	adk_12,fumC_12,gyrB_8,icd_12,mdh_15,purA_2,recA_2	11	7:157:157	E	FimH82	27	astA,chuA,eae-g01-gamma,ehxA,espA,espB,espJ,espP,espY2:000868321,etpD,fimH,gad,hlyE,iha,iss,iss,iss,iss,katP,nleA,nleB,nleB,nleC,nlpI,ompT,stx1a-O157-GPU96MM,stx2c-O157-FLY16,terC,terC,terC,tir,toxB,traT,traT	0		0		3	Col(pHAD28),IncFIB(AP001918),IncFII	1	Contig_1_105.196_Circ,	115	5482775	4826964	3851896	116.753	113.586	adk	100	100	adk_12	fumC	100	100	fumC_12	gyrB	100	100	gyrB_8	icd	100	100	icd_12	mdh	100	100	mdh_15	purA	100
SAM128644	Escherichia_coli	650302510	745	0.5025	128.047 KB	15	adk_12,fumC_12,gyrB_8,icd_12,mdh_15,purA_2,recA_2	11	7:157:157	E	FimH82	27	astA,chuA,eae-g01-gamma,ehxA,espA,espB,espJ,espP,espY2:000868321,etpD,fimH,gad,hlyE,iha,iss,iss,iss,iss,katP,nleA,nleB,nleB,nleC,nlpI,ompT,stx1a-O157-GPU96MM,stx2c-O157-FLY16,terC,terC,terC,tir,toxB,traT,traT	0		0		3	Col(pHAD28),IncFIB(AP001918),IncFII	2	Contig_1_108.366_Circ,,Contig_3_15.527_Circ,	130	5485091	4998771	4497636	131.678	109.728	adk	100	100	adk_12	fumC	100	100	fumC_12	gyrB	100	100	gyrB_8	icd	100	100	icd_12	mdh	100	100	mdh_15	purA	100
SAM128645	Escherichia_coli	432471754	668	0.5029	121.834 KB	13	adk_12,fumC_12,gyrB_8,icd_12,mdh_15,purA_2,recA_2	11	7:157:157	E	FimH36	26	astA,chuA,eae-g01-gamma,ehxA,espA,espB,espJ,espP,espY2:000868321,etpD,fimH,gad,hlyE,iha,iss,iss,iss,iss,katP,nleA,nleB,nleB,nleC,nleC,nlpI,ompT,stx1a-O157-FLY16,terC,terC,terC,tir,tir,toxB,traT,traT	4	aph(6)-Id,aph(3'')-Ib,aph(3'')-Ib,aph(3'')-Ib,aph(3'')-Ib,sul2,tet(B)	0		2	IncFIB(AP001918),IncFII	0		94	5510056	4568794	2992068	95.816	120.601	adk	100	100	adk_12	fumC	100	100	fumC_12	gyrB	100	100	gyrB_8	icd	100	100	icd_12	mdh	100	100	mdh_15	purA	100
SAM128646	Escherichia_coli	503125766	654	0.5029	145.662 KB	12	adk_12,fumC_12,gyrB_8,icd_12,mdh_15,purA_2,recA_2	11	7:157:157	E	FimH36	26	astA,chuA,eae-g01-gamma,ehxA,espA,espB,espJ,espP,espY2:000868321,etpD,fimH,gad,gad,hlyE,iha,iss,iss,iss,iss,katP,nleA,nleB,nleB,nleC,nleC,nlpI,ompT,stx1a-O157-FLY16,terC,terC,terC,tir,tir,toxB,traT,traT	4	aph(6)-Id,aph(3'')-Ib,aph(3'')-Ib,aph(3'')-Ib,aph(3'')-Ib,sul2,tet(B)	0		2	IncFIB(AP001918),IncFII	0		105	5509962	4756817	3474692	106.832	115.832	adk	100	100	adk_12	fumC	100	100	fumC_12	gyrB	100	100	gyrB_8	icd	100	100	icd_12	mdh	100	100	mdh_15	purA	100
SAM128647	Escherichia_coli	390058240	671	0.5024	116.479 KB	16	adk_12,fumC_12,gyrB_8,icd_12,mdh_15,purA_2,recA_2	11	7:157:157	E	FimH82	27	astA,chuA,eae-g01-gamma,ehxA,espA,espB,espJ,espP,espY2:000868321,etpD,fimH,gad,gad,hlyE,iha,iss,iss,iss,iss,katP,nleA,nleB,nleB,nleC,nlpI,ompT,stx1a-O157-GPU96MM,stx2c-O157-FLY16,terC,terC,terC,tir,toxB,traT,traT	0		0		3	Col(pHAD28),IncFIB(AP001918),IncFII	1	Contig_1_88.4414_Circ,	91	5460362	4280089	2697960	92.19	127.575	adk	100	100	adk_12	fumC	100	100	fumC_12	gyrB	100	100	gyrB_8	icd	100	100	icd_12	mdh	100	100	mdh_15	purA	100
SAM128648	Escherichia_coli	301436850	739	0.5028	91.424 KB	19	adk_12,fumC_12,gyrB_8,icd_12,mdh_15,purA_2,recA_2	11	7:157:157	E	FimH82	26	astA,chuA,eae-g01-gamma,ehxA,espA,espB,espJ,espP,espY2:000868321,etpD,fimH,gad,hlyE,iha,iss,iss,iss,iss,katP,nleA,nleB,nleB,nleC,nlpI,ompT,stx1a-O157-GPU96MM,stx2c-O157-FLY16,terC,terC,terC,tir,traT,traT	0		0		3	Col(pHAD28),IncFIB(AP001918),IncFII	1	Contig_1_65.1434_Circ,	81	5439471	3701374	2080384	82.202	146.958	adk	100	100	adk_12	fumC	100	100	fumC_12	gyrB	100	100	gyrB_8	icd	100	100	icd_12	mdh	100	100	mdh_15	purA	100
SAM128649	Escherichia_coli	566623772	771	0.5023	124.41 KB	14	adk_12,fumC_12,gyrB_8,icd_12,mdh_15,purA_2,recA_2	11	7:157:157	E	FimH82	27	astA,chuA,eae-g01-gamma,ehxA,espA,espB,espJ,espP,espY2:000868321,etpD,fimH,gad,hlyE,iha,iss,iss,iss,iss,katP,nleA,nleB,nleB,nleC,nlpI,ompT,stx1a-O157-GPU96MM,stx2c-O157-FLY16,terC,terC,terC,tir,toxB,traT,traT	0		0		3	Col(pHAD28),IncFIB(AP001918),IncFII	1	Contig_1_212.035_Circ,	117	5482417	4837848	3910244	118.219	113.323	adk	100	100	adk_12	fumC	100	100	fumC_12	gyrB	100	100	gyrB_8	icd	100	100	icd_12	mdh	100	100	mdh_15	purA	100
SAM128650	Escherichia_coli	516114456	689	0.5023	124.41 KB	14	adk_12,fumC_12,gyrB_8,icd_12,mdh_15,purA_2,recA_2	11	7:157:157	E	FimH82	27	astA,chuA,eae-g01-gamma,ehxA,espA,espB,espJ,espP,espY2:000868321,etpD,fimH,gad,gad,hlyE,iha,iss,iss,iss,iss,katP,nleA,nleB,nleB,nleC,nlpI,ompT,stx1a-O157-GPU96MM,stx2c-O157-FLY16,terC,terC,terC,tir,toxB,traT,traT	0		0		3	Col(pHAD28),IncFIB(AP001918),IncFII	1	Contig_1_146.577_Circ,	109	5475860	4723615	3567352	110.497	115.925	adk	100	100	adk_12	fumC	100	100	fumC_12	gyrB	100	100	gyrB_8	icd	100	100	icd_12	mdh	100	100	mdh_15	purA	100
SAM128651	Escherichia_coli	553695714	757	0.5024	124.41 KB	16	adk_12,fumC_12,gyrB_8,icd_12,mdh_15,purA_2,recA_2	11	7:157:157	E	FimH82	27	astA,chuA,eae-g01-gamma,ehxA,espA,espB,espJ,espP,espY2:000868321,etpD,fimH,gad,hlyE,iha,iss,iss,iss,iss,katP,nleA,nleB,nleB,nleC,nlpI,ompT,stx1a-O157-GPU96MM,stx2c-O157-FLY16,terC,terC,terC,tir,toxB,traT,traT	0		0		3	Col(pHAD28),IncFIB(AP001918),IncFII	2	Contig_1_130.851_Circ,,Contig_2_53.0681_Circ,	113	5481274	4872730	3827818	114.945	112.488	adk	100	100	adk_12	fumC	100	100	fumC_12	gyrB	100	100	gyrB_8	icd	100	100	icd_12	mdh	100	100	mdh_15	purA	100
SAM128652	Escherichia_coli	709839130	753	0.5024	126.896 KB	14	adk_12,fumC_12,gyrB_8,icd_12,mdh_15,purA_2,recA_2	11	7:157:157	E	FimH82	27	astA,chuA,eae-g01-gamma,ehxA,espA,espB,espJ,espP,espY2:000868321,etpD,fimH,gad,hlyE,iha,iss,iss,iss,iss,katP,nleA,nleB,nleB,nleC,nlpI,ompT,stx1a-O157-GPU96MM,stx2c-O157-FLY16,terC,terC,terC,tir,toxB,traT,traT	0		0		3	Col(pHAD28),IncFIB(AP001918),IncFII	2	Contig_1_178.631_Circ,,Contig_2_57.2998_Circ,	139	5485518	5095399	4900202	140.688	107.656	adk	100	100	adk_12	fumC	100	100	fumC_12	gyrB	100	100	gyrB_8	icd	100	100	icd_12	mdh	100	100	mdh_15	purA	100
SAM128653	Escherichia_coli	158055040	1223	0.5029	16.688 KB	90	adk_12,fumC_12,gyrB_8,icd_12,mdh_15*,purA_2,recA_2*	11*	:157:157	E	FimH82	24	astA,chuA,eae-g01-gamma,espA,espB,espJ,espY2:000868321,etpD,fimH,gad,hlyE,iha,iss,iss,iss,katP,nleA,nleB,nleB,nleC,nlpI,ompT,stx1a-O157-GPU96MM,stx2c-O157-FLY16,terC,terC,terC,tir,traT,traT	0		0		3	Col(pHAD28),IncFIB(AP001918),IncFII	0		75	5393538	2079731	1092162	76.835	259.338	adk	100	100	adk_12	fumC	100	100	fumC_12	gyrB	100	100	gyrB_8	icd	100	100	icd_12	mdh	99.3362831858407	100	mdh_15*	purA	100
SAM128654	Escherichia_coli	611894998	709	0.5023	126.896 KB	14	adk_12,fumC_12,gyrB_8,icd_12,mdh_15,purA_2,recA_2	11	7:157:157	E	FimH82	27	astA,chuA,eae-g01-gamma,ehxA,espA,espB,espJ,espP,espY2:000868321,etpD,fimH,gad,gad,hlyE,iha,iss,iss,iss,iss,katP,nleA,nleB,nleB,nleC,nlpI,ompT,stx1a-O157-GPU96MM,stx2c-O157-FLY16,terC,terC,terC,tir,toxB,traT,traT	0		0		3	Col(pHAD28),IncFIB(AP001918),IncFII	1	Contig_1_129.458_Circ,	122	5481771	4978602	4227306	124.208	110.106	adk	100	100	adk_12	fumC	100	100	fumC_12	gyrB	100	100	gyrB_8	icd	100	100	icd_12	mdh	100	100	mdh_15	purA	100
SAM128655	Escherichia_coli	586222494	777	0.5024	124.41 KB	14	adk_12,fumC_12,gyrB_8,icd_12,mdh_15,purA_2,recA_2	11	7:157:157	E	FimH82	26	astA,chuA,eae-g01-gamma,ehxA,espA,espB,espJ,espP,espY2:000868321,etpD,fimH,gad,gad,hlyE,iha,iss,iss,iss,iss,katP,nleA,nleB,nleB,nleC,nlpI,ompT,stx1a-O157-GPU96MM,stx2c-O157-FLY16,terC,terC,terC,tir,traT,traT	0		0		3	Col(pHAD28),IncFIB(AP001918),IncFII	1	Contig_1_109.919_Circ,	120	5479119	4845584	4057382	122.539	113.074	adk	100	100	adk_12	fumC	100	100	fumC_12	gyrB	100	100	gyrB_8	icd	100	100	icd_12	mdh	100	100	mdh_15	purA	100
SAM128656	Escherichia_coli	549742622	726	0.5024	124.41 KB	15	adk_12,fumC_12,gyrB_8,icd_12,mdh_15,purA_2,recA_2	11	7:157:157	E	FimH82	27	astA,chuA,eae-g01-gamma,ehxA,espA,espB,espJ,espP,espY2:000868321,etpD,fimH,gad,gad,hlyE,iha,iss,iss,iss,iss,katP,nleA,nleB,nleB,nleC,nlpI,ompT,stx1a-O157-GPU96MM,stx2c-O157-FLY16,terC,terC,terC,tir,toxB,traT,traT	0		0		3	Col(pHAD28),IncFIB(AP001918),IncFII	1	Contig_1_124.742_Circ,	113	5480797	4856831	3805304	114.677	112.847	adk	100	100	adk_12	fumC	100	100	fumC_12	gyrB	100	100	gyrB_8	icd	100	100	icd_12	mdh	100	100	mdh_15	purA	100
SAM128657	Escherichia_coli	662909390	756	0.5024	124.41 KB	15	adk_12,fumC_12,gyrB_8,icd_12,mdh_15,purA_2,recA_2	11	7:157:157	E	FimH82	27	astA,chuA,eae-g01-gamma,ehxA,espA,espB,espJ,espP,espY2:000868321,etpD,fimH,gad,hlyE,iha,iss,iss,iss,iss,katP,nleA,nleB,nleB,nleC,nlpI,ompT,stx1a-O157-GPU96MM,stx2c-O157-FLY16,terC,terC,terC,tir,toxB,traT,traT	0		0		3	Col(pHAD28),IncFIB(AP001918),IncFII	2	Contig_1_259.707_Circ,,Contig_2_30.4381_Circ,	132	5484548	5010467	4584740	133.894	109.461	adk	100	100	adk_12	fumC	100	100	fumC_12	gyrB	100	100	gyrB_8	icd	100	100	icd_12	mdh	100	100	mdh_15	purA	100
SAM128658	Escherichia_coli	676416598	706	0.5024	145.661 KB	14	adk_12,fumC_12,gyrB_8,icd_12,mdh_15,purA_2,recA_2	11	7:157:157	E	FimH82	27	astA,chuA,eae-g01-gamma,ehxA,espA,espB,espJ,espP,espY2:000868321,etpD,fimH,gad,gad,hlyE,iha,iss,iss,iss,iss,katP,nleA,nleB,nleB,nleC,nlpI,ompT,stx1a-O157-GPU96MM,stx2c-O157-FLY16,terC,terC,terC,tir,toxB,traT,traT	0		0		3	Col(pHAD28),IncFIB(AP001918),IncFII	1	Contig_1_213.996_Circ,	134	5481524	5035676	4680368	136.003	108.853	adk	100	100	adk_12	fumC	100	100	fumC_12	gyrB	100	100	gyrB_8	icd	100	100	icd_12	mdh	100	100	mdh_15	purA	100
SAM128659	Escherichia_coli	689634660	734	0.5024	124.41 KB	16	adk_12,fumC_12,gyrB_8,icd_12,mdh_15,purA_2,recA_2	11	7:157:157	E	FimH82	27	astA,chuA,eae-g01-gamma,ehxA,espA,espB,espJ,espP,espY2:000868321,etpD,fimH,gad,gad,hlyE,iha,iss,iss,iss,iss,katP,nleA,nleB,nleB,nleC,nlpI,ompT,stx1a-O157-GPU96MM,stx2c-O157-FLY16,terC,terC,terC,tir,toxB,traT,traT	0		0		3	Col(pHAD28),IncFIB(AP001918),IncFII	1	Contig_1_237.15_Circ,	138	5482319	4979056	4770594	140.152	110.107	adk	100	100	adk_12	fumC	100	100	fumC_12	gyrB	100	100	gyrB_8	icd	100	100	icd_12	mdh	100	100	mdh_15	purA	100
SAM128660	Escherichia_coli	595931336	775	0.5024	124.41 KB	16	adk_12,fumC_12,gyrB_8,icd_12,mdh_15,purA_2,recA_2	11	7:157:157	E	FimH82	27	astA,chuA,eae-g01-gamma,ehxA,espA,espB,espJ,espP,espY2:000868321,etpD,fimH,gad,hlyE,iha,iss,iss,iss,iss,katP,nleA,nleB,nleB,nleC,nlpI,ompT,stx1a-O157-GPU96MM,stx2c-O157-FLY16,terC,terC,terC,tir,toxB,traT,traT	0		0		3	Col(pHAD28),IncFIB(AP001918),IncFII	1	Contig_1_169.822_Circ,	121	5486776	4913457	4116326	122.543	111.668	adk	100	100	adk_12	fumC	100	100	fumC_12	gyrB	100	100	gyrB_8	icd	100	100	icd_12	mdh	100	100	mdh_15	purA	100
SAM128661	Escherichia_coli	468012116	769	0.5024	124.411 KB	14	adk_12,fumC_12,gyrB_8,icd_12,mdh_15,purA_2,recA_2	11	7:157:157	E	FimH82	26	astA,chuA,eae-g01-gamma,ehxA,espA,espB,espJ,espP,espY2:000868321,etpD,fimH,hlyE,iha,iss,iss,iss,iss,katP,nleA,nleB,nleB,nleC,nlpI,ompT,stx1a-O157-GPU96MM,stx2c-O157-FLY16,terC,terC,terC,tir,toxB,traT,traT	0		0		3	Col(pHAD28),IncFIB(AP001918),IncFII	1	Contig_1_107.743_Circ,	103	5478374	4515880	3237500	104.866	121.313	adk	100	100	adk_12	fumC	100	100	fumC_12	gyrB	100	100	gyrB_8	icd	100	100	icd_12	mdh	100	100	mdh_15	purA	100
SAM128662	Escherichia_coli	644972900	762	0.5023	142.106 KB	14	adk_12,fumC_12,gyrB_8,icd_12,mdh_15,purA_2,recA_2	11	7:157:157	E	FimH82	27	astA,chuA,eae-g01-gamma,ehxA,espA,espB,espJ,espP,espY2:000868321,etpD,fimH,gad,gad,hlyE,iha,iss,iss,iss,iss,katP,nleA,nleB,nleB,nleC,nlpI,ompT,stx1a-O157-GPU96MM,stx2c-O157-FLY16,terC,terC,terC,tir,toxB,traT,traT	0		0		3	Col(pHAD28),IncFIB(AP001918),IncFII	1	Contig_1_190.205_Circ,	129	5486761	4964065	4462350	131.512	110.529	adk	100	100	adk_12	fumC	100	100	fumC_12	gyrB	100	100	gyrB_8	icd	100	100	icd_12	mdh	100	100	mdh_15	purA	100
SAM128663	Escherichia_coli	749813636	765	0.5024	124.635 KB	15	adk_12,fumC_12,gyrB_8,icd_12,mdh_15,purA_2,recA_2	11	7:157:157	E	FimH82	27	astA,chuA,eae-g01-gamma,ehxA,espA,espB,espJ,espP,espY2:000868321,etpD,fimH,gad,hlyE,iha,iss,iss,iss,iss,katP,nleA,nleB,nleB,nleC,nlpI,ompT,stx1a-O157-GPU96MM,stx2c-O157-FLY16,terC,terC,terC,tir,toxB,traT,traT	0		0		3	Col(pHAD28),IncFIB(AP001918),IncFII	1	Contig_1_234.978_Circ,	148	5487476	5043656	5186244	150.451	108.799	adk	100	100	adk_12	fumC	100	100	fumC_12	gyrB	100	100	gyrB_8	icd	100	100	icd_12	mdh	100	100	mdh_15	purA	100
SAM128664	Escherichia_coli	680264442	747	0.5024	124.41 KB	14	adk_12,fumC_12,gyrB_8,icd_12,mdh_15,purA_2,recA_2	11	7:157:157	E	FimH82	27	astA,chuA,eae-g01-gamma,ehxA,espA,espB,espJ,espP,espY2:000868321,etpD,fimH,gad,hlyE,iha,iss,iss,iss,iss,katP,nleA,nleB,nleB,nleC,nlpI,ompT,stx1a-O157-GPU96MM,stx2c-O157-FLY16,terC,terC,terC,tir,toxB,traT,traT	0		0		3	Col(pHAD28),IncFIB(AP001918),IncFII	1	Contig_1_275.528_Circ,	138	5483933	4928933	4697316	139.398	111.26	adk	100	100	adk_12	fumC	100	100	fumC_12	gyrB	100	100	gyrB_8	icd	100	100	icd_12	mdh	100	100	mdh_15	purA	100
SAM128665	Escherichia_coli	652402894	735	0.5024	128.046 KB	15	adk_12,fumC_12,gyrB_8,icd_12,mdh_15,purA_2,recA_2	11	7:157:157	E	FimH82	27	astA,chuA,eae-g01-gamma,ehxA,espA,espB,espJ,espP,espY2:000868321,etpD,fimH,gad,hlyE,iha,iss,iss,iss,iss,katP,nleA,nleB,nleB,nleC,nlpI,ompT,stx1a-O157-GPU96MM,stx2c-O157-FLY16,terC,terC,terC,tir,toxB,traT,traT	0		0		3	Col(pHAD28),IncFIB(AP001918),IncFII	1	Contig_1_166.47_Circ,	131	5481666	4944428	4516224	133.632	110.865	adk	100	100	adk_12	fumC	100	100	fumC_12	gyrB	100	100	gyrB_8	icd	100	100	icd_12	mdh	100	100	mdh_15	purA	100
SAM128666	Escherichia_coli	646705488	760	0.5024	120.111 KB	16	adk_12,fumC_12,gyrB_8,icd_12,mdh_15,purA_2,recA_2	11	7:157:157	E	FimH82	27	astA,chuA,eae-g01-gamma,ehxA,espA,espB,espJ,espP,espY2:000868321,etpD,fimH,gad,hlyE,iha,iss,iss,iss,iss,katP,nleA,nleB,nleB,nleC,nlpI,ompT,stx1a-O157-GPU96MM,stx2c-O157-FLY16,terC,terC,terC,tir,toxB,traT,traT	0		0		3	Col(pHAD28),IncFIB(AP001918),IncFII	2	Contig_1_163.531_Circ,,Contig_2_52.7016_Circ,	133	5485638	4845632	4469244	134.943	113.207	adk	100	100	adk_12	fumC	100	100	fumC_12	gyrB	100	100	gyrB_8	icd	100	100	icd_12	mdh	100	100	mdh_15	purA	100
SAM128667	Escherichia_coli	750176856	762	0.5024	124.41 KB	15	adk_12,fumC_12,gyrB_8,icd_12,mdh_15,purA_2,recA_2	11	7:157:157	E	FimH82	27	astA,chuA,eae-g01-gamma,ehxA,espA,espB,espJ,espP,espY2:000868321,etpD,fimH,gad,hlyE,iha,iss,iss,iss,iss,katP,nleA,nleB,nleB,nleC,nlpI,ompT,stx1a-O157-GPU96MM,stx2c-O157-FLY16,terC,terC,terC,tir,toxB,traT,traT	0		0		3	Col(pHAD28),IncFIB(AP001918),IncFII	1	Contig_1_227.76_Circ,	147	5487183	5092774	5187806	149.037	107.744	adk	100	100	adk_12	fumC	100	100	fumC_12	gyrB	100	100	gyrB_8	icd	100	100	icd_12	mdh	100	100	mdh_15	purA	100
SAM128668	Escherichia_coli	633183408	754	0.5024	126.774 KB	16	adk_12,fumC_12,gyrB_8,icd_12,mdh_15,purA_2,recA_2	11	7:157:157	E	FimH82	27	astA,chuA,eae-g01-gamma,ehxA,espA,espB,espJ,espP,espY2:000868321,etpD,fimH,gad,hlyE,iha,iss,iss,iss,iss,katP,nleA,nleB,nleB,nleC,nlpI,ompT,stx1a-O157-GPU96MM,stx2c-O157-FLY16,terC,terC,terC,tir,toxB,traT,traT	0		0		3	Col(pHAD28),IncFIB(AP001918),IncFII	2	Contig_1_180.851_Circ,,Contig_2_59.4444_Circ,	131	5483555	4820494	4381496	132.984	113.755	adk	100	100	adk_12	fumC	100	100	fumC_12	gyrB	100	100	gyrB_8	icd	100	100	icd_12	mdh	100	100	mdh_15	purA	100
SAM128669	Escherichia_coli	699877178	757	0.5024	124.41 KB	16	adk_12,fumC_12,gyrB_8,icd_12,mdh_15,purA_2,recA_2	11	7:157:157	E	FimH82	27	astA,chuA,eae-g01-gamma,ehxA,espA,espB,espJ,espP,espY2:000868321,etpD,fimH,gad,hlyE,iha,iss,iss,iss,iss,katP,nleA,nleB,nleB,nleC,nlpI,ompT,stx1a-O157-GPU96MM,stx2c-O157-FLY16,terC,terC,terC,tir,toxB,traT,traT	0		0		3	Col(pHAD28),IncFIB(AP001918),IncFII	1	Contig_1_332.364_Circ,	140	5486995	4996588	4846932	141.937	109.814	adk	100	100	adk_12	fumC	100	100	fumC_12	gyrB	100	100	gyrB_8	icd	100	100	icd_12	mdh	100	100	mdh_15	purA	100
SAM128670	Escherichia_coli	426148866	708	0.4927	139.79 KB	14	adk_12,fumC_12,gyrB_8,icd_12,mdh_15,purA_2,recA_2	11	7:157:157	E	FimH82	27	astA,chuA,eae-g01-gamma,ehxA,espA,espB,espJ,espP,espY2:000868321,etpD,fimH,gad,hlyE,iha,iss,iss,iss,iss,katP,nleA,nleB,nleB,nleC,nlpI,ompT,stx1a-O157-GPU96MM,stx2c-O157-FLY16,terC,terC,terC,tir,toxB,traT,traT	0		0		3	Col(pHAD28),IncFIB(AP001918),IncFII	1	Contig_1_60.6624_Circ,	91	5821133	4652094	2942402	92.509	125.129	adk	100	100	adk_12	fumC	100	100	fumC_12	gyrB	100	100	gyrB_8	icd	100	100	icd_12	mdh	100	100	mdh_15	purA	100
SAM128671	Escherichia_coli	709958678	772	0.5024	115.52 KB	16	adk_12,fumC_12,gyrB_8,icd_12,mdh_15,purA_2,recA_2	11	7:157:157	E	FimH82	27	astA,chuA,eae-g01-gamma,ehxA,espA,espB,espJ,espP,espY2:000868321,etpD,fimH,gad,gad,hlyE,iha,iss,iss,iss,iss,katP,nleA,nleB,nleB,nleC,nlpI,ompT,stx1a-O157-GPU96MM,stx2c-O157-FLY16,terC,terC,terC,tir,toxB,traT,traT	0		0		3	Col(pHAD28),IncFIB(AP001918),IncFII	1	Contig_1_156.02_Circ,	139	5488575	5083121	4910272	141.363	107.976	adk	100	100	adk_12	fumC	100	100	fumC_12	gyrB	100	100	gyrB_8	icd	100	100	icd_12	mdh	100	100	mdh_15	purA	100
SAM128672	Escherichia_coli	392445768	728	0.5023	100.775 KB	15	adk_12,fumC_12,gyrB_8,icd_12,mdh_15,purA_2,recA_2	11	7:157:157	E	FimH82	27	astA,chuA,eae-g01-gamma,ehxA,espA,espB,espJ,espP,espY2:000868321,etpD,fimH,gad,hlyE,iha,iss,iss,iss,iss,katP,nleA,nleB,nleB,nleC,nlpI,ompT,stx1a-O157-GPU96MM,stx2c-O157-FLY16,terC,terC,terC,tir,toxB,traT,traT	0		0		3	Col(pHAD28),IncFIB(AP001918),IncFII	1	Contig_1_77.3671_Circ,	90	5466337	4345605	2713400	91.341	125.79	adk	100	100	adk_12	fumC	100	100	fumC_12	gyrB	100	100	gyrB_8	icd	100	100	icd_12	mdh	100	100	mdh_15	purA	100
SAM128673	Escherichia_coli	408911360	741	0.5023	142.106 KB	14	adk_12,fumC_12,gyrB_8,icd_12,mdh_15,purA_2,recA_2	11	7:157:157	E	FimH82	26	astA,chuA,eae-g01-gamma,ehxA,espA,espB,espJ,espP,espY2:000868321,etpD,fimH,gad,hlyE,iha,iss,iss,iss,iss,katP,nleA,nleB,nleB,nleC,nlpI,ompT,stx1a-O157-GPU96MM,stx2c-O157-FLY16,terC,terC,terC,tir,traT,traT	0		0		3	Col(pHAD28),IncFIB(AP001918),IncFII	1	Contig_1_92.0142_Circ,	92	5471572	4444032	2828472	93.115	123.121	adk	100	100	adk_12	fumC	100	100	fumC_12	gyrB	100	100	gyrB_8	icd	100	100	icd_12	mdh	100	100	mdh_15	purA	100
SAM128674	Escherichia_coli	470987660	734	0.5024	139.633 KB	14	adk_12,fumC_12,gyrB_8,icd_12,mdh_15,purA_2,recA_2	11	7:157:157	E	FimH82	26	astA,chuA,eae-g01-gamma,ehxA,espA,espB,espJ,espP,espY2:000868321,etpD,fimH,gad,hlyE,iha,iss,iss,iss,iss,katP,nleA,nleB,nleB,nleC,nlpI,ompT,stx1a-O157-GPU96MM,stx2c-O157-FLY16,terC,terC,terC,tir,traT,traT	0		0		3	Col(pHAD28),IncFIB(AP001918),IncFII	2	Contig_1_132.656_Circ,,Contig_2_70.3247_Circ,	104	5469039	4503804	3255496	105.769	121.431	adk	100	100	adk_12	fumC	100	100	fumC_12	gyrB	100	100	gyrB_8	icd	100	100	icd_12	mdh	100	100	mdh_15	purA	100
SAM128675	Escherichia_coli	304460442	719	0.5024	92.295 KB	19	adk_12,fumC_12,gyrB_8,icd_12,mdh_15,purA_2,recA_2	11	7:157:157	E	FimH82	26	astA,chuA,eae-g01-gamma,ehxA,espA,espB,espJ,espP,espY2:000868321,etpD,fimH,hlyE,iha,iss,iss,iss,iss,katP,nleA,nleB,nleB,nleC,nlpI,ompT,stx1a-O157-GPU96MM,stx2c-O157-FLY16,terC,terC,terC,tir,toxB,traT,traT	0		0		3	Col(pHAD28),IncFIB(AP001918),IncFII	1	Contig_1_67.5217_Circ,	84	5454257	3593408	2106240	85.76	151.785	adk	100	100	adk_12	fumC	100	100	fumC_12	gyrB	100	100	gyrB_8	icd	100	100	icd_12	mdh	100	100	mdh_15	purA	100
SAM128676	Escherichia_coli	258531130	732	0.5031	76.507 KB	20	adk_12,fumC_12,gyrB_8,icd_12,mdh_15,purA_2,recA_2	11	7:157:157	E	FimH36	23	astA,chuA,eae-g01-gamma,ehxA,espA,espB,espJ,espY2:000868321,etpD,fimH,hlyE,iha,iss,iss,iss,iss,katP,nleA,nleB,nleB,nleC,nleC,nlpI,ompT,stx1a-O157-FLY16,terC,terC,terC,tir,tir,traT,traT	4	aph(6)-Id,aph(3'')-Ib,aph(3'')-Ib,aph(3'')-Ib,aph(3'')-Ib,sul2,tet(B)	0		2	IncFIB(AP001918),IncFII	0		78	5483575	3287897	1785764	79.456	166.78	adk	100	100	adk_12	fumC	100	100	fumC_12	gyrB	100	100	gyrB_8	icd	100	100	icd_12	mdh	100	100	mdh_15	purA	100
SAM128677	Escherichia_coli	467464140	754	0.5023	109.314 KB	16	adk_12,fumC_12,gyrB_8,icd_12,mdh_15,purA_2,recA_2	11	7:157:157	E	FimH82	26	astA,chuA,eae-g01-gamma,ehxA,espA,espB,espJ,espP,espY2:000868321,etpD,fimH,hlyE,iha,iss,iss,iss,iss,katP,nleA,nleB,nleB,nleC,nlpI,ompT,stx1a-O157-GPU96MM,stx2c-O157-FLY16,terC,terC,terC,tir,toxB,traT,traT	0		0		3	Col(pHAD28),IncFIB(AP001918),IncFII	1	Contig_1_194.012_Circ,	104	5480966	4452626	3220182	105.768	123.095	adk	100	100	adk_12	fumC	100	100	fumC_12	gyrB	100	100	gyrB_8	icd	100	100	icd_12	mdh	100	100	mdh_15	purA	100
SAM128678	Escherichia_coli	657919834	718	0.5023	128.046 KB	14	adk_12,fumC_12,gyrB_8,icd_12,mdh_15,purA_2,recA_2	11	7:157:157	E	FimH82	27	astA,chuA,eae-g01-gamma,ehxA,espA,espB,espJ,espP,espY2:000868321,etpD,fimH,gad,hlyE,iha,iss,iss,iss,iss,katP,nleA,nleB,nleB,nleC,nlpI,ompT,stx1a-O157-GPU96MM,stx2c-O157-FLY16,terC,terC,terC,tir,toxB,traT,traT	0		0		3	Col(pHAD28),IncFIB(AP001918),IncFII	1	Contig_1_198.408_Circ,	131	5481247	4985922	4546980	133.409	109.934	adk	100	100	adk_12	fumC	100	100	fumC_12	gyrB	100	100	gyrB_8	icd	100	100	icd_12	mdh	100	100	mdh_15	purA	100
SAM128679	Escherichia_coli	620736974	777	0.5023	126.896 KB	14	adk_12,fumC_12,gyrB_8,icd_12,mdh_15,purA_2,recA_2	11	7:157:157	E	FimH82	27	astA,chuA,eae-g01-gamma,ehxA,espA,espB,espJ,espP,espY2:000868321,etpD,fimH,gad,hlyE,iha,iss,iss,iss,iss,katP,nleA,nleB,nleB,nleC,nlpI,ompT,stx1a-O157-GPU96MM,stx2c-O157-FLY16,terC,terC,terC,tir,toxB,traT,traT	0		0		3	Col(pHAD28),IncFIB(AP001918),IncFII	1	Contig_1_116.096_Circ,	127	5491001	4874217	4293326	128.883	112.654	adk	100	100	adk_12	fumC	100	100	fumC_12	gyrB	100	100	gyrB_8	icd	100	100	icd_12	mdh	100	100	mdh_15	purA	100
SAM128680	Escherichia_coli	414101688	747	0.5028	92.295 KB	17	adk_12,fumC_12,gyrB_8,icd_12,mdh_15,purA_2,recA_2	11	7:157:157	E	FimH82	26	astA,chuA,eae-g01-gamma,ehxA,espA,espB,espJ,espP,espY2:000868321,etpD,fimH,gad,hlyE,iha,iss,iss,iss,iss,katP,nleA,nleB,nleB,nleC,nlpI,ompT,stx1a-O157-GPU96MM,stx2c-O157-FLY16,terC,terC,terC,tir,traT,traT	0		0		3	Col(pHAD28),IncFIB(AP001918),IncFII	0		97	5448784	4249177	2863696	98.576	128.231	adk	100	100	adk_12	fumC	100	100	fumC_12	gyrB	100	100	gyrB_8	icd	100	100	icd_12	mdh	100	100	mdh_15	purA	100
SAM128681	Escherichia_coli	818297480	769	0.5024	124.617 KB	15	adk_12,fumC_12,gyrB_8,icd_12,mdh_15,purA_2,recA_2	11	7:157:157	E	FimH82	27	astA,chuA,eae-g01-gamma,ehxA,espA,espB,espJ,espP,espY2:000868321,etpD,fimH,gad,hlyE,iha,iss,iss,iss,iss,katP,nleA,nleB,nleB,nleC,nlpI,ompT,stx1a-O157-GPU96MM,stx2c-O157-FLY16,terC,terC,terC,tir,toxB,traT,traT	0		0		3	Col(pHAD28),IncFIB(AP001918),IncFII	2	Contig_1_237.022_Circ,,Contig_2_57.8129_Circ,	159	5487634	5117764	5658630	161.784	107.227	adk	100	100	adk_12	fumC	100	100	fumC_12	gyrB	100	100	gyrB_8	icd	100	100	icd_12	mdh	100	100	mdh_15	purA	100
SAM128682	Escherichia_coli	1024936198	807	0.5025	124.41 KB	16	adk_12,fumC_12,gyrB_8,icd_12,mdh_15,purA_2,recA_2	11	7:157:157	E	FimH82	27	astA,chuA,eae-g01-gamma,ehxA,espA,espB,espJ,espP,espY2:000868321,etpD,fimH,gad,gad,hlyE,iha,iss,iss,iss,iss,katP,nleA,nleB,nleB,nleC,nlpI,ompT,stx1a-O157-GPU96MM,stx2c-O157-FLY16,terC,terC,terC,tir,toxB,traT,traT	0		0		3	Col(pHAD28),IncFIB(AP001918),IncFII	1	Contig_1_342.73_Circ,	193	5491016	5304690	5504070	151.831	103.512	adk	100	100	adk_12	fumC	100	100	fumC_12	gyrB	100	100	gyrB_8	icd	100	100	icd_12	mdh	100	100	mdh_15	purA	100
SAM128683	Escherichia_coli	685877764	892	0.5134	114.252 KB	25	adk_12,fumC_12,gyrB_8,icd_12,mdh_15,purA_2,recA_2	11	7:157:157	E	FimH82	27	astA,chuA,eae-g01-gamma,ehxA,espA,espB,espJ,espP,espY2:000868321,etpD,fimH,gad,hlyE,iha,iss,iss,iss,iss,katP,nleA,nleB,nleB,nleC,nlpI,ompT,stx1a-O157-GPU96MM,stx2c-O157-FLY16,terC,terC,terC,tir,toxB,traT,traT	0		0		4	Col(pHAD28),Col440I,IncFIB(AP001918),IncFII	2	Contig_1_131.739_Circ,,Contig_2_56.4908_Circ,	89	9931491	7703934	4738712	89.978	128.914	adk	100	100	adk_12	fumC	100	100	fumC_12	gyrB	100	100	gyrB_8	icd	100	100	icd_12	mdh	100	100	mdh_15	purA	100
SAM128684	Escherichia_coli	929592092	763	0.5024	124.41 KB	15	adk_12,fumC_12,gyrB_8,icd_12,mdh_15,purA_2,recA_2	11	7:157:157	E	FimH82	27	astA,chuA,eae-g01-gamma,ehxA,espA,espB,espJ,espP,espY2:000868321,etpD,fimH,gad,gad,hlyE,iha,iss,iss,iss,iss,katP,nleA,nleB,nleB,nleC,nlpI,ompT,stx1a-O157-GPU96MM,stx2c-O157-FLY16,terC,terC,terC,tir,toxB,traT,traT	0		0		3	Col(pHAD28),IncFIB(AP001918),IncFII	1	Contig_1_280.691_Circ,	178	5486415	5217851	5417006	151.921	105.147	adk	100	100	adk_12	fumC	100	100	fumC_12	gyrB	100	100	gyrB_8	icd	100	100	icd_12	mdh	100	100	mdh_15	purA	100
SAM128685	Escherichia_coli	858876018	747	0.5024	126.896 KB	15	adk_12,fumC_12,gyrB_8,icd_12,mdh_15,purA_2,recA_2	11	7:157:157	E	FimH82	27	astA,chuA,eae-g01-gamma,ehxA,espA,espB,espJ,espP,espY2:000868321,etpD,fimH,gad,hlyE,iha,iss,iss,iss,iss,katP,nleA,nleB,nleB,nleC,nlpI,ompT,stx1a-O157-GPU96MM,stx2c-O157-FLY16,terC,terC,terC,tir,toxB,traT,traT	0		0		3	Col(pHAD28),IncFIB(AP001918),IncFII	1	Contig_1_342.683_Circ,	167	5486008	5136099	5339256	152.129	106.812	adk	100	100	adk_12	fumC	100	100	fumC_12	gyrB	100	100	gyrB_8	icd	100	100	icd_12	mdh	100	100	mdh_15	purA	100
SAM128686	Escherichia_coli	723780486	714	0.5023	127.934 KB	15	adk_12,fumC_12,gyrB_8,icd_12,mdh_15,purA_2,recA_2	11	7:157:157	E	FimH82	27	astA,chuA,eae-g01-gamma,ehxA,espA,espB,espJ,espP,espY2:000868321,etpD,fimH,gad,gad,hlyE,iha,iss,iss,iss,iss,katP,nleA,nleB,nleB,nleC,nlpI,ompT,stx1a-O157-GPU96MM,stx2c-O157-FLY16,terC,terC,terC,tir,toxB,traT,traT	0		0		3	Col(pHAD28),IncFIB(AP001918),IncFII	2	Contig_1_245.132_Circ,,Contig_2_100.423_Circ,	142	5484437	5087110	4996972	143.683	107.81	adk	100	100	adk_12	fumC	100	100	fumC_12	gyrB	100	100	gyrB_8	icd	100	100	icd_12	mdh	100	100	mdh_15	purA	100
SAM128687	Escherichia_coli	1007475040	763	0.5024	142.41 KB	15	adk_12,fumC_12,gyrB_8,icd_12,mdh_15,purA_2,recA_2	11	7:157:157	E	FimH82	27	astA,chuA,eae-g01-gamma,ehxA,espA,espB,espJ,espP,espY2:000868321,etpD,fimH,gad,hlyE,iha,iss,iss,iss,iss,katP,nleA,nleB,nleB,nleC,nlpI,ompT,stx1a-O157-GPU96MM,stx2c-O157-FLY16,terC,terC,terC,tir,toxB,traT,traT	0		0		3	Col(pHAD28),IncFIB(AP001918),IncFII	1	Contig_1_321.495_Circ,	191	5488315	5270709	5472974	151.978	104.128	adk	100	100	adk_12	fumC	100	100	fumC_12	gyrB	100	100	gyrB_8	icd	100	100	icd_12	mdh	100	100	mdh_15	purA	100
SAM128688	Escherichia_coli	954272176	782	0.5024	128.047 KB	15	adk_12,fumC_12,gyrB_8,icd_12,mdh_15,purA_2,recA_2	11	7:157:157	E	FimH82	27	astA,chuA,eae-g01-gamma,ehxA,espA,espB,espJ,espP,espY2:000868321,etpD,fimH,gad,hlyE,iha,iss,iss,iss,iss,katP,nleA,nleB,nleB,nleC,nlpI,ompT,stx1a-O157-GPU96MM,stx2c-O157-FLY16,terC,terC,terC,tir,toxB,traT,traT	0		0		3	Col(pHAD28),IncFIB(AP001918),IncFII	2	Contig_1_191.71_Circ,,Contig_2_31.9288_Circ,	182	5488125	5218785	5436204	152.461	105.16	adk	100	100	adk_12	fumC	100	100	fumC_12	gyrB	100	100	gyrB_8	icd	100	100	icd_12	mdh	100	100	mdh_15	purA	100
SAM128689	Escherichia_coli	1180241348	783	0.5024	124.611 KB	13	adk_12,fumC_12,gyrB_8,icd_12,mdh_15,purA_2,recA_2	11	7:157:157	E	FimH82	27	astA,chuA,eae-g01-gamma,ehxA,espA,espB,espJ,espP,espY2:000868321,etpD,fimH,gad,hlyE,iha,iss,iss,iss,iss,katP,nleA,nleB,nleB,nleC,nlpI,ompT,stx1a-O157-GPU96MM,stx2c-O157-FLY16,terC,terC,terC,tir,toxB,traT,traT	0		0		3	Col(pHAD28),IncFIB(AP001918),IncFII	1	Contig_1_270.983_Circ,	221	5489183	5327273	5545320	152.365	103.039	adk	100	100	adk_12	fumC	100	100	fumC_12	gyrB	100	100	gyrB_8	icd	100	100	icd_12	mdh	100	100	mdh_15	purA	100
SAM128690	Escherichia_coli	845113984	742	0.5023	123.95 KB	15	adk_12,fumC_12,gyrB_8,icd_12,mdh_15,purA_2,recA_2	11	7:157:157	E	FimH82	27	astA,chuA,eae-g01-gamma,ehxA,espA,espB,espJ,espP,espY2:000868321,etpD,fimH,gad,hlyE,iha,iss,iss,iss,iss,katP,nleA,nleB,nleB,nleC,nlpI,ompT,stx1a-O157-GPU96MM,stx2c-O157-FLY16,terC,terC,terC,tir,toxB,traT,traT	0		0		3	Col(pHAD28),IncFIB(AP001918),IncFII	1	Contig_1_283.385_Circ,	163	5487709	5157361	5847422	165.929	106.405	adk	100	100	adk_12	fumC	100	100	fumC_12	gyrB	100	100	gyrB_8	icd	100	100	icd_12	mdh	100	100	mdh_15	purA	100
SAM128691	Escherichia_coli	837783804	705	0.5026	126.774 KB	16	adk_12,fumC_12,gyrB_8,icd_12,mdh_15,purA_2,recA_2	11	7:157:157	E	FimH82	24	chuA,eae-g01-gamma,ehxA,espA,espB,espJ,espP,espY2:000868321,etpD,fimH,gad,hlyE,iha,iss,iss,iss,iss,katP,nleB,nleB,nleC,nlpI,ompT,stx1a-O157-GPU96MM,stx2c-O157-FLY16,terC,terC,terC,tir,traT,traT	0		0		3	Col(pHAD28),IncFIB(AP001918),IncFII	3	Contig_1_240.094_Circ,,Contig_2_295.145_Circ,,Contig_3_27.8835_Circ,	166	5449125	5039799	5236262	152.016	108.121	adk	100	100	adk_12	fumC	100	100	fumC_12	gyrB	100	100	gyrB_8	icd	100	100	icd_12	mdh	100	100	mdh_15	purA	100
SAM128692	Escherichia_coli	683964710	729	0.5023	127.918 KB	14	adk_12,fumC_12,gyrB_8,icd_12,mdh_15,purA_2,recA_2	11	7:157:157	E	FimH82	27	astA,chuA,eae-g01-gamma,ehxA,espA,espB,espJ,espP,espY2:000868321,etpD,fimH,gad,hlyE,iha,iss,iss,iss,iss,katP,nleA,nleB,nleB,nleC,nlpI,ompT,stx1a-O157-GPU96MM,stx2c-O157-FLY16,terC,terC,terC,tir,toxB,traT,traT	0		0		3	Col(pHAD28),IncFIB(AP001918),IncFII	1	Contig_1_190.151_Circ,	139	5483729	4906374	4721234	140.809	111.767	adk	100	100	adk_12	fumC	100	100	fumC_12	gyrB	100	100	gyrB_8	icd	100	100	icd_12	mdh	100	100	mdh_15	purA	100
SAM128693	Escherichia_coli	615173988	650	0.5028	160.605 KB	11	adk_12,fumC_12,gyrB_8,icd_12,mdh_15,purA_2,recA_2	11	7:157:157	E	FimH36	26	astA,chuA,eae-g01-gamma,ehxA,espA,espB,espJ,espP,espY2:000868321,etpD,fimH,gad,gad,hlyE,iha,iss,iss,iss,iss,katP,nleA,nleB,nleB,nleC,nleC,nlpI,ompT,stx1a-O157-FLY16,terC,terC,terC,tir,tir,toxB,traT,traT	4	aph(6)-Id,aph(3'')-Ib,aph(3'')-Ib,aph(3'')-Ib,aph(3'')-Ib,sul2,tet(B)	0		2	IncFIB(AP001918),IncFII	0		125	5516721	4908331	4259280	127.022	112.395	adk	100	100	adk_12	fumC	100	100	fumC_12	gyrB	100	100	gyrB_8	icd	100	100	icd_12	mdh	100	100	mdh_15	purA	100
[truncated: 394 more columns]
