# Supplementary material for: The GEA pipeline for characterizing Escherichia coli and Salmonella genomes
Source: Sci Rep. 2024 Jun 10;14:13257. doi: 10.1038/s41598-024-63832-z (PMC11164923; doi:10.1038/s41598-024-63832-z)
Supplement: Supplementary file 1 — Supplementary Information. [file 41598_2024_63832_MOESM1_ESM.zip › GEA_senterica_demo_Atlas_metadata.txt]

Library	Species	GC	N50	L50	MLST_Allele_Profile	MLST_Seq_Type	SeroProf	AqResGeneCount	AqResGeneList	MutResGeneCount	MutResGeneList	PlasCount	PlasList	MLST_Loc_1	MLST_Loc1_ID	MLST_Loc1_Cov	MLST_Loc1_Allele	MLST_Loc_2	MLST_Loc2_ID	MLST_Loc2_Cov	MLST_Loc2_Allele	MLST_Loc_3	MLST_Loc3_ID	MLST_Loc3_Cov	MLST_Loc3_Allele	MLST_Loc_4	MLST_Loc4_ID	MLST_Loc4_Cov	MLST_Loc4_Allele	MLST_Loc_5	MLST_Loc5_ID	MLST_Loc5_Cov	MLST_Loc5_Allele	MLST_Loc_6	MLST_Loc6_ID	MLST_Loc6_Cov	MLST_Loc6_Allele	MLST_Loc_7	MLST_Loc7_ID	MLST_Loc7_Cov	MLST_Loc7_Allele	Serotype1	Serotype2	Serotype3	Subspecies	SeroName	SeroNote	Antigen1	Antigen2
GCA_032253035.1_PDT001908506.1_genomic.fna	Salmonella_enterica	0.5213	478.498 KB	3	aroC_5,dnaN_2,hemD_3,hisD_7,purE_6,sucA_6,thrA_11	11	9:g,m:-	1	aac(6')-Iaa,aac(6')-Iaa,aac(6')-Iaa	1	gyrA_p.D87Y	2	IncFIB(S),IncFII(S)	aroC	100	100	aroC_5	dnaN	100	100	dnaN_2	hemD	100	100	hemD_3	hisD	100	100	hisD_7	purE	100	100	purE_6	sucA	100	100	sucA_6	thrA	100	100	thrA_11	9	g,m	-	Salmonella enterica subspecies enterica (subspecies I)	Enteritidis	Detected Sdf I that is characteristic of commonly circulating strains of serotype Enteritidis.	O	H1_fliC
GCA_032253235.1_PDT001908367.1_genomic.fna	Salmonella_enterica	0.5195	376.775 KB	5	aroC_43,dnaN_47,hemD_49,hisD_49,purE_41,sucA_15,thrA_3	96	4:d:1,7	1	aac(6')-Iaa,aac(6')-Iaa	1	parC_p.T57S	1	Col(pHAD28),Col(pHAD28)	aroC	100	100	aroC_43	dnaN	100	100	dnaN_47	hemD	100	100	hemD_49	hisD	100	100	hisD_49	purE	100	100	purE_41	sucA	100	100	sucA_15	thrA	100	100	thrA_3	4	d	1,7	Salmonella enterica subspecies enterica (subspecies I)	Schwarzengrund		O	H1_fliC
GCA_032253255.1_PDT001908286.1_genomic.fna	Salmonella_enterica	0.5207	354.428 KB	5	aroC_11,dnaN_10,hemD_25,hisD_13,purE_10,sucA_35,thrA_4	126	4:e,h:e,n,z15	1	aac(6')-Iaa,aac(6')-Iaa	1	parC_p.T57S	1	IncFII(S)	aroC	100	100	aroC_11	dnaN	100	100	dnaN_10	hemD	100	100	hemD_25	hisD	100	100	hisD_13	purE	100	100	purE_10	sucA	100	100	sucA_35	thrA	100	100	thrA_4	4	e,h	e,n,z15	Salmonella enterica subspecies enterica (subspecies I)	Sandiego		O	H1_fliC
GCA_032253265.1_PDT001908253.1_genomic.fna	Salmonella_enterica	0.5205	473.819 KB	4	aroC_2,dnaN_2,hemD_3,hisD_124,purE_2,sucA_2,thrA_6	435	9:f,g,t:-	1	aac(6')-Iaa,aac(6')-Iaa	1	parC_p.T57S	2	IncI2(Delta),IncX1	aroC	100	100	aroC_2	dnaN	100	100	dnaN_2	hemD	100	100	hemD_3	hisD	100	100	hisD_124	purE	100	100	purE_2	sucA	100	100	sucA_2	thrA	100	100	thrA_6	9	f,g,t	-	Salmonella enterica subspecies enterica (subspecies I)	Berta		O	H1_fliC
GCA_032253295.1_PDT001908312.1_genomic.fna	Salmonella_enterica	0.5193	172.876 KB	12	aroC_62,dnaN_53,hemD_54,hisD_60,purE_5,sucA_53,thrA_54	152	8:i:z6	4	aac(6')-Iaa,aph(6)-Id,aph(3'')-Ib,aac(6')-Iaa,aph(6)-Id,aph(3'')-Ib,tet(B),tet(B)	1	parC_p.T57S	3	IncFIB(AP001918),IncFII,IncFII,IncX1	aroC	100	100	aroC_62	dnaN	100	100	dnaN_53	hemD	100	100	hemD_54	hisD	100	100	hisD_60	purE	100	100	purE_5	sucA	100	100	sucA_53	thrA	100	100	thrA_54	8	i	z6	Salmonella enterica subspecies enterica (subspecies I)	Kentucky		O	H1_fliC
GCA_032253315.1_PDT001908234.1_genomic.fna	Salmonella_enterica	0.5224	761.796 KB	3	aroC_5,dnaN_14,hemD_18,hisD_9,purE_6,sucA_12,thrA_17	27	4:e,h:1,2	1	aac(6')-Iaa,aac(6')-Iaa	0		0		aroC	100	100	aroC_5	dnaN	100	100	dnaN_14	hemD	100	100	hemD_18	hisD	100	100	hisD_9	purE	100	100	purE_6	sucA	100	100	sucA_12	thrA	100	100	thrA_17	4	e,h	1,2	Salmonella enterica subspecies enterica (subspecies I)	Saintpaul		O	H1_fliC
GCA_032253375.1_PDT001809170.1_genomic.fna	Salmonella_enterica	0.5214	395.213 KB	4	aroC_42,dnaN_46*,hemD_48,hisD_48,purE_40,sucA_35,thrA_4	94*	11:r:e,n,x	1	aac(6')-Iaa,aac(6')-Iaa	1	parC_p.T57S	1	IncFII(p96A)	aroC	100	100	aroC_42	dnaN	99.8003992015968	100	dnaN_46*	hemD	100	100	hemD_48	hisD	100	100	hisD_48	purE	100	100	purE_40	sucA	100	100	sucA_35	thrA	100	100	thrA_4	11	r	e,n,x	Salmonella enterica subspecies enterica (subspecies I)	Rubislaw		O	H1_fliC
GCA_032253415.1_PDT001809131.1_genomic.fna	Salmonella_enterica	0.5236	49.62 KB	31	aroC_17,dnaN_18,hemD_22,hisD_17,purE_5,sucA_21,thrA_19	32	-:r:1,5	8	aac(6')-Iaa,aadA1,aadA1,aph(4)-Ia,aac(3)-IV,aac(6')-Iaa,aadA1,aadA1,aph(4)-Ia,aac(3)-IV,blaCTX-M-65,blaCTX-M-65,sul1,sul1,tet(A),tet(A),dfrA14,dfrA14	2	gyrA_p.D87Y,parC_p.T57S	1	IncFIB(pN55391)	aroC	100	100	aroC_17	dnaN	100	100	dnaN_18	hemD	100	100	hemD_22	hisD	100	100	hisD_17	purE	100	100	purE_5	sucA	100	100	sucA_21	thrA	100	100	thrA_19	-	r	1,5	Salmonella enterica subspecies enterica (subspecies I)	I -:r:1,5	O antigen was not detected. This result may be due to a rough strain that has deleted the rfb region. For raw reads input, the k-mer workflow is sometimes more sensitive than the microassembly workflow in detecting O antigen. Caution should be used with this approach because the k-mer result may be due to low levels of contamination.	O	H1_fliC
GCA_032253475.1_PDT001808134.1_genomic.fna	Salmonella_enterica	0.5207	225.939 KB	6	aroC_111,dnaN_47,hemD_49,hisD_42,purE_12,sucA_58,thrA_3	654	3,10:l,v:-	1	aac(6')-Iaa,aac(6')-Iaa	1	parC_p.T57S	0		aroC	100	100	aroC_111	dnaN	100	100	dnaN_47	hemD	100	100	hemD_49	hisD	100	100	hisD_42	purE	100	100	purE_12	sucA	100	100	sucA_58	thrA	100	100	thrA_3	3,10	l,v	-	Salmonella enterica subspecies enterica (subspecies I)	I 3,10:l,v:-	This predicted serotype is not in the Kauffman-White scheme.	O	H1_fliC
GCA_032253495.1_PDT001808115.1_genomic.fna	Salmonella_enterica	0.5213	375.775 KB	3	aroC_5,dnaN_2,hemD_3,hisD_7,purE_6,sucA_6,thrA_11	11	9:g,m:-	1	aac(6')-Iaa,aac(6')-Iaa	1	gyrA_p.D87Y	2	IncFIB(S),IncFII(S)	aroC	100	100	aroC_5	dnaN	100	100	dnaN_2	hemD	100	100	hemD_3	hisD	100	100	hisD_7	purE	100	100	purE_6	sucA	100	100	sucA_6	thrA	100	100	thrA_11	9	g,m	-	Salmonella enterica subspecies enterica (subspecies I)	Enteritidis	Detected Sdf I that is characteristic of commonly circulating strains of serotype Enteritidis.	O	H1_fliC
GCA_032253515.1_PDT001808182.1_genomic.fna	Salmonella_enterica	0.5212	489.887 KB	3	aroC_5,dnaN_2,hemD_3,hisD_7,purE_6,sucA_6,thrA_11	11	9:g,m:-	1	aac(6')-Iaa,aac(6')-Iaa	1	gyrA_p.D87Y	2	IncFIB(S),IncFII(S)	aroC	100	100	aroC_5	dnaN	100	100	dnaN_2	hemD	100	100	hemD_3	hisD	100	100	hisD_7	purE	100	100	purE_6	sucA	100	100	sucA_6	thrA	100	100	thrA_11	9	g,m	-	Salmonella enterica subspecies enterica (subspecies I)	Enteritidis	Detected Sdf I that is characteristic of commonly circulating strains of serotype Enteritidis.	O	H1_fliC
GCA_032253535.1_PDT001808017.1_genomic.fna	Salmonella_enterica	0.521	707.34 KB	3	aroC_13,dnaN_11,hemD_16,hisD_15,purE_12,sucA_15,thrA_4	23	7:m,t:-	1	aac(6')-Iaa,aac(6')-Iaa	1	parC_p.T57S	0		aroC	100	100	aroC_13	dnaN	100	100	dnaN_11	hemD	100	100	hemD_16	hisD	100	100	hisD_15	purE	100	100	purE_12	sucA	100	100	sucA_15	thrA	100	100	thrA_4	7	m,t	-	Salmonella enterica subspecies enterica (subspecies I)	Oranienburg		O	H1_fliC
GCA_032253555.1_PDT001808039.1_genomic.fna	Salmonella_enterica	0.5211	382.596 KB	5	aroC_10,dnaN_7,hemD_12,hisD_9,purE_5,sucA_9,thrA_2	19	4:i:1,2	1	aac(6')-Iaa,aac(6')-Iaa	0		0		aroC	100	100	aroC_10	dnaN	100	100	dnaN_7	hemD	100	100	hemD_12	hisD	100	100	hisD_9	purE	100	100	purE_5	sucA	100	100	sucA_9	thrA	100	100	thrA_2	4	i	1,2	Salmonella enterica subspecies enterica (subspecies I)	Typhimurium		O	H1_fliC
GCA_032253675.1_PDT001807885.1_genomic.fna	Salmonella_enterica	0.5208	362.946 KB	5	aroC_5,dnaN_2,hemD_3,hisD_6,purE_5,sucA_5,thrA_10	10	9:g,p:-	1	aac(6')-Iaa,aac(6')-Iaa	1	gyrA_p.S83F	2	IncFII(S),IncX1	aroC	100	100	aroC_5	dnaN	100	100	dnaN_2	hemD	100	100	hemD_3	hisD	100	100	hisD_6	purE	100	100	purE_5	sucA	100	100	sucA_5	thrA	100	100	thrA_10	9	g,p	-	Salmonella enterica subspecies enterica (subspecies I)	Dublin		O	H1_fliC
GCA_032253695.1_PDT001807837.1_genomic.fna	Salmonella_enterica	0.5215	445.3 KB	5	aroC_2,dnaN_2,hemD_15,hisD_14,purE_15,sucA_20,thrA_12	31	8:e,h:1,2	1	aac(6')-Iaa,aac(6')-Iaa	1	parC_p.T57S	0		aroC	100	100	aroC_2	dnaN	100	100	dnaN_2	hemD	100	100	hemD_15	hisD	100	100	hisD_14	purE	100	100	purE_15	sucA	100	100	sucA_20	thrA	100	100	thrA_12	8	e,h	1,2	Salmonella enterica subspecies enterica (subspecies I)	Newport		O	H1_fliC
GCA_032253715.1_PDT001807789.1_genomic.fna	Salmonella_enterica	0.5214	278.518 KB	7	aroC_45,dnaN_4,hemD_8,hisD_44,purE_27,sucA_9,thrA_8	85	2:a:1,5	1	aac(6')-Iaa,aac(6')-Iaa	2	gyrA_p.S83F,parC_p.T57S	1	Col(pHAD28)	aroC	100	100	aroC_45	dnaN	100	100	dnaN_4	hemD	100	100	hemD_8	hisD	100	100	hisD_44	purE	100	100	purE_27	sucA	100	100	sucA_9	thrA	100	100	thrA_8	2	a	1,5	Salmonella enterica subspecies enterica (subspecies I)	Paratyphi A		O	H1_fliC
GCA_032253755.1_PDT001807743.1_genomic.fna	Salmonella_enterica	0.5211	312.415 KB	5	aroC_146,dnaN_32,hemD_40,hisD_33,purE_139,sucA_79,thrA_324	2606	13:g,m:-	1	aac(6')-Iaa,aac(6')-Iaa	1	parC_p.T57S	0		aroC	100	100	aroC_146	dnaN	100	100	dnaN_32	hemD	100	100	hemD_40	hisD	100	100	hisD_33	purE	100	100	purE_139	sucA	100	100	sucA_79	thrA	100	100	thrA_324	13	g,m	-	Salmonella enterica subspecies enterica (subspecies I)	Agbeni		O	H1_fliC
GCA_032253795.1_PDT001807724.1_genomic.fna	Salmonella_enterica	0.5208	302.33 KB	6	aroC_16,dnaN_2,hemD_45,hisD_43,purE_36,sucA_39,thrA_42	118	8:e,h:1,2	1	aac(6')-Iaa,aac(6')-Iaa	1	parC_p.T57S	1	IncFII(p96A)	aroC	100	100	aroC_16	dnaN	100	100	dnaN_2	hemD	100	100	hemD_45	hisD	100	100	hisD_43	purE	100	100	purE_36	sucA	100	100	sucA_39	thrA	100	100	thrA_42	8	e,h	1,2	Salmonella enterica subspecies enterica (subspecies I)	Newport		O	H1_fliC
GCA_032253815.1_PDT001807672.1_genomic.fna	Salmonella_enterica	0.5226	684.717 KB	3	aroC_18,dnaN_2,hemD_18,hisD_12,purE_25,sucA_7,thrA_8	2501	16:b:e,n,x	1	aac(6')-Iaa,aac(6')-Iaa	1	parC_p.T57S	1	IncFII(pMET)	aroC	100	100	aroC_18	dnaN	100	100	dnaN_2	hemD	100	100	hemD_18	hisD	100	100	hisD_12	purE	100	100	purE_25	sucA	100	100	sucA_7	thrA	100	100	thrA_8	16	b	e,n,x	Salmonella enterica subspecies enterica (subspecies I)	Hvittingfoss		O	H1_fliC
GCA_032253855.1_PDT001807653.1_genomic.fna	Salmonella_enterica	0.5214	377.051 KB	5	aroC_10,dnaN_7,hemD_12,hisD_9,purE_5,sucA_9,thrA_2	19	4:i:1,2	1	aac(6')-Iaa,aac(6')-Iaa	0		3	Col(pHAD28),IncFIB(S),IncFII(S)	aroC	100	100	aroC_10	dnaN	100	100	dnaN_7	hemD	100	100	hemD_12	hisD	100	100	hisD_9	purE	100	100	purE_5	sucA	100	100	sucA_9	thrA	100	100	thrA_2	4	i	1,2	Salmonella enterica subspecies enterica (subspecies I)	Typhimurium		O	H1_fliC
GCA_032253895.1_PDT001807586.1_genomic.fna	Salmonella_enterica	0.523	367.997 KB	5	aroC_17,dnaN_18,hemD_22,hisD_17,purE_5,sucA_21,thrA_19	32	7:r:1,5	1	aac(6')-Iaa,aac(6')-Iaa	1	parC_p.T57S	1	IncI1-I(Alpha)	aroC	100	100	aroC_17	dnaN	100	100	dnaN_18	hemD	100	100	hemD_22	hisD	100	100	hisD_17	purE	100	100	purE_5	sucA	100	100	sucA_21	thrA	100	100	thrA_19	7	r	1,5	Salmonella enterica subspecies enterica (subspecies I)	Infantis		O	H1_fliC
GCA_032257365.1_PDT001909948.1_genomic.fna	Salmonella_enterica	0.5213	285.976 KB	7	aroC_11,dnaN_10,hemD_25,hisD_13,purE_10,sucA_58,thrA_4	412	4:e,h:1,5	2	aac(6')-Iaa,aac(6')-Iaa,blaTEM-1C,blaTEM-1C	1	parC_p.T57S	3	Col(pHAD28),Col(pHAD28),Col440II,Col440II,ColpVC,ColpVC	aroC	100	100	aroC_11	dnaN	100	100	dnaN_10	hemD	100	100	hemD_25	hisD	100	100	hisD_13	purE	100	100	purE_10	sucA	100	100	sucA_58	thrA	100	100	thrA_4	4	e,h	1,5	Salmonella enterica subspecies enterica (subspecies I)	Reading		O	H1_fliC
GCA_032257385.1_PDT001909947.1_genomic.fna	Salmonella_enterica	0.5217	379.659 KB	5	aroC_11,dnaN_10,hemD_25,hisD_13,purE_10,sucA_58,thrA_4	412	4:e,h:1,5	2	aac(6')-Iaa,aac(6')-Iaa,blaTEM-1C,blaTEM-1C	1	parC_p.T57S	3	Col(pHAD28),Col(pHAD28),Col440II,Col440II,ColpVC,ColpVC	aroC	100	100	aroC_11	dnaN	100	100	dnaN_10	hemD	100	100	hemD_25	hisD	100	100	hisD_13	purE	100	100	purE_10	sucA	100	100	sucA_58	thrA	100	100	thrA_4	4	e,h	1,5	Salmonella enterica subspecies enterica (subspecies I)	Reading		O	H1_fliC
GCA_032259805.1_PDT001909813.1_genomic.fna	Salmonella_enterica	0.5217	49.031 KB	30	aroC_62,dnaN_53,hemD_54,hisD_60,purE_5,sucA_53,thrA_54	152	-:i:z6	1	aac(6')-Iaa,aac(6')-Iaa	1	parC_p.T57S	1	IncX1	aroC	100	100	aroC_62	dnaN	100	100	dnaN_53	hemD	100	100	hemD_54	hisD	100	100	hisD_60	purE	100	100	purE_5	sucA	100	100	sucA_53	thrA	100	100	thrA_54	-	i	z6	Salmonella enterica subspecies enterica (subspecies I)	I -:i:z6	O antigen was not detected. This result may be due to a rough strain that has deleted the rfb region. For raw reads input, the k-mer workflow is sometimes more sensitive than the microassembly workflow in detecting O antigen. Caution should be used with this approach because the k-mer result may be due to low levels of contamination.	O	H1_fliC
GCA_032259865.1_PDT001909811.1_genomic.fna	Salmonella_enterica	0.5235	59.224 KB	24	aroC_17,dnaN_18,hemD_22,hisD_17,purE_5,sucA_21,thrA_19	32	-:r:1,5	1	aac(6')-Iaa,aac(6')-Iaa	1	parC_p.T57S	0		aroC	100	100	aroC_17	dnaN	100	100	dnaN_18	hemD	100	100	hemD_22	hisD	100	100	hisD_17	purE	100	100	purE_5	sucA	100	100	sucA_21	thrA	100	100	thrA_19	-	r	1,5	Salmonella enterica subspecies enterica (subspecies I)	I -:r:1,5	O antigen was not detected. This result may be due to a rough strain that has deleted the rfb region. For raw reads input, the k-mer workflow is sometimes more sensitive than the microassembly workflow in detecting O antigen. Caution should be used with this approach because the k-mer result may be due to low levels of contamination.	O	H1_fliC
GCA_032259885.1_PDT001909812.1_genomic.fna	Salmonella_enterica	0.5216	45.204 KB	33	aroC_62,dnaN_53,hemD_54,hisD_60,purE_5,sucA_53,thrA_54	152	8:i:z6	1	aac(6')-Iaa,aac(6')-Iaa	1	parC_p.T57S	1	IncX1	aroC	100	100	aroC_62	dnaN	100	100	dnaN_53	hemD	100	100	hemD_54	hisD	100	100	hisD_60	purE	100	100	purE_5	sucA	100	100	sucA_53	thrA	100	100	thrA_54	8	i	z6	Salmonella enterica subspecies enterica (subspecies I)	Kentucky		O	H1_fliC
GCA_032259905.1_PDT001909810.1_genomic.fna	Salmonella_enterica	0.5227	54.732 KB	28	aroC_17,dnaN_18,hemD_22,hisD_17,purE_5,sucA_21,thrA_19	32	-:r:1,5	5	aac(6')-Iaa,aph(4)-Ia,aac(3)-IV,aac(6')-Iaa,aph(4)-Ia,aac(3)-IV,floR,floR,tet(A),tet(A)	2	gyrA_p.D87Y,parC_p.T57S	1	IncFIB(pN55391)	aroC	100	100	aroC_17	dnaN	100	100	dnaN_18	hemD	100	100	hemD_22	hisD	100	100	hisD_17	purE	100	100	purE_5	sucA	100	100	sucA_21	thrA	100	100	thrA_19	-	r	1,5	Salmonella enterica subspecies enterica (subspecies I)	I -:r:1,5	O antigen was not detected. This result may be due to a rough strain that has deleted the rfb region. For raw reads input, the k-mer workflow is sometimes more sensitive than the microassembly workflow in detecting O antigen. Caution should be used with this approach because the k-mer result may be due to low levels of contamination.	O	H1_fliC
GCA_032259925.1_PDT001909808.1_genomic.fna	Salmonella_enterica	0.5222	51.604 KB	30	aroC_43,dnaN_47,hemD_49,hisD_49,purE_41,sucA_15,thrA_3	96	-:d:1,7	3	aph(3'')-Ib,aph(3'')-Ib,aph(3'')-Ib,aph(3'')-Ib,aph(6)-Id,aph(6)-Id,aac(6')-Iaa,aph(3'')-Ib,aph(3'')-Ib,aph(3'')-Ib,aph(3'')-Ib,aph(6)-Id,aph(6)-Id,aac(6')-Iaa	1	parC_p.T57S	2	IncFIB(AP001918),IncFIC(FII)	aroC	100	100	aroC_43	dnaN	100	100	dnaN_47	hemD	100	100	hemD_49	hisD	100	100	hisD_49	purE	100	100	purE_41	sucA	100	100	sucA_15	thrA	100	100	thrA_3	-	d	1,7	Salmonella enterica subspecies enterica (subspecies I)	I -:d:1,7	O antigen was not detected. This result may be due to a rough strain that has deleted the rfb region. For raw reads input, the k-mer workflow is sometimes more sensitive than the microassembly workflow in detecting O antigen. Caution should be used with this approach because the k-mer result may be due to low levels of contamination.	O	H1_fliC
GCA_032259945.1_PDT001909809.1_genomic.fna	Salmonella_enterica	0.5226	57.125 KB	26	aroC_17,dnaN_18,hemD_22,hisD_17,purE_5,sucA_21,thrA_19	32	-:r:1,5	7	aac(6')-Iaa,aadA1,aadA1,aph(3')-Ia,aadA1,aadA1,aac(6')-Iaa,aph(3')-Ia,floR,floR,sul1,sul1,tet(A),tet(A),dfrA14,dfrA14	2	gyrA_p.D87Y,parC_p.T57S	1	IncFIB(pN55391)	aroC	100	100	aroC_17	dnaN	100	100	dnaN_18	hemD	100	100	hemD_22	hisD	100	100	hisD_17	purE	100	100	purE_5	sucA	100	100	sucA_21	thrA	100	100	thrA_19	-	r	1,5	Salmonella enterica subspecies enterica (subspecies I)	I -:r:1,5	O antigen was not detected. This result may be due to a rough strain that has deleted the rfb region. For raw reads input, the k-mer workflow is sometimes more sensitive than the microassembly workflow in detecting O antigen. Caution should be used with this approach because the k-mer result may be due to low levels of contamination.	O	H1_fliC
GCA_032259965.1_PDT001909709.1_genomic.fna	Salmonella_enterica	0.5231	70.091 KB	19	aroC_11,dnaN_10,hemD_13,hisD_32,purE_10,sucA_13,thrA_4	65	-:l,v:e,n,z15	1	aac(6')-Iaa,aac(6')-Iaa	1	parC_p.T57S	1	Col(pHAD28)	aroC	100	100	aroC_11	dnaN	100	100	dnaN_10	hemD	100	100	hemD_13	hisD	100	100	hisD_32	purE	100	100	purE_10	sucA	100	100	sucA_13	thrA	100	100	thrA_4	-	l,v	e,n,z15	Salmonella enterica subspecies enterica (subspecies I)	I -:l,v:e,n,z15	O antigen was not detected. This result may be due to a rough strain that has deleted the rfb region. For raw reads input, the k-mer workflow is sometimes more sensitive than the microassembly workflow in detecting O antigen. Caution should be used with this approach because the k-mer result may be due to low levels of contamination.	O	H1_fliC
GCA_032259985.1_PDT001909708.1_genomic.fna	Salmonella_enterica	0.5221	79.668 KB	20	aroC_41,dnaN_9,hemD_21,hisD_12,purE_8,sucA_37,thrA_17	83	8:d:1,2	1	aac(6')-Iaa,aac(6')-Iaa	1	parC_p.T57S	2	Col(pHAD28),IncI1-I(Alpha)	aroC	100	100	aroC_41	dnaN	100	100	dnaN_9	hemD	100	100	hemD_21	hisD	100	100	hisD_12	purE	100	100	purE_8	sucA	100	100	sucA_37	thrA	100	100	thrA_17	8	d	1,2	Salmonella enterica subspecies enterica (subspecies I)	Muenchen		O	H1_fliC
GCA_032260005.1_PDT001909707.1_genomic.fna	Salmonella_enterica	0.5193	88.207 KB	20	aroC_62,dnaN_53,hemD_54,hisD_60,purE_5,sucA_53,thrA_54	152	8:i:z6	3	aac(6')-Iaa,aph(6)-Id,aph(3'')-Ib,aph(3'')-Ib,aph(3'')-Ib,aph(3'')-Ib,aac(6')-Iaa,aph(6)-Id,aph(3'')-Ib,aph(3'')-Ib,aph(3'')-Ib,aph(3'')-Ib	1	parC_p.T57S	3	IncHI2,IncHI2A,IncX1	aroC	100	100	aroC_62	dnaN	100	100	dnaN_53	hemD	100	100	hemD_54	hisD	100	100	hisD_60	purE	100	100	purE_5	sucA	100	100	sucA_53	thrA	100	100	thrA_54	8	i	z6	Salmonella enterica subspecies enterica (subspecies I)	Kentucky		O	H1_fliC
GCA_032260025.1_PDT001909705.1_genomic.fna	Salmonella_enterica	0.523	55.938 KB	27	aroC_17,dnaN_18,hemD_22,hisD_17,purE_5,sucA_21,thrA_19	32	-:r:1,5	8	aac(6')-Iaa,aadA1,aadA1,aph(4)-Ia,aac(3)-IV,aac(6')-Iaa,aadA1,aadA1,aph(4)-Ia,aac(3)-IV,blaCTX-M-65,blaCTX-M-65,floR,floR,sul1,sul1,tet(A),tet(A)	2	gyrA_p.D87Y,parC_p.T57S	1	IncFIB(pN55391)	aroC	100	100	aroC_17	dnaN	100	100	dnaN_18	hemD	100	100	hemD_22	hisD	100	100	hisD_17	purE	100	100	purE_5	sucA	100	100	sucA_21	thrA	100	100	thrA_19	-	r	1,5	Salmonella enterica subspecies enterica (subspecies I)	I -:r:1,5	O antigen was not detected. This result may be due to a rough strain that has deleted the rfb region. For raw reads input, the k-mer workflow is sometimes more sensitive than the microassembly workflow in detecting O antigen. Caution should be used with this approach because the k-mer result may be due to low levels of contamination.	O	H1_fliC
GCA_032260045.1_PDT001909706.1_genomic.fna	Salmonella_enterica	0.5216	50.237 KB	30	aroC_19,dnaN_20,hemD_3,hisD_20,purE_5,sucA_22,thrA_22	40	-:f,g:-	5	aac(6')-Iaa,aadA2b,aadA2b,aac(6')-Iaa,fosA7,fosA7,sul1,sul1,tet(A),tet(A)	1	parC_p.T57S	2	Col(pHAD28),IncI1-I(Alpha)	aroC	100	100	aroC_19	dnaN	100	100	dnaN_20	hemD	100	100	hemD_3	hisD	100	100	hisD_20	purE	100	100	purE_5	sucA	100	100	sucA_22	thrA	100	100	thrA_22	-	f,g	-	Salmonella enterica subspecies enterica (subspecies I)	I -:f,g:-	O antigen was not detected. This result may be due to a rough strain that has deleted the rfb region. For raw reads input, the k-mer workflow is sometimes more sensitive than the microassembly workflow in detecting O antigen. Caution should be used with this approach because the k-mer result may be due to low levels of contamination.	O	H1_fliC
GCA_032260065.1_PDT001909704.1_genomic.fna	Salmonella_enterica	0.5226	66.445 KB	22	aroC_13,dnaN_131,hemD_49,hisD_157,purE_12,sucA_13,thrA_4	471	-:f,g:e,n,x	1	aac(6')-Iaa,aac(6')-Iaa	1	parC_p.T57S	2	Col(pHAD28),Col440I	aroC	100	100	aroC_13	dnaN	100	100	dnaN_131	hemD	100	100	hemD_49	hisD	100	100	hisD_157	purE	100	100	purE_12	sucA	100	100	sucA_13	thrA	100	100	thrA_4	-	f,g	e,n,x	Salmonella enterica subspecies enterica (subspecies I)	I -:f,g:e,n,x	O antigen was not detected. This result may be due to a rough strain that has deleted the rfb region. For raw reads input, the k-mer workflow is sometimes more sensitive than the microassembly workflow in detecting O antigen. Caution should be used with this approach because the k-mer result may be due to low levels of contamination.	O	H1_fliC
GCA_032260085.1_PDT001909703.1_genomic.fna	Salmonella_enterica	0.5228	69.127 KB	21	aroC_5,dnaN_2,hemD_3,hisD_7,purE_6,sucA_6,thrA_11	11	-:g,m:-	1	aac(6')-Iaa,aac(6')-Iaa	0		1	IncFIB(S)	aroC	100	100	aroC_5	dnaN	100	100	dnaN_2	hemD	100	100	hemD_3	hisD	100	100	hisD_7	purE	100	100	purE_6	sucA	100	100	sucA_6	thrA	100	100	thrA_11	-	g,m	-	Salmonella enterica subspecies enterica (subspecies I)	I -:g,m:-	O antigen was not detected. This result may be due to a rough strain that has deleted the rfb region. For raw reads input, the k-mer workflow is sometimes more sensitive than the microassembly workflow in detecting O antigen. Caution should be used with this approach because the k-mer result may be due to low levels of contamination.	O	H1_fliC
GCA_032260105.1_PDT001909702.1_genomic.fna	Salmonella_enterica	0.5233	55.847 KB	29	aroC_17,dnaN_18,hemD_22,hisD_17,purE_5,sucA_21,thrA_19	32	-:r:1,5	4	aac(6')-Iaa,aadA1,aadA1,aac(6')-Iaa,aadA1,aadA1,sul1,sul1,tet(A),tet(A)	2	gyrA_p.D87Y,parC_p.T57S	1	IncFIB(pN55391)	aroC	100	100	aroC_17	dnaN	100	100	dnaN_18	hemD	100	100	hemD_22	hisD	100	100	hisD_17	purE	100	100	purE_5	sucA	100	100	sucA_21	thrA	100	100	thrA_19	-	r	1,5	Salmonella enterica subspecies enterica (subspecies I)	I -:r:1,5	O antigen was not detected. This result may be due to a rough strain that has deleted the rfb region. For raw reads input, the k-mer workflow is sometimes more sensitive than the microassembly workflow in detecting O antigen. Caution should be used with this approach because the k-mer result may be due to low levels of contamination.	O	H1_fliC
GCA_032260125.1_PDT001909700.1_genomic.fna	Salmonella_enterica	0.5226	61.63 KB	24	aroC_17,dnaN_18,hemD_22,hisD_17,purE_5,sucA_21,thrA_19	32	-:r:1,5	6	aac(6')-Iaa,aadA1,aadA1,aph(4)-Ia,aac(3)-IV,aac(6')-Iaa,aadA1,aadA1,aph(4)-Ia,aac(3)-IV,sul1,sul1,tet(A),tet(A)	2	gyrA_p.D87Y,parC_p.T57S	1	IncFIB(pN55391)	aroC	100	100	aroC_17	dnaN	100	100	dnaN_18	hemD	100	100	hemD_22	hisD	100	100	hisD_17	purE	100	100	purE_5	sucA	100	100	sucA_21	thrA	100	100	thrA_19	-	r	1,5	Salmonella enterica subspecies enterica (subspecies I)	I -:r:1,5	O antigen was not detected. This result may be due to a rough strain that has deleted the rfb region. For raw reads input, the k-mer workflow is sometimes more sensitive than the microassembly workflow in detecting O antigen. Caution should be used with this approach because the k-mer result may be due to low levels of contamination.	O	H1_fliC
GCA_032260165.1_PDT001909698.1_genomic.fna	Salmonella_enterica	0.5236	44.804 KB	30	aroC_11,dnaN_41,hemD_55,hisD_42,purE_34,sucA_58,thrA_4	138	-:g,m,s:-	1	aac(6')-Iaa,aac(6')-Iaa	1	parC_p.T57S	1	IncI1-I(Alpha)	aroC	100	100	aroC_11	dnaN	100	100	dnaN_41	hemD	100	100	hemD_55	hisD	100	100	hisD_42	purE	100	100	purE_34	sucA	100	100	sucA_58	thrA	100	100	thrA_4	-	g,m,s	-	Salmonella enterica subspecies enterica (subspecies I)	I -:g,m,s:-	O antigen was not detected. This result may be due to a rough strain that has deleted the rfb region. For raw reads input, the k-mer workflow is sometimes more sensitive than the microassembly workflow in detecting O antigen. Caution should be used with this approach because the k-mer result may be due to low levels of contamination.	O	H1_fliC
GCA_032260185.1_PDT001909699.1_genomic.fna	Salmonella_enterica	0.5222	47.417 KB	30	aroC_10,dnaN_7,hemD_12,hisD_9,purE_5,sucA_9,thrA_2	19	4:i:1,2	3	aac(6')-Iaa,aac(6')-Iaa,sul2,sul2,tet(A),tet(A)	0		3	Col(pHAD28),ColpVC,IncX1	aroC	100	100	aroC_10	dnaN	100	100	dnaN_7	hemD	100	100	hemD_12	hisD	100	100	hisD_9	purE	100	100	purE_5	sucA	100	100	sucA_9	thrA	100	100	thrA_2	4	i	1,2	Salmonella enterica subspecies enterica (subspecies I)	Typhimurium	Detected a deletion in gene oafA that causes O5- variant of Typhimurium.	O	H1_fliC
GCA_032260205.1_PDT001909697.1_genomic.fna	Salmonella_enterica	0.5219	61.803 KB	26	aroC_92,dnaN_107,hemD_79,hisD_156,purE_64,sucA_151,thrA_87	469	-:f,g:-	3	aac(6')-Iaa,aac(6')-Iaa,blaCMY-2,blaCMY-2,tet(A),tet(A)	1	parC_p.T57S	1	IncI1-I(Alpha)	aroC	100	100	aroC_92	dnaN	100	100	dnaN_107	hemD	100	100	hemD_79	hisD	100	100	hisD_156	purE	100	100	purE_64	sucA	100	100	sucA_151	thrA	100	100	thrA_87	-	f,g	-	Salmonella enterica subspecies enterica (subspecies I)	I -:f,g:-	O antigen was not detected. This result may be due to a rough strain that has deleted the rfb region. For raw reads input, the k-mer workflow is sometimes more sensitive than the microassembly workflow in detecting O antigen. Caution should be used with this approach because the k-mer result may be due to low levels of contamination.	O	H1_fliC
GCA_032260225.1_PDT001909695.1_genomic.fna	Salmonella_enterica	0.5228	58.363 KB	27	aroC_17,dnaN_18,hemD_22,hisD_17,purE_5,sucA_21,thrA_19	32	-:r:1,5	4	aac(6')-Iaa,aadA1,aadA1,aadA1,aadA1,aac(6')-Iaa,sul1,sul1,tet(A),tet(A)	2	gyrA_p.D87Y,parC_p.T57S	1	IncFIB(pN55391)	aroC	100	100	aroC_17	dnaN	100	100	dnaN_18	hemD	100	100	hemD_22	hisD	100	100	hisD_17	purE	100	100	purE_5	sucA	100	100	sucA_21	thrA	100	100	thrA_19	-	r	1,5	Salmonella enterica subspecies enterica (subspecies I)	I -:r:1,5	O antigen was not detected. This result may be due to a rough strain that has deleted the rfb region. For raw reads input, the k-mer workflow is sometimes more sensitive than the microassembly workflow in detecting O antigen. Caution should be used with this approach because the k-mer result may be due to low levels of contamination.	O	H1_fliC
GCA_032260235.1_PDT001909696.1_genomic.fna	Salmonella_enterica	0.5231	60.926 KB	27	aroC_17,dnaN_18,hemD_22,hisD_17,purE_5,sucA_21,thrA_19	32	-:r:1,5	5	aac(6')-Iaa,aadA1,aadA1,aac(6')-Iaa,aadA1,aadA1,blaCTX-M-65,blaCTX-M-65,sul1,sul1,tet(A),tet(A)	2	gyrA_p.D87Y,parC_p.T57S	1	IncFIB(pN55391)	aroC	100	100	aroC_17	dnaN	100	100	dnaN_18	hemD	100	100	hemD_22	hisD	100	100	hisD_17	purE	100	100	purE_5	sucA	100	100	sucA_21	thrA	100	100	thrA_19	-	r	1,5	Salmonella enterica subspecies enterica (subspecies I)	I -:r:1,5	O antigen was not detected. This result may be due to a rough strain that has deleted the rfb region. For raw reads input, the k-mer workflow is sometimes more sensitive than the microassembly workflow in detecting O antigen. Caution should be used with this approach because the k-mer result may be due to low levels of contamination.	O	H1_fliC
GCA_032260265.1_PDT001909694.1_genomic.fna	Salmonella_enterica	0.5238	44.933 KB	33	aroC_10,dnaN_14,hemD_15,hisD_31,purE_25,sucA_20,thrA_33	64	3,10:e,h:1,6	1	aac(6')-Iaa,aac(6')-Iaa	1	parC_p.T57S	1	Col(pHAD28)	aroC	100	100	aroC_10	dnaN	100	100	dnaN_14	hemD	100	100	hemD_15	hisD	100	100	hisD_31	purE	100	100	purE_25	sucA	100	100	sucA_20	thrA	100	100	thrA_33	3,10	e,h	1,6	Salmonella enterica subspecies enterica (subspecies I)	Anatum		O	H1_fliC
GCA_032260285.1_PDT001909692.1_genomic.fna	Salmonella_enterica	0.518	86.344 KB	19	aroC_62,dnaN_53,hemD_54,hisD_60,purE_5,sucA_53,thrA_54	152	8:i:z6	3	aac(6')-Iaa,aph(6)-Id,aph(3'')-Ib,aph(3'')-Ib,aph(3'')-Ib,aph(3'')-Ib,aac(6')-Iaa,aph(6)-Id,aph(3'')-Ib,aph(3'')-Ib,aph(3'')-Ib,aph(3'')-Ib	1	parC_p.T57S	3	IncHI2,IncHI2A,IncX1	aroC	100	100	aroC_62	dnaN	100	100	dnaN_53	hemD	100	100	hemD_54	hisD	100	100	hisD_60	purE	100	100	purE_5	sucA	100	100	sucA_53	thrA	100	100	thrA_54	8	i	z6	Salmonella enterica subspecies enterica (subspecies I)	Kentucky		O	H1_fliC
GCA_032260305.1_PDT001909693.1_genomic.fna	Salmonella_enterica	0.5241	83.254 KB	17	aroC_11,dnaN_41,hemD_55,hisD_42,purE_34,sucA_58,thrA_4	138	-:g,m,s:-	1	aac(6')-Iaa,aac(6')-Iaa	1	parC_p.T57S	0		aroC	100	100	aroC_11	dnaN	100	100	dnaN_41	hemD	100	100	hemD_55	hisD	100	100	hisD_42	purE	100	100	purE_34	sucA	100	100	sucA_58	thrA	100	100	thrA_4	-	g,m,s	-	Salmonella enterica subspecies enterica (subspecies I)	I -:g,m,s:-	O antigen was not detected. This result may be due to a rough strain that has deleted the rfb region. For raw reads input, the k-mer workflow is sometimes more sensitive than the microassembly workflow in detecting O antigen. Caution should be used with this approach because the k-mer result may be due to low levels of contamination.	O	H1_fliC
GCA_032260705.1_PDT001909677.1_genomic.fna	Salmonella_enterica	0.5214	620.686 KB	3	aroC_2,dnaN_5,hemD_6,hisD_7,purE_5,sucA_7,thrA_12	33	8:z10:e,n,x	4	aac(6')-Iaa,aph(6)-Id,aph(3'')-Ib,aph(3'')-Ib,aph(3'')-Ib,aph(3'')-Ib,aac(6')-Iaa,aph(6)-Id,aph(3'')-Ib,aph(3'')-Ib,aph(3'')-Ib,aph(3'')-Ib,tet(A),tet(A)	1	parC_p.T57S	2	Col440I,ColpVC	aroC	100	100	aroC_2	dnaN	100	100	dnaN_5	hemD	100	100	hemD_6	hisD	100	100	hisD_7	purE	100	100	purE_5	sucA	100	100	sucA_7	thrA	100	100	thrA_12	8	z10	e,n,x	Salmonella enterica subspecies enterica (subspecies I)	Hadar		O	H1_fliC
GCA_032260725.1_PDT001909679.1_genomic.fna	Salmonella_enterica	0.5205	430.342 KB	5	aroC_16,dnaN_43,hemD_45,hisD_43,purE_36,sucA_39,thrA_42	5	8:e,h:1,2	1	aac(6')-Iaa,aac(6')-Iaa	1	parC_p.T57S	0		aroC	100	100	aroC_16	dnaN	100	100	dnaN_43	hemD	100	100	hemD_45	hisD	100	100	hisD_43	purE	100	100	purE_36	sucA	100	100	sucA_39	thrA	100	100	thrA_42	8	e,h	1,2	Salmonella enterica subspecies enterica (subspecies I)	Newport		O	H1_fliC
GCA_032260765.1_PDT001909678.1_genomic.fna	Salmonella_enterica	0.5207	478.498 KB	3	aroC_5,dnaN_2,hemD_3,hisD_7,purE_6,sucA_6,thrA_11	11	9:g,m:-	1	aac(6')-Iaa,aac(6')-Iaa	1	gyrA_p.D87Y	3	Col156,Col156,IncFIB(S),IncFII(S)	aroC	100	100	aroC_5	dnaN	100	100	dnaN_2	hemD	100	100	hemD_3	hisD	100	100	hisD_7	purE	100	100	purE_6	sucA	100	100	sucA_6	thrA	100	100	thrA_11	9	g,m	-	Salmonella enterica subspecies enterica (subspecies I)	Enteritidis	Detected Sdf I that is characteristic of commonly circulating strains of serotype Enteritidis.	O	H1_fliC
GCA_032260865.1_PDT001909665.1_genomic.fna	Salmonella_enterica	0.5208	307.066 KB	6	aroC_10,dnaN_1263,hemD_12,hisD_9,purE_5,sucA_9,thrA_2	9720	4:i:1,2	1	aac(6')-Iaa,aac(6')-Iaa	0		3	IncFIB(S),IncFII(S),IncI1-I(Alpha)	aroC	100	100	aroC_10	dnaN	100	100	dnaN_1263	hemD	100	100	hemD_12	hisD	100	100	hisD_9	purE	100	100	purE_5	sucA	100	100	sucA_9	thrA	100	100	thrA_2	4	i	1,2	Salmonella enterica subspecies enterica (subspecies I)	Typhimurium		O	H1_fliC
GCA_032260885.1_PDT001909666.1_genomic.fna	Salmonella_enterica	0.5209	390.322 KB	4	aroC_13,dnaN_127,hemD_92,hisD_113,purE_114,sucA_107,thrA_524	2220	13:z:1,6	1	aac(6')-Iaa,aac(6')-Iaa	1	parC_p.T57S	0		aroC	100	100	aroC_13	dnaN	100	100	dnaN_127	hemD	100	100	hemD_92	hisD	100	100	hisD_113	purE	100	100	purE_114	sucA	100	100	sucA_107	thrA	100	100	thrA_524	13	z	1,6	Salmonella enterica subspecies enterica (subspecies I)	Poona		O	H1_fliC
GCA_032260905.1_PDT001909663.1_genomic.fna	Salmonella_enterica	0.5208	489.739 KB	3	aroC_5,dnaN_2,hemD_3,hisD_7,purE_6,sucA_6,thrA_11	11	9:g,m:-	1	aac(6')-Iaa,aac(6')-Iaa	0		2	IncFIB(S),IncFII(S)	aroC	100	100	aroC_5	dnaN	100	100	dnaN_2	hemD	100	100	hemD_3	hisD	100	100	hisD_7	purE	100	100	purE_6	sucA	100	100	sucA_6	thrA	100	100	thrA_11	9	g,m	-	Salmonella enterica subspecies enterica (subspecies I)	Enteritidis	Detected Sdf I that is characteristic of commonly circulating strains of serotype Enteritidis.	O	H1_fliC
GCA_032260925.1_PDT001909664.1_genomic.fna	Salmonella_enterica	0.5211	430.003 KB	5	aroC_533,dnaN_2,hemD_45,hisD_43,purE_36,sucA_39,thrA_42	2362	8:e,h:1,2	1	aac(6')-Iaa,aac(6')-Iaa	1	parC_p.T57S	0		aroC	100	100	aroC_533	dnaN	100	100	dnaN_2	hemD	100	100	hemD_45	hisD	100	100	hisD_43	purE	100	100	purE_36	sucA	100	100	sucA_39	thrA	100	100	thrA_42	8	e,h	1,2	Salmonella enterica subspecies enterica (subspecies I)	Newport		O	H1_fliC
GCA_032260945.1_PDT001909662.1_genomic.fna	Salmonella_enterica	0.5213	517.11 KB	4	aroC_81,dnaN_69,hemD_36,hisD_12,purE_68,sucA_12,thrA_17	203	7:y:1,5	1	aac(6')-Iaa,aac(6')-Iaa	1	parC_p.T57S	0		aroC	100	100	aroC_81	dnaN	100	100	dnaN_69	hemD	100	100	hemD_36	hisD	100	100	hisD_12	purE	100	100	purE_68	sucA	100	100	sucA_12	thrA	100	100	thrA_17	7	y	1,5	Salmonella enterica subspecies enterica (subspecies I)	Bareilly		O	H1_fliC
GCA_032260965.1_PDT001909661.1_genomic.fna	Salmonella_enterica	0.5221	324.384 KB	6	aroC_10,dnaN_7,hemD_12,hisD_9,purE_5,sucA_9,thrA_2	19	4:i:-	1	aac(6')-Iaa,aac(6')-Iaa	0		2	IncFIB(S),IncFII(S)	aroC	100	100	aroC_10	dnaN	100	100	dnaN_7	hemD	100	100	hemD_12	hisD	100	100	hisD_9	purE	100	100	purE_5	sucA	100	100	sucA_9	thrA	100	100	thrA_2	4	i	-	Salmonella enterica subspecies enterica (subspecies I)	I 4,[5],12:i:-	Detected a deletion in gene oafA that causes O5- variant of Typhimurium.	O	H1_fliC
GCA_032260985.1_PDT001909660.1_genomic.fna	Salmonella_enterica	0.5215	298.233 KB	6	aroC_16,dnaN_2,hemD_45,hisD_43,purE_36,sucA_39,thrA_42	118	8:e,h:1,2	1	aac(6')-Iaa,aac(6')-Iaa	1	parC_p.T57S	0		aroC	100	100	aroC_16	dnaN	100	100	dnaN_2	hemD	100	100	hemD_45	hisD	100	100	hisD_43	purE	100	100	purE_36	sucA	100	100	sucA_39	thrA	100	100	thrA_42	8	e,h	1,2	Salmonella enterica subspecies enterica (subspecies I)	Newport		O	H1_fliC
GCA_032261005.1_PDT001909659.1_genomic.fna	Salmonella_enterica	0.5209	285.878 KB	6	aroC_46,dnaN_122,hemD_3,hisD_18,purE_6,sucA_138,thrA_133	404	4:b:-	1	aac(6')-Iaa,aac(6')-Iaa	1	parC_p.T57S	1	IncFII(p96A)	aroC	100	100	aroC_46	dnaN	100	100	dnaN_122	hemD	100	100	hemD_3	hisD	100	100	hisD_18	purE	100	100	purE_6	sucA	100	100	sucA_138	thrA	100	100	thrA_133	4	b	-	Salmonella enterica subspecies enterica (subspecies I)	I 4:b:-	This predicted serotype is not in the Kauffman-White scheme. The SNP in gene STM3356 that is associated with the d-Tartrate nonfermenting phenotype characteristic of the typhoidal pathotype was not detected.	O	H1_fliC
GCA_032261025.1_PDT001909658.1_genomic.fna	Salmonella_enterica	0.5203	446.762 KB	3	aroC_13,dnaN_12,hemD_17,hisD_16,purE_13,sucA_16,thrA_4	24	9:l,z28:1,5	1	aac(6')-Iaa,aac(6')-Iaa	1	parC_p.T57S	0		aroC	100	100	aroC_13	dnaN	100	100	dnaN_12	hemD	100	100	hemD_17	hisD	100	100	hisD_16	purE	100	100	purE_13	sucA	100	100	sucA_16	thrA	100	100	thrA_4	9	l,z28	1,5	Salmonella enterica subspecies enterica (subspecies I)	Javiana		O	H1_fliC
GCA_032261045.1_PDT001909657.1_genomic.fna	Salmonella_enterica	0.5209	279.983 KB	7	aroC_46,dnaN_122,hemD_3,hisD_18,purE_6,sucA_138,thrA_133	404	4:b:-	1	aac(6')-Iaa,aac(6')-Iaa	1	parC_p.T57S	1	IncFII(p96A)	aroC	100	100	aroC_46	dnaN	100	100	dnaN_122	hemD	100	100	hemD_3	hisD	100	100	hisD_18	purE	100	100	purE_6	sucA	100	100	sucA_138	thrA	100	100	thrA_133	4	b	-	Salmonella enterica subspecies enterica (subspecies I)	I 4:b:-	This predicted serotype is not in the Kauffman-White scheme. The SNP in gene STM3356 that is associated with the d-Tartrate nonfermenting phenotype characteristic of the typhoidal pathotype was not detected.	O	H1_fliC
GCA_032261065.1_PDT001909656.1_genomic.fna	Salmonella_enterica	0.5215	558.057 KB	4	aroC_22,dnaN_11,hemD_25,hisD_21,purE_10,sucA_23,thrA_23	48	9:l,v:1,5	3	aac(6')-Iaa,aac(6')-Iaa,qnrB19,qnrB19,tet(A),tet(A)	1	parC_p.T57S	1	IncI1-I(Alpha),IncI1-I(Alpha)	aroC	100	100	aroC_22	dnaN	100	100	dnaN_11	hemD	100	100	hemD_25	hisD	100	100	hisD_21	purE	100	100	purE_10	sucA	100	100	sucA_23	thrA	100	100	thrA_23	9	l,v	1,5	Salmonella enterica subspecies enterica (subspecies I)	Panama		O	H1_fliC
GCA_032261085.1_PDT001909655.1_genomic.fna	Salmonella_enterica	0.5209	202.867 KB	7	aroC_10,dnaN_7,hemD_12,hisD_9,purE_5,sucA_9,thrA_2	19	4:i:1,2	1	aac(6')-Iaa,aac(6')-Iaa	0		1	IncI1-I(Alpha)	aroC	100	100	aroC_10	dnaN	100	100	dnaN_7	hemD	100	100	hemD_12	hisD	100	100	hisD_9	purE	100	100	purE_5	sucA	100	100	sucA_9	thrA	100	100	thrA_2	4	i	1,2	Salmonella enterica subspecies enterica (subspecies I)	Typhimurium		O	H1_fliC
GCA_032261105.1_PDT001909654.1_genomic.fna	Salmonella_enterica	0.5217	207.445 KB	6	aroC_10,dnaN_7,hemD_12,hisD_9,purE_5,sucA_9,thrA_2	19	4:i:1,2	1	aac(6')-Iaa,aac(6')-Iaa	0		0		aroC	100	100	aroC_10	dnaN	100	100	dnaN_7	hemD	100	100	hemD_12	hisD	100	100	hisD_9	purE	100	100	purE_5	sucA	100	100	sucA_9	thrA	100	100	thrA_2	4	i	1,2	Salmonella enterica subspecies enterica (subspecies I)	Typhimurium		O	H1_fliC
GCA_032261125.1_PDT001909653.1_genomic.fna	Salmonella_enterica	0.5219	202.867 KB	7	aroC_10,dnaN_7,hemD_12,hisD_9,purE_5,sucA_9,thrA_2	19	4:i:1,2	1	aac(6')-Iaa,aac(6')-Iaa	0		0		aroC	100	100	aroC_10	dnaN	100	100	dnaN_7	hemD	100	100	hemD_12	hisD	100	100	hisD_9	purE	100	100	purE_5	sucA	100	100	sucA_9	thrA	100	100	thrA_2	4	i	1,2	Salmonella enterica subspecies enterica (subspecies I)	Typhimurium		O	H1_fliC
GCA_032261145.1_PDT001909652.1_genomic.fna	Salmonella_enterica	0.5203	480.609 KB	4	aroC_13,dnaN_12,hemD_17,hisD_16,purE_13,sucA_16,thrA_4	24	9:l,z28:1,5	1	aac(6')-Iaa,aac(6')-Iaa	1	parC_p.T57S	0		aroC	100	100	aroC_13	dnaN	100	100	dnaN_12	hemD	100	100	hemD_17	hisD	100	100	hisD_16	purE	100	100	purE_13	sucA	100	100	sucA_16	thrA	100	100	thrA_4	9	l,z28	1,5	Salmonella enterica subspecies enterica (subspecies I)	Javiana		O	H1_fliC
GCA_032261165.1_PDT001909651.1_genomic.fna	Salmonella_enterica	0.5212	196.982 KB	9	aroC_2,dnaN_15,hemD_21,hisD_138,purE_130,sucA_139,thrA_12	405	7:y:e,n,x	1	aac(6')-Iaa,aac(6')-Iaa	1	parC_p.T57S	1	IncFII(p96A)	aroC	100	100	aroC_2	dnaN	100	100	dnaN_15	hemD	100	100	hemD_21	hisD	100	100	hisD_138	purE	100	100	purE_130	sucA	100	100	sucA_139	thrA	100	100	thrA_12	7	y	e,n,x	Salmonella enterica subspecies enterica (subspecies I)	Hartford		O	H1_fliC
GCA_032261185.1_PDT001909650.1_genomic.fna	Salmonella_enterica	0.5215	449.712 KB	4	aroC_5,dnaN_75,hemD_8,hisD_96,purE_39,sucA_146,thrA_97	443	35:m,t:-	1	aac(6')-Iaa,aac(6')-Iaa	1	parC_p.T57S	0		aroC	100	100	aroC_5	dnaN	100	100	dnaN_75	hemD	100	100	hemD_8	hisD	100	100	hisD_96	purE	100	100	purE_39	sucA	100	100	sucA_146	thrA	100	100	thrA_97	35	m,t	-	Salmonella enterica subspecies enterica (subspecies I)	Monschaui		O	H1_fliC
GCA_032261205.1_PDT001909649.1_genomic.fna	Salmonella_enterica	0.5207	202.867 KB	7	aroC_10,dnaN_7,hemD_12,hisD_9,purE_5,sucA_9,thrA_2	19	4:i:1,2	1	aac(6')-Iaa,aac(6')-Iaa	0		1	IncI2	aroC	100	100	aroC_10	dnaN	100	100	dnaN_7	hemD	100	100	hemD_12	hisD	100	100	hisD_9	purE	100	100	purE_5	sucA	100	100	sucA_9	thrA	100	100	thrA_2	4	i	1,2	Salmonella enterica subspecies enterica (subspecies I)	Typhimurium		O	H1_fliC
GCA_032261225.1_PDT001909648.1_genomic.fna	Salmonella_enterica	0.5206	400.804 KB	6	aroC_5,dnaN_2,hemD_3,hisD_7,purE_6,sucA_6,thrA_11	11	9:g,m:-	1	aac(6')-Iaa,aac(6')-Iaa	0		1	IncX1	aroC	100	100	aroC_5	dnaN	100	100	dnaN_2	hemD	100	100	hemD_3	hisD	100	100	hisD_7	purE	100	100	purE_6	sucA	100	100	sucA_6	thrA	100	100	thrA_11	9	g,m	-	Salmonella enterica subspecies enterica (subspecies I)	Enteritidis	Detected Sdf I that is characteristic of commonly circulating strains of serotype Enteritidis.	O	H1_fliC
GCA_032261245.1_PDT001909647.1_genomic.fna	Salmonella_enterica	0.521	449.799 KB	4	aroC_13,dnaN_11,hemD_16,hisD_15,purE_12,sucA_15,thrA_4	23	7:m,t:-	1	aac(6')-Iaa,aac(6')-Iaa	1	parC_p.T57S	0		aroC	100	100	aroC_13	dnaN	100	100	dnaN_11	hemD	100	100	hemD_16	hisD	100	100	hisD_15	purE	100	100	purE_12	sucA	100	100	sucA_15	thrA	100	100	thrA_4	7	m,t	-	Salmonella enterica subspecies enterica (subspecies I)	Oranienburg		O	H1_fliC
GCA_032261265.1_PDT001909646.1_genomic.fna	Salmonella_enterica	0.5205	247.711 KB	7	aroC_16,dnaN_16,hemD_20,hisD_18,purE_8,sucA_12,thrA_18	29	4:d:1,2	16	aac(6')-Iaa,aadA2,aadA1,aadA1,aph(6)-Id,aph(3')-Ia,aph(3'')-Ib,aac(6')-Iaa,aadA2,aadA1,aadA1,aph(6)-Id,aph(3')-Ia,aph(3'')-Ib,blaTEM-1B,blaTEM-1B,mph(A),mph(A),floR,catA2,floR,floR,catA2,qnrS1,qnrS1,sul1,sul3,sul1,sul3,tet(M),tet(A),tet(M),tet(A),dfrA12,dfrA12	1	parC_p.T57S	0		aroC	100	100	aroC_16	dnaN	100	100	dnaN_16	hemD	100	100	hemD_20	hisD	100	100	hisD_18	purE	100	100	purE_8	sucA	100	100	sucA_12	thrA	100	100	thrA_18	4	d	1,2	Salmonella enterica subspecies enterica (subspecies I)	Stanley		O	H1_fliC
GCA_032261285.1_PDT001909645.1_genomic.fna	Salmonella_enterica	0.5216	298.233 KB	6	aroC_16,dnaN_2,hemD_45,hisD_43,purE_36,sucA_39,thrA_42	118	8:e,h:1,2	1	aac(6')-Iaa,aac(6')-Iaa	1	parC_p.T57S	0		aroC	100	100	aroC_16	dnaN	100	100	dnaN_2	hemD	100	100	hemD_45	hisD	100	100	hisD_43	purE	100	100	purE_36	sucA	100	100	sucA_39	thrA	100	100	thrA_42	8	e,h	1,2	Salmonella enterica subspecies enterica (subspecies I)	Newport		O	H1_fliC
GCA_032261305.1_PDT001909644.1_genomic.fna	Salmonella_enterica	0.5198	366.643 KB	5	aroC_16,dnaN_2,hemD_45,hisD_43,purE_36,sucA_39,thrA_42	118	8:e,h:1,2	1	aac(6')-Iaa,aac(6')-Iaa	1	parC_p.T57S	2	IncFII(p96A),IncX1	aroC	100	100	aroC_16	dnaN	100	100	dnaN_2	hemD	100	100	hemD_45	hisD	100	100	hisD_43	purE	100	100	purE_36	sucA	100	100	sucA_39	thrA	100	100	thrA_42	8	e,h	1,2	Salmonella enterica subspecies enterica (subspecies I)	Newport		O	H1_fliC
GCA_032261325.1_PDT001909643.1_genomic.fna	Salmonella_enterica	0.5216	245.339 KB	5	aroC_17,dnaN_18,hemD_22,hisD_17,purE_5,sucA_21,thrA_19	32	7:r:1,5	4	aac(6')-Iaa,aadA1,aadA1,aadA1,aadA1,aac(6')-Iaa,sul1,sul1,tet(A),tet(A)	2	gyrA_p.D87Y,parC_p.T57S	1	IncFIB(pN55391)	aroC	100	100	aroC_17	dnaN	100	100	dnaN_18	hemD	100	100	hemD_22	hisD	100	100	hisD_17	purE	100	100	purE_5	sucA	100	100	sucA_21	thrA	100	100	thrA_19	7	r	1,5	Salmonella enterica subspecies enterica (subspecies I)	Infantis		O	H1_fliC
GCA_032261345.1_PDT001909642.1_genomic.fna	Salmonella_enterica	0.5218	222.274 KB	7	aroC_10,dnaN_457,hemD_12,hisD_9,purE_5,sucA_9,thrA_2	2072	4:i:1,2	1	aac(6')-Iaa,aac(6')-Iaa	0		2	IncFIB(S),IncFII(S)	aroC	100	100	aroC_10	dnaN	100	100	dnaN_457	hemD	100	100	hemD_12	hisD	100	100	hisD_9	purE	100	100	purE_5	sucA	100	100	sucA_9	thrA	100	100	thrA_2	4	i	1,2	Salmonella enterica subspecies enterica (subspecies I)	Typhimurium	Detected a deletion in gene oafA that causes O5- variant of Typhimurium.	O	H1_fliC
GCA_032261365.1_PDT001909641.1_genomic.fna	Salmonella_enterica	0.5212	489.887 KB	3	aroC_5,dnaN_2,hemD_3,hisD_7,purE_6,sucA_6,thrA_11	11	9:g,m:-	1	aac(6')-Iaa,aac(6')-Iaa	1	gyrA_p.D87Y	2	IncFIB(S),IncFII(S)	aroC	100	100	aroC_5	dnaN	100	100	dnaN_2	hemD	100	100	hemD_3	hisD	100	100	hisD_7	purE	100	100	purE_6	sucA	100	100	sucA_6	thrA	100	100	thrA_11	9	g,m	-	Salmonella enterica subspecies enterica (subspecies I)	Enteritidis	Detected Sdf I that is characteristic of commonly circulating strains of serotype Enteritidis.	O	H1_fliC
GCA_032261385.1_PDT001909640.1_genomic.fna	Salmonella_enterica	0.5219	269.445 KB	6	aroC_10,dnaN_7,hemD_12,hisD_9,purE_5,sucA_9,thrA_2	19	4:i:1,2	1	aac(6')-Iaa,aac(6')-Iaa	0		2	IncFIB(S),IncFII(S)	aroC	100	100	aroC_10	dnaN	100	100	dnaN_7	hemD	100	100	hemD_12	hisD	100	100	hisD_9	purE	100	100	purE_5	sucA	100	100	sucA_9	thrA	100	100	thrA_2	4	i	1,2	Salmonella enterica subspecies enterica (subspecies I)	Typhimurium		O	H1_fliC
GCA_032261405.1_PDT001909639.1_genomic.fna	Salmonella_enterica	0.5208	564.49 KB	4	aroC_2,dnaN_57,hemD_15,hisD_14,purE_15,sucA_20,thrA_12	132	8:e,h:1,2	13	aac(6')-Iaa,aph(6)-Id,aph(3'')-Ib,aadA2b,aac(6')-Iaa,aadA2b,aph(6)-Id,aph(3'')-Ib,blaCARB-2,blaCARB-2,mph(A),erm(B),mph(A),erm(B),floR,floR,qnrA1,qnrA1,sul1,sul2,sul2,sul1,tet(A),tet(A),dfrA1,dfrA1	1	parC_p.T57S	4	Col(pHAD28),Col(pHAD28),Col156,IncR,IncX1	aroC	100	100	aroC_2	dnaN	100	100	dnaN_57	hemD	100	100	hemD_15	hisD	100	100	hisD_14	purE	100	100	purE_15	sucA	100	100	sucA_20	thrA	100	100	thrA_12	8	e,h	1,2	Salmonella enterica subspecies enterica (subspecies I)	Newport		O	H1_fliC
GCA_032261425.1_PDT001909638.1_genomic.fna	Salmonella_enterica	0.5209	455.628 KB	4	aroC_13,dnaN_12,hemD_17,hisD_16,purE_13,sucA_16,thrA_4	24	9:l,z28:1,5	1	aac(6')-Iaa,aac(6')-Iaa	1	parC_p.T57S	0		aroC	100	100	aroC_13	dnaN	100	100	dnaN_12	hemD	100	100	hemD_17	hisD	100	100	hisD_16	purE	100	100	purE_13	sucA	100	100	sucA_16	thrA	100	100	thrA_4	9	l,z28	1,5	Salmonella enterica subspecies enterica (subspecies I)	Javiana		O	H1_fliC
GCA_032261445.1_PDT001909637.1_genomic.fna	Salmonella_enterica	0.5216	279.269 KB	6	aroC_10,dnaN_7,hemD_12,hisD_9,purE_110,sucA_9,thrA_2	302	4:i:1,2	1	aac(6')-Iaa,aac(6')-Iaa	0		2	IncFIB(S),IncFII(S)	aroC	100	100	aroC_10	dnaN	100	100	dnaN_7	hemD	100	100	hemD_12	hisD	100	100	hisD_9	purE	100	100	purE_110	sucA	100	100	sucA_9	thrA	100	100	thrA_2	4	i	1,2	Salmonella enterica subspecies enterica (subspecies I)	Typhimurium		O	H1_fliC
GCA_032262415.1_PDT001909588.1_genomic.fna	Salmonella_enterica	0.5204	218.449 KB	8	aroC_10,dnaN_19,hemD_363,hisD_9,purE_5,sucA_9,thrA_2	2379	4:i:-	2	aac(6')-Iaa,aac(6')-Iaa,tet(B),tet(B)	0		0		aroC	100	100	aroC_10	dnaN	100	100	dnaN_19	hemD	100	100	hemD_363	hisD	100	100	hisD_9	purE	100	100	purE_5	sucA	100	100	sucA_9	thrA	100	100	thrA_2	4	i	-	Salmonella enterica subspecies enterica (subspecies I)	I 4,[5],12:i:-		O	H1_fliC
GCA_032262445.1_PDT001909587.1_genomic.fna	Salmonella_enterica	0.5215	372.749 KB	4	aroC_13,dnaN_127,hemD_92,hisD_113,purE_114,sucA_107,thrA_4	447	13:z:1,6	1	aac(6')-Iaa,aac(6')-Iaa	1	parC_p.T57S	0		aroC	100	100	aroC_13	dnaN	100	100	dnaN_127	hemD	100	100	hemD_92	hisD	100	100	hisD_113	purE	100	100	purE_114	sucA	100	100	sucA_107	thrA	100	100	thrA_4	13	z	1,6	Salmonella enterica subspecies enterica (subspecies I)	Poona		O	H1_fliC
GCA_032262465.1_PDT001909585.1_genomic.fna	Salmonella_enterica	0.5195	382.173 KB	5	aroC_13,dnaN_11,hemD_16,hisD_15,purE_12,sucA_15,thrA_4	23	7:m,t:-	1	aac(6')-Iaa,aac(6')-Iaa	1	parC_p.T57S	0		aroC	100	100	aroC_13	dnaN	100	100	dnaN_11	hemD	100	100	hemD_16	hisD	100	100	hisD_15	purE	100	100	purE_12	sucA	100	100	sucA_15	thrA	100	100	thrA_4	7	m,t	-	Salmonella enterica subspecies enterica (subspecies I)	Oranienburg		O	H1_fliC
GCA_032262485.1_PDT001909586.1_genomic.fna	Salmonella_enterica	0.5209	299.903 KB	5	aroC_13,dnaN_127,hemD_92,hisD_113,purE_114,sucA_107,thrA_4	447	13:z:1,6	1	aac(6')-Iaa,aac(6')-Iaa	1	parC_p.T57S	0		aroC	100	100	aroC_13	dnaN	100	100	dnaN_127	hemD	100	100	hemD_92	hisD	100	100	hisD_113	purE	100	100	purE_114	sucA	100	100	sucA_107	thrA	100	100	thrA_4	13	z	1,6	Salmonella enterica subspecies enterica (subspecies I)	Poona		O	H1_fliC
GCA_032262505.1_PDT001909584.1_genomic.fna	Salmonella_enterica	0.521	205.663 KB	8	aroC_22,dnaN_11,hemD_25,hisD_21,purE_10,sucA_23,thrA_23	48	9:l,v:1,5	1	aac(6')-Iaa,aac(6')-Iaa	1	parC_p.T57S	0		aroC	100	100	aroC_22	dnaN	100	100	dnaN_11	hemD	100	100	hemD_25	hisD	100	100	hisD_21	purE	100	100	purE_10	sucA	100	100	sucA_23	thrA	100	100	thrA_23	9	l,v	1,5	Salmonella enterica subspecies enterica (subspecies I)	Panama		O	H1_fliC
GCA_032262525.1_PDT001909583.1_genomic.fna	Salmonella_enterica	0.5212	304.307 KB	4	aroC_5,dnaN_2,hemD_3,hisD_7,purE_6,sucA_6,thrA_11	11	9:g,m:-	1	aac(6')-Iaa,aac(6')-Iaa	1	gyrA_p.D87Y	2	IncFIB(S),IncFII(S)	aroC	100	100	aroC_5	dnaN	100	100	dnaN_2	hemD	100	100	hemD_3	hisD	100	100	hisD_7	purE	100	100	purE_6	sucA	100	100	sucA_6	thrA	100	100	thrA_11	9	g,m	-	Salmonella enterica subspecies enterica (subspecies I)	Enteritidis	Detected Sdf I that is characteristic of commonly circulating strains of serotype Enteritidis.	O	H1_fliC
GCA_032262545.1_PDT001909027.1_genomic.fna	Salmonella_enterica	0.5204	343.194 KB	5	aroC_16,dnaN_2,hemD_45,hisD_43,purE_36,sucA_39,thrA_42	118	8:e,h:1,2	1	aac(6')-Iaa,aac(6')-Iaa	1	parC_p.T57S	5	Col156,Col156,ColpVC,IncFII(pCRY),IncI1-I(Alpha),IncI2(Delta)	aroC	100	100	aroC_16	dnaN	100	100	dnaN_2	hemD	100	100	hemD_45	hisD	100	100	hisD_43	purE	100	100	purE_36	sucA	100	100	sucA_39	thrA	100	100	thrA_42	8	e,h	1,2	Salmonella enterica subspecies enterica (subspecies I)	Newport		O	H1_fliC
GCA_032262565.1_PDT001909025.1_genomic.fna	Salmonella_enterica	0.5207	228.181 KB	8	aroC_13,dnaN_127,hemD_92,hisD_113,purE_114,sucA_107,thrA_4	447	13:z:1,6	1	aac(6')-Iaa,aac(6')-Iaa	1	parC_p.T57S	0		aroC	100	100	aroC_13	dnaN	100	100	dnaN_127	hemD	100	100	hemD_92	hisD	100	100	hisD_113	purE	100	100	purE_114	sucA	100	100	sucA_107	thrA	100	100	thrA_4	13	z	1,6	Salmonella enterica subspecies enterica (subspecies I)	Poona		O	H1_fliC
GCA_032262645.1_PDT001909026.1_genomic.fna	Salmonella_enterica	0.5197	385.584 KB	3	aroC_13,dnaN_11,hemD_16,hisD_15,purE_12,sucA_15,thrA_4	23	7:m,t:-	1	aac(6')-Iaa,aac(6')-Iaa	1	parC_p.T57S	0		aroC	100	100	aroC_13	dnaN	100	100	dnaN_11	hemD	100	100	hemD_16	hisD	100	100	hisD_15	purE	100	100	purE_12	sucA	100	100	sucA_15	thrA	100	100	thrA_4	7	m,t	-	Salmonella enterica subspecies enterica (subspecies I)	Oranienburg		O	H1_fliC
GCA_032262805.1_PDT001909005.1_genomic.fna	Salmonella_enterica	0.5194	329.679 KB	5	aroC_3,dnaN_3,hemD_7,hisD_4,purE_3,sucA_3,thrA_7	13	4:f,g,s:-	2	aac(6')-Iaa,aac(6')-Iaa,fosA7,fosA7	1	parC_p.T57S	0		aroC	100	100	aroC_3	dnaN	100	100	dnaN_3	hemD	100	100	hemD_7	hisD	100	100	hisD_4	purE	100	100	purE_3	sucA	100	100	sucA_3	thrA	100	100	thrA_7	4	f,g,s	-	Salmonella enterica subspecies enterica (subspecies I)	Agona		O	H1_fliC
GCA_032262965.1_PDT001908990.1_genomic.fna	Salmonella_enterica	0.5214	406.376 KB	3	aroC_5,dnaN_2,hemD_3,hisD_7,purE_6,sucA_6,thrA_11	11	9:g,m:-	3	aac(6')-Iaa,aac(6')-Iaa,floR,floR,tet(A),tet(A)	1	gyrA_p.D87Y	3	IncFIB(S),IncFII(S),IncX1	aroC	100	100	aroC_5	dnaN	100	100	dnaN_2	hemD	100	100	hemD_3	hisD	100	100	hisD_7	purE	100	100	purE_6	sucA	100	100	sucA_6	thrA	100	100	thrA_11	9	g,m	-	Salmonella enterica subspecies enterica (subspecies I)	Enteritidis	Detected Sdf I that is characteristic of commonly circulating strains of serotype Enteritidis.	O	H1_fliC
GCA_032262985.1_PDT001908993.1_genomic.fna	Salmonella_enterica	0.5211	191.941 KB	9	aroC_2,dnaN_15,hemD_21,hisD_138,purE_130,sucA_139,thrA_12	405	7:y:e,n,x	1	aac(6')-Iaa,aac(6')-Iaa	1	parC_p.T57S	1	IncFII(p96A)	aroC	100	100	aroC_2	dnaN	100	100	dnaN_15	hemD	100	100	hemD_21	hisD	100	100	hisD_138	purE	100	100	purE_130	sucA	100	100	sucA_139	thrA	100	100	thrA_12	7	y	e,n,x	Salmonella enterica subspecies enterica (subspecies I)	Hartford		O	H1_fliC
GCA_032263045.1_PDT001908987.1_genomic.fna	Salmonella_enterica	0.5203	197.767 KB	9	aroC_1,dnaN_1,hemD_1,hisD_1,purE_1,sucA_1,thrA_5	1	9:d:-	1	aac(6')-Iaa,aac(6')-Iaa	1	gyrA_p.S83Y	0		aroC	100	100	aroC_1	dnaN	100	100	dnaN_1	hemD	100	100	hemD_1	hisD	100	100	hisD_1	purE	100	100	purE_1	sucA	100	100	sucA_1	thrA	100	100	thrA_5	9	d	-	Salmonella enterica subspecies enterica (subspecies I)	Typhi		O	H1_fliC
GCA_032263085.1_PDT001908983.1_genomic.fna	Salmonella_enterica	0.5223	225.555 KB	7	aroC_10,dnaN_7,hemD_12,hisD_9,purE_5,sucA_9,thrA_2	19	4:i:-	1	aac(6')-Iaa,aac(6')-Iaa	0		2	IncFIB(S),IncFII(S)	aroC	100	100	aroC_10	dnaN	100	100	dnaN_7	hemD	100	100	hemD_12	hisD	100	100	hisD_9	purE	100	100	purE_5	sucA	100	100	sucA_9	thrA	100	100	thrA_2	4	i	-	Salmonella enterica subspecies enterica (subspecies I)	I 4,[5],12:i:-		O	H1_fliC
GCA_032263105.1_PDT001908981.1_genomic.fna	Salmonella_enterica	0.5218	412.288 KB	3	aroC_14,dnaN_13,hemD_18,hisD_12,purE_14,sucA_18,thrA_1	26	7:k:1,5	1	aac(6')-Iaa,aac(6')-Iaa	1	parC_p.T57S	0		aroC	100	100	aroC_14	dnaN	100	100	dnaN_13	hemD	100	100	hemD_18	hisD	100	100	hisD_12	purE	100	100	purE_14	sucA	100	100	sucA_18	thrA	100	100	thrA_1	7	k	1,5	Salmonella enterica subspecies enterica (subspecies I)	Thompson		O	H1_fliC
GCA_032263145.1_PDT001908975.1_genomic.fna	Salmonella_enterica	0.5212	221.606 KB	8	aroC_10,dnaN_7,hemD_12,hisD_9,purE_5,sucA_9,thrA_2	19	4:i:1,2	1	aac(6')-Iaa,aac(6')-Iaa	0		0		aroC	100	100	aroC_10	dnaN	100	100	dnaN_7	hemD	100	100	hemD_12	hisD	100	100	hisD_9	purE	100	100	purE_5	sucA	100	100	sucA_9	thrA	100	100	thrA_2	4	i	1,2	Salmonella enterica subspecies enterica (subspecies I)	Typhimurium		O	H1_fliC
GCA_032263345.1_PDT001908950.1_genomic.fna	Salmonella_enterica	0.5213	400.817 KB	4	aroC_14,dnaN_13,hemD_18,hisD_12,purE_14,sucA_18,thrA_1	26	7:k:1,5	1	aac(6')-Iaa,aac(6')-Iaa	1	parC_p.T57S	1	IncFII(p96A)	aroC	100	100	aroC_14	dnaN	100	100	dnaN_13	hemD	100	100	hemD_18	hisD	100	100	hisD_12	purE	100	100	purE_14	sucA	100	100	sucA_18	thrA	100	100	thrA_1	7	k	1,5	Salmonella enterica subspecies enterica (subspecies I)	Thompson		O	H1_fliC
GCA_032263365.1_PDT001908953.1_genomic.fna	Salmonella_enterica	0.5213	353.084 KB	5	aroC_22,dnaN_104,hemD_25,hisD_113,purE_12,sucA_83,thrA_4	308	13:z:1,6	1	aac(6')-Iaa,aac(6')-Iaa	1	parC_p.T57S	1	IncI1-I(Alpha)	aroC	100	100	aroC_22	dnaN	100	100	dnaN_104	hemD	100	100	hemD_25	hisD	100	100	hisD_113	purE	100	100	purE_12	sucA	100	100	sucA_83	thrA	100	100	thrA_4	13	z	1,6	Salmonella enterica subspecies enterica (subspecies I)	Poona		O	H1_fliC
GCA_032263385.1_PDT001908948.1_genomic.fna	Salmonella_enterica	0.5208	442.529 KB	5	aroC_16,dnaN_2,hemD_45,hisD_43,purE_36,sucA_39,thrA_42	118	8:e,h:1,2	1	aac(6')-Iaa,aac(6')-Iaa	1	parC_p.T57S	1	IncFII(p96A)	aroC	100	100	aroC_16	dnaN	100	100	dnaN_2	hemD	100	100	hemD_45	hisD	100	100	hisD_43	purE	100	100	purE_36	sucA	100	100	sucA_39	thrA	100	100	thrA_42	8	e,h	1,2	Salmonella enterica subspecies enterica (subspecies I)	Newport		O	H1_fliC
GCA_032263445.1_PDT001908939.1_genomic.fna	Salmonella_enterica	0.5211	297.189 KB	5	aroC_5,dnaN_2,hemD_3,hisD_7,purE_6,sucA_6,thrA_11	11	9:g,m:-	1	aac(6')-Iaa,aac(6')-Iaa	0		2	IncFIB(S),IncFII(S)	aroC	100	100	aroC_5	dnaN	100	100	dnaN_2	hemD	100	100	hemD_3	hisD	100	100	hisD_7	purE	100	100	purE_6	sucA	100	100	sucA_6	thrA	100	100	thrA_11	9	g,m	-	Salmonella enterica subspecies enterica (subspecies I)	Enteritidis	Detected Sdf I that is characteristic of commonly circulating strains of serotype Enteritidis.	O	H1_fliC
GCA_032263465.1_PDT001908952.1_genomic.fna	Salmonella_enterica	0.5201	204.123 KB	9	aroC_1,dnaN_1,hemD_1,hisD_1,purE_1,sucA_1,thrA_5	1	9:d:-	8	aac(6')-Iaa,aph(6)-Id,aph(3'')-Ib,aac(6')-Iaa,aph(6)-Id,aph(3'')-Ib,blaTEM-1B,blaTEM-1B,catA1,catA1,sul1,sul2,sul2,sul1,dfrA7,dfrA7	1	gyrA_p.D87N	0		aroC	100	100	aroC_1	dnaN	100	100	dnaN_1	hemD	100	100	hemD_1	hisD	100	100	hisD_1	purE	100	100	purE_1	sucA	100	100	sucA_1	thrA	100	100	thrA_5	9	d	-	Salmonella enterica subspecies enterica (subspecies I)	Typhi		O	H1_fliC
GCA_032263485.1_PDT001908938.1_genomic.fna	Salmonella_enterica	0.5213	183.821 KB	7	aroC_17,dnaN_18,hemD_22,hisD_17,purE_5,sucA_21,thrA_19	32	7:r:1,5	4	aac(6')-Iaa,aadA1,aadA1,aac(6')-Iaa,aadA1,aadA1,sul1,sul1,tet(A),tet(A)	2	gyrA_p.D87Y,parC_p.T57S	1	IncFIB(pN55391)	aroC	100	100	aroC_17	dnaN	100	100	dnaN_18	hemD	100	100	hemD_22	hisD	100	100	hisD_17	purE	100	100	purE_5	sucA	100	100	sucA_21	thrA	100	100	thrA_19	7	r	1,5	Salmonella enterica subspecies enterica (subspecies I)	Infantis		O	H1_fliC
GCA_032263505.1_PDT001908937.1_genomic.fna	Salmonella_enterica	0.5212	412.194 KB	4	aroC_5,dnaN_2,hemD_3,hisD_7,purE_6,sucA_6,thrA_11	11	9:g,m:-	1	aac(6')-Iaa,aac(6')-Iaa	1	gyrA_p.D87Y	2	IncFIB(S),IncFII(S)	aroC	100	100	aroC_5	dnaN	100	100	dnaN_2	hemD	100	100	hemD_3	hisD	100	100	hisD_7	purE	100	100	purE_6	sucA	100	100	sucA_6	thrA	100	100	thrA_11	9	g,m	-	Salmonella enterica subspecies enterica (subspecies I)	Enteritidis	Detected Sdf I that is characteristic of commonly circulating strains of serotype Enteritidis.	O	H1_fliC
GCA_032263525.1_PDT001908936.1_genomic.fna	Salmonella_enterica	0.5207	129.795 KB	12	aroC_10,dnaN_129,hemD_18,hisD_153,purE_8,sucA_150,thrA_22	464	7:y:1,5	1	aac(6')-Iaa,aac(6')-Iaa	1	parC_p.T57S	2	IncFIB(pB171),IncI1-I(Alpha)	aroC	100	100	aroC_10	dnaN	100	100	dnaN_129	hemD	100	100	hemD_18	hisD	100	100	hisD_153	purE	100	100	purE_8	sucA	100	100	sucA_150	thrA	100	100	thrA_22	7	y	1,5	Salmonella enterica subspecies enterica (subspecies I)	Bareilly		O	H1_fliC
GCA_032263925.1_PDT001908914.1_genomic.fna	Salmonella_enterica	0.522	280.312 KB	6	aroC_10,dnaN_7,hemD_12,hisD_9,purE_5,sucA_9,thrA_2	19	4:i:1,2	1	aac(6')-Iaa,aac(6')-Iaa	0		2	IncFIB(S),IncFII(S)	aroC	100	100	aroC_10	dnaN	100	100	dnaN_7	hemD	100	100	hemD_12	hisD	100	100	hisD_9	purE	100	100	purE_5	sucA	100	100	sucA_9	thrA	100	100	thrA_2	4	i	1,2	Salmonella enterica subspecies enterica (subspecies I)	Typhimurium		O	H1_fliC
GCA_032263945.1_PDT001908913.1_genomic.fna	Salmonella_enterica	0.5215	304.614 KB	5	aroC_9,dnaN_9,hemD_6,hisD_12,purE_9,sucA_12,thrA_2	18	8:d:1,5	1	aac(6')-Iaa,aac(6')-Iaa	1	parC_p.T57S	0		aroC	100	100	aroC_9	dnaN	100	100	dnaN_9	hemD	100	100	hemD_6	hisD	100	100	hisD_12	purE	100	100	purE_9	sucA	100	100	sucA_12	thrA	100	100	thrA_2	8	d	1,5	Salmonella enterica subspecies enterica (subspecies I)	Manhattan		O	H1_fliC
GCA_032263965.1_PDT001908912.1_genomic.fna	Salmonella_enterica	0.5212	470.173 KB	4	aroC_5,dnaN_2,hemD_3,hisD_7,purE_6,sucA_6,thrA_11	11	9:g,m:-	1	aac(6')-Iaa,aac(6')-Iaa	0		2	IncFIB(S),IncFII(S)	aroC	100	100	aroC_5	dnaN	100	100	dnaN_2	hemD	100	100	hemD_3	hisD	100	100	hisD_7	purE	100	100	purE_6	sucA	100	100	sucA_6	thrA	100	100	thrA_11	9	g,m	-	Salmonella enterica subspecies enterica (subspecies I)	Enteritidis	Detected Sdf I that is characteristic of commonly circulating strains of serotype Enteritidis.	O	H1_fliC
GCA_032263985.1_PDT001908911.1_genomic.fna	Salmonella_enterica	0.5207	309.604 KB	5	aroC_146,dnaN_32,hemD_40,hisD_33,purE_139,sucA_79,thrA_324	2606	13:g,m:-	1	aac(6')-Iaa,aac(6')-Iaa	1	parC_p.T57S	0		aroC	100	100	aroC_146	dnaN	100	100	dnaN_32	hemD	100	100	hemD_40	hisD	100	100	hisD_33	purE	100	100	purE_139	sucA	100	100	sucA_79	thrA	100	100	thrA_324	13	g,m	-	Salmonella enterica subspecies enterica (subspecies I)	Agbeni		O	H1_fliC
GCA_032264005.1_PDT001908910.1_genomic.fna	Salmonella_enterica	0.5222	386.156 KB	5	aroC_43,dnaN_41,hemD_16,hisD_42,purE_35,sucA_13,thrA_4	81	7:g,m,s:-	1	aac(6')-Iaa,aac(6')-Iaa	1	parC_p.T57S	0		aroC	100	100	aroC_43	dnaN	100	100	dnaN_41	hemD	100	100	hemD_16	hisD	100	100	hisD_42	purE	100	100	purE_35	sucA	100	100	sucA_13	thrA	100	100	thrA_4	7	g,m,s	-	Salmonella enterica subspecies enterica (subspecies I)	Montevideo		O	H1_fliC
GCA_032264025.1_PDT001908909.1_genomic.fna	Salmonella_enterica	0.521	420.545 KB	5	aroC_60,dnaN_429,hemD_17,hisD_662,purE_13,sucA_16,thrA_4	2494	9:l,z28:1,5	1	aac(6')-Iaa,aac(6')-Iaa	1	parC_p.T57S	0		aroC	100	100	aroC_60	dnaN	100	100	dnaN_429	hemD	100	100	hemD_17	hisD	100	100	hisD_662	purE	100	100	purE_13	sucA	100	100	sucA_16	thrA	100	100	thrA_4	9	l,z28	1,5	Salmonella enterica subspecies enterica (subspecies I)	Javiana		O	H1_fliC
GCA_032264045.1_PDT001908908.1_genomic.fna	Salmonella_enterica	0.5209	611.2 KB	4	aroC_13,dnaN_12,hemD_17,hisD_16,purE_13,sucA_16,thrA_4	24	9:l,z28:1,5	1	aac(6')-Iaa,aac(6')-Iaa	1	parC_p.T57S	0		aroC	100	100	aroC_13	dnaN	100	100	dnaN_12	hemD	100	100	hemD_17	hisD	100	100	hisD_16	purE	100	100	purE_13	sucA	100	100	sucA_16	thrA	100	100	thrA_4	9	l,z28	1,5	Salmonella enterica subspecies enterica (subspecies I)	Javiana		O	H1_fliC
GCA_032264065.1_PDT001908907.1_genomic.fna	Salmonella_enterica	0.5214	182.328 KB	8	aroC_5,dnaN_2,hemD_3,hisD_7,purE_6,sucA_6,thrA_11	11	9:g,m:-	1	aac(6')-Iaa,aac(6')-Iaa	0		2	IncFIB(S),IncFII(S)	aroC	100	100	aroC_5	dnaN	100	100	dnaN_2	hemD	100	100	hemD_3	hisD	100	100	hisD_7	purE	100	100	purE_6	sucA	100	100	sucA_6	thrA	100	100	thrA_11	9	g,m	-	Salmonella enterica subspecies enterica (subspecies I)	Enteritidis	Detected Sdf I that is characteristic of commonly circulating strains of serotype Enteritidis.	O	H1_fliC
GCA_032264085.1_PDT001908906.1_genomic.fna	Salmonella_enterica	0.5219	223.105 KB	8	aroC_10,dnaN_7,hemD_12,hisD_9,purE_5,sucA_9,thrA_2	19	4:i:1,2	1	aac(6')-Iaa,aac(6')-Iaa	0		3	Col156,IncFIB(S),IncFII(S)	aroC	100	100	aroC_10	dnaN	100	100	dnaN_7	hemD	100	100	hemD_12	hisD	100	100	hisD_9	purE	100	100	purE_5	sucA	100	100	sucA_9	thrA	100	100	thrA_2	4	i	1,2	Salmonella enterica subspecies enterica (subspecies I)	Typhimurium		O	H1_fliC
GCA_032264105.1_PDT001908904.1_genomic.fna	Salmonella_enterica	0.5224	373.963 KB	5	aroC_2,dnaN_2,hemD_3,hisD_124,purE_2,sucA_2,thrA_6	435	9:f,g,t:-	1	aac(6')-Iaa,aac(6')-Iaa	1	parC_p.T57S	2	Col(pHAD28),Col440I	aroC	100	100	aroC_2	dnaN	100	100	dnaN_2	hemD	100	100	hemD_3	hisD	100	100	hisD_124	purE	100	100	purE_2	sucA	100	100	sucA_2	thrA	100	100	thrA_6	9	f,g,t	-	Salmonella enterica subspecies enterica (subspecies I)	Berta		O	H1_fliC
GCA_032264125.1_PDT001908905.1_genomic.fna	Salmonella_enterica	0.5213	321.569 KB	4	aroC_5,dnaN_2,hemD_3,hisD_7,purE_6,sucA_6,thrA_11	11	9:g,m:-	1	aac(6')-Iaa,aac(6')-Iaa	1	gyrA_p.D87Y	2	IncFIB(S),IncFII(S)	aroC	100	100	aroC_5	dnaN	100	100	dnaN_2	hemD	100	100	hemD_3	hisD	100	100	hisD_7	purE	100	100	purE_6	sucA	100	100	sucA_6	thrA	100	100	thrA_11	9	g,m	-	Salmonella enterica subspecies enterica (subspecies I)	Enteritidis	Detected Sdf I that is characteristic of commonly circulating strains of serotype Enteritidis.	O	H1_fliC
GCA_032264145.1_PDT001908903.1_genomic.fna	Salmonella_enterica	0.5213	334.671 KB	6	aroC_14,dnaN_13,hemD_18,hisD_12,purE_14,sucA_18,thrA_1	26	7:k:1,5	1	aac(6')-Iaa,aac(6')-Iaa	1	parC_p.T57S	0		aroC	100	100	aroC_14	dnaN	100	100	dnaN_13	hemD	100	100	hemD_18	hisD	100	100	hisD_12	purE	100	100	purE_14	sucA	100	100	sucA_18	thrA	100	100	thrA_1	7	k	1,5	Salmonella enterica subspecies enterica (subspecies I)	Thompson		O	H1_fliC
GCA_032264185.1_PDT001908899.1_genomic.fna	Salmonella_enterica	0.5219	422.015 KB	5	aroC_16,dnaN_2,hemD_45,hisD_43,purE_36,sucA_39,thrA_42	118	8:e,h:1,2	1	aac(6')-Iaa,aac(6')-Iaa	1	parC_p.T57S	0		aroC	100	100	aroC_16	dnaN	100	100	dnaN_2	hemD	100	100	hemD_45	hisD	100	100	hisD_43	purE	100	100	purE_36	sucA	100	100	sucA_39	thrA	100	100	thrA_42	8	e,h	1,2	Salmonella enterica subspecies enterica (subspecies I)	Newport		O	H1_fliC
GCA_032264205.1_PDT001908902.1_genomic.fna	Salmonella_enterica	0.5211	446.239 KB	5	aroC_13,dnaN_80,hemD_25,hisD_649,purE_40,sucA_58,thrA_4	2440	16:d:1,7	1	aac(6')-Iaa,aac(6')-Iaa	1	parC_p.T57S	2	ColRNAI,IncFII(Yp)	aroC	100	100	aroC_13	dnaN	100	100	dnaN_80	hemD	100	100	hemD_25	hisD	100	100	hisD_649	purE	100	100	purE_40	sucA	100	100	sucA_58	thrA	100	100	thrA_4	16	d	1,7	Salmonella enterica subspecies enterica (subspecies I)	Gaminara		O	H1_fliC
GCA_032264245.1_PDT001908898.1_genomic.fna	Salmonella_enterica	0.5214	284.072 KB	5	aroC_5,dnaN_2,hemD_3,hisD_7,purE_6,sucA_6,thrA_11	11	9:g,m:-	1	aac(6')-Iaa,aac(6')-Iaa	1	gyrA_p.D87Y	2	IncFIB(S),IncFII(S)	aroC	100	100	aroC_5	dnaN	100	100	dnaN_2	hemD	100	100	hemD_3	hisD	100	100	hisD_7	purE	100	100	purE_6	sucA	100	100	sucA_6	thrA	100	100	thrA_11	9	g,m	-	Salmonella enterica subspecies enterica (subspecies I)	Enteritidis	Detected Sdf I that is characteristic of commonly circulating strains of serotype Enteritidis.	O	H1_fliC
GCA_032264265.1_PDT001908897.1_genomic.fna	Salmonella_enterica	0.5212	257.842 KB	7	aroC_10,dnaN_7,hemD_12,hisD_9,purE_5,sucA_9,thrA_2	19	4:i:1,2	1	aac(6')-Iaa,aac(6')-Iaa	0		0		aroC	100	100	aroC_10	dnaN	100	100	dnaN_7	hemD	100	100	hemD_12	hisD	100	100	hisD_9	purE	100	100	purE_5	sucA	100	100	sucA_9	thrA	100	100	thrA_2	4	i	1,2	Salmonella enterica subspecies enterica (subspecies I)	Typhimurium		O	H1_fliC
GCA_032264325.1_PDT001908894.1_genomic.fna	Salmonella_enterica	0.5215	304.38 KB	3	aroC_5,dnaN_2,hemD_3,hisD_7,purE_6,sucA_6,thrA_11	11	9:g,m:-	1	aac(6')-Iaa,aac(6')-Iaa	1	gyrA_p.D87Y	2	IncFIB(S),IncFII(S)	aroC	100	100	aroC_5	dnaN	100	100	dnaN_2	hemD	100	100	hemD_3	hisD	100	100	hisD_7	purE	100	100	purE_6	sucA	100	100	sucA_6	thrA	100	100	thrA_11	9	g,m	-	Salmonella enterica subspecies enterica (subspecies I)	Enteritidis	Detected Sdf I that is characteristic of commonly circulating strains of serotype Enteritidis.	O	H1_fliC
GCA_032264365.1_PDT001908893.1_genomic.fna	Salmonella_enterica	0.5218	277.865 KB	7	aroC_10,dnaN_7,hemD_12,hisD_9,purE_110,sucA_9,thrA_2	302	4:i:1,2	1	aac(6')-Iaa,aac(6')-Iaa	0		2	IncFIB(S),IncFII(S)	aroC	100	100	aroC_10	dnaN	100	100	dnaN_7	hemD	100	100	hemD_12	hisD	100	100	hisD_9	purE	100	100	purE_110	sucA	100	100	sucA_9	thrA	100	100	thrA_2	4	i	1,2	Salmonella enterica subspecies enterica (subspecies I)	Typhimurium		O	H1_fliC
GCA_032264405.1_PDT001908890.1_genomic.fna	Salmonella_enterica	0.5214	682.666 KB	3	aroC_13,dnaN_12,hemD_17,hisD_16,purE_13,sucA_16,thrA_4	24	9:l,z28:1,5	1	aac(6')-Iaa,aac(6')-Iaa	1	parC_p.T57S	0		aroC	100	100	aroC_13	dnaN	100	100	dnaN_12	hemD	100	100	hemD_17	hisD	100	100	hisD_16	purE	100	100	purE_13	sucA	100	100	sucA_16	thrA	100	100	thrA_4	9	l,z28	1,5	Salmonella enterica subspecies enterica (subspecies I)	Javiana		O	H1_fliC
GCA_032264485.1_PDT001908884.1_genomic.fna	Salmonella_enterica	0.5212	243.872 KB	6	aroC_10,dnaN_7,hemD_12,hisD_9,purE_5,sucA_9,thrA_2	19	4:i:1,2	1	aac(6')-Iaa,aac(6')-Iaa	0		0		aroC	100	100	aroC_10	dnaN	100	100	dnaN_7	hemD	100	100	hemD_12	hisD	100	100	hisD_9	purE	100	100	purE_5	sucA	100	100	sucA_9	thrA	100	100	thrA_2	4	i	1,2	Salmonella enterica subspecies enterica (subspecies I)	Typhimurium		O	H1_fliC
GCA_032264545.1_PDT001908882.1_genomic.fna	Salmonella_enterica	0.5213	257.843 KB	6	aroC_10,dnaN_7,hemD_12,hisD_9,purE_5,sucA_9,thrA_2	19	4:i:1,2	1	aac(6')-Iaa,aac(6')-Iaa	0		0		aroC	100	100	aroC_10	dnaN	100	100	dnaN_7	hemD	100	100	hemD_12	hisD	100	100	hisD_9	purE	100	100	purE_5	sucA	100	100	sucA_9	thrA	100	100	thrA_2	4	i	1,2	Salmonella enterica subspecies enterica (subspecies I)	Typhimurium		O	H1_fliC
GCA_032264565.1_PDT001908881.1_genomic.fna	Salmonella_enterica	0.521	278.183 KB	6	aroC_10,dnaN_7,hemD_12,hisD_9,purE_5,sucA_9,thrA_2	19	4:i:1,2	1	aac(6')-Iaa,aac(6')-Iaa	0		0		aroC	100	100	aroC_10	dnaN	100	100	dnaN_7	hemD	100	100	hemD_12	hisD	100	100	hisD_9	purE	100	100	purE_5	sucA	100	100	sucA_9	thrA	100	100	thrA_2	4	i	1,2	Salmonella enterica subspecies enterica (subspecies I)	Typhimurium		O	H1_fliC
GCA_032264585.1_PDT001908880.1_genomic.fna	Salmonella_enterica	0.521	727.277 KB	3	aroC_13,dnaN_12,hemD_17,hisD_16,purE_13,sucA_16,thrA_4	24	9:l,z28:1,5	1	aac(6')-Iaa,aac(6')-Iaa	1	parC_p.T57S	0		aroC	100	100	aroC_13	dnaN	100	100	dnaN_12	hemD	100	100	hemD_17	hisD	100	100	hisD_16	purE	100	100	purE_13	sucA	100	100	sucA_16	thrA	100	100	thrA_4	9	l,z28	1,5	Salmonella enterica subspecies enterica (subspecies I)	Javiana		O	H1_fliC
GCA_032264665.1_PDT001908873.1_genomic.fna	Salmonella_enterica	0.5214	477.442 KB	4	aroC_5,dnaN_2,hemD_3,hisD_7,purE_6,sucA_6,thrA_11	11	9:g,m:-	1	aac(6')-Iaa,aac(6')-Iaa	1	gyrA_p.D87Y	2	IncFIB(S),IncFII(S)	aroC	100	100	aroC_5	dnaN	100	100	dnaN_2	hemD	100	100	hemD_3	hisD	100	100	hisD_7	purE	100	100	purE_6	sucA	100	100	sucA_6	thrA	100	100	thrA_11	9	g,m	-	Salmonella enterica subspecies enterica (subspecies I)	Enteritidis	Detected Sdf I that is characteristic of commonly circulating strains of serotype Enteritidis.	O	H1_fliC
GCA_032264725.1_PDT001908866.1_genomic.fna	Salmonella_enterica	0.5213	283.999 KB	5	aroC_5,dnaN_2,hemD_3,hisD_7,purE_6,sucA_6,thrA_11	11	9:g,m:-	1	aac(6')-Iaa,aac(6')-Iaa	1	gyrA_p.D87Y	2	IncFIB(S),IncFII(S)	aroC	100	100	aroC_5	dnaN	100	100	dnaN_2	hemD	100	100	hemD_3	hisD	100	100	hisD_7	purE	100	100	purE_6	sucA	100	100	sucA_6	thrA	100	100	thrA_11	9	g,m	-	Salmonella enterica subspecies enterica (subspecies I)	Enteritidis	Detected Sdf I that is characteristic of commonly circulating strains of serotype Enteritidis.	O	H1_fliC
GCA_032267745.1_PDT001709076.1_genomic.fna	Salmonella_enterica	0.5185	223.636 KB	8	aroC_3,dnaN_3,hemD_7,hisD_4,purE_3,sucA_3,thrA_7	13	4:f,g,s:-	4	aac(6')-Iaa,aac(6')-Iaa,fosA7,fosA7,sul2,sul2,tet(B),tet(B)	1	parC_p.T57S	0		aroC	100	100	aroC_3	dnaN	100	100	dnaN_3	hemD	100	100	hemD_7	hisD	100	100	hisD_4	purE	100	100	purE_3	sucA	100	100	sucA_3	thrA	100	100	thrA_7	4	f,g,s	-	Salmonella enterica subspecies enterica (subspecies I)	Agona		O	H1_fliC
GCA_032267765.1_PDT001709071.1_genomic.fna	Salmonella_enterica	0.5214	501.16 KB	3	aroC_10,dnaN_14,hemD_15,hisD_31,purE_25,sucA_20,thrA_33	64	3,10:e,h:1,6	8	aac(6')-Iaa,aph(6)-Id,aph(3'')-Ib,aac(6')-Iaa,aph(6)-Id,aph(3'')-Ib,aph(6)-Id,aph(3'')-Ib,blaCTX-M-14,blaTEM-1A,blaCTX-M-14,blaTEM-1A,blaTEM-1A,floR,floR,sul2,sul2,sul2,tet(A),tet(A),tet(A)	1	parC_p.T57S	2	IncI1-I(Alpha),IncI1-I(Alpha),IncR	aroC	100	100	aroC_10	dnaN	100	100	dnaN_14	hemD	100	100	hemD_15	hisD	100	100	hisD_31	purE	100	100	purE_25	sucA	100	100	sucA_20	thrA	100	100	thrA_33	3,10	e,h	1,6	Salmonella enterica subspecies enterica (subspecies I)	Anatum		O	H1_fliC
GCA_032267785.1_PDT001709065.1_genomic.fna	Salmonella_enterica	0.5187	210.587 KB	10	aroC_3,dnaN_3,hemD_7,hisD_4,purE_3,sucA_3,thrA_7	13	4:f,g,s:-	4	aac(6')-Iaa,aac(6')-Iaa,fosA7,fosA7,sul2,sul2,tet(B),tet(B)	1	parC_p.T57S	0		aroC	100	100	aroC_3	dnaN	100	100	dnaN_3	hemD	100	100	hemD_7	hisD	100	100	hisD_4	purE	100	100	purE_3	sucA	100	100	sucA_3	thrA	100	100	thrA_7	4	f,g,s	-	Salmonella enterica subspecies enterica (subspecies I)	Agona		O	H1_fliC
GCA_032267805.1_PDT001709062.1_genomic.fna	Salmonella_enterica	0.5215	273.33 KB	7	aroC_10,dnaN_7,hemD_12,hisD_9,purE_5,sucA_9,thrA_2	19	4:i:1,2	1	aac(6')-Iaa,aac(6')-Iaa	0		2	IncFIB(S),IncFII(S)	aroC	100	100	aroC_10	dnaN	100	100	dnaN_7	hemD	100	100	hemD_12	hisD	100	100	hisD_9	purE	100	100	purE_5	sucA	100	100	sucA_9	thrA	100	100	thrA_2	4	i	1,2	Salmonella enterica subspecies enterica (subspecies I)	Typhimurium		O	H1_fliC
GCA_032267825.1_PDT001709051.1_genomic.fna	Salmonella_enterica	0.5212	508.038 KB	4	aroC_16,dnaN_2,hemD_45,hisD_43,purE_36,sucA_39,thrA_42	118	8:e,h:1,2	1	aac(6')-Iaa,aac(6')-Iaa	1	parC_p.T57S	1	IncFII(p96A)	aroC	100	100	aroC_16	dnaN	100	100	dnaN_2	hemD	100	100	hemD_45	hisD	100	100	hisD_43	purE	100	100	purE_36	sucA	100	100	sucA_39	thrA	100	100	thrA_42	8	e,h	1,2	Salmonella enterica subspecies enterica (subspecies I)	Newport		O	H1_fliC
GCA_032267845.1_PDT001708985.1_genomic.fna	Salmonella_enterica	0.5209	75.864 KB	19	aroC_10,dnaN_7,hemD_21,hisD_14,purE_15,sucA_12,thrA_12	45	8:e,h:1,2	1	aac(6')-Iaa,aac(6')-Iaa	1	parC_p.T57S	1	IncI1-I(Alpha)	aroC	100	100	aroC_10	dnaN	100	100	dnaN_7	hemD	100	100	hemD_21	hisD	100	100	hisD_14	purE	100	100	purE_15	sucA	100	100	sucA_12	thrA	100	100	thrA_12	8	e,h	1,2	Salmonella enterica subspecies enterica (subspecies I)	Newport		O	H1_fliC
GCA_032267865.1_PDT001708997.1_genomic.fna	Salmonella_enterica	0.5216	714.718 KB	3	aroC_147,dnaN_13,hemD_15,hisD_123,purE_15,sucA_19,thrA_17	684	3,10:l,z13:1,5	1	aac(6')-Iaa,aac(6')-Iaa	1	parC_p.T57S	0		aroC	100	100	aroC_147	dnaN	100	100	dnaN_13	hemD	100	100	hemD_15	hisD	100	100	hisD_123	purE	100	100	purE_15	sucA	100	100	sucA_19	thrA	100	100	thrA_17	3,10	l,z13	1,5	Salmonella enterica subspecies enterica (subspecies I)	Uganda		O	H1_fliC
GCA_032267885.1_PDT001708977.1_genomic.fna	Salmonella_enterica	0.5206	162.889 KB	10	aroC_13,dnaN_127,hemD_48,hisD_113,purE_41,sucA_23,thrA_4	964	13:z:1,6	1	aac(6')-Iaa,aac(6')-Iaa	1	parC_p.T57S	2	IncFIB(pB171),IncFII(pCRY)	aroC	100	100	aroC_13	dnaN	100	100	dnaN_127	hemD	100	100	hemD_48	hisD	100	100	hisD_113	purE	100	100	purE_41	sucA	100	100	sucA_23	thrA	100	100	thrA_4	13	z	1,6	Salmonella enterica subspecies enterica (subspecies I)	Poona		O	H1_fliC
GCA_032267905.1_PDT001708984.1_genomic.fna	Salmonella_enterica	0.521	198.83 KB	9	aroC_10,dnaN_7,hemD_21,hisD_12,purE_15,sucA_12,thrA_12	46	8:e,h:1,2	1	aac(6')-Iaa,aac(6')-Iaa	0		0		aroC	100	100	aroC_10	dnaN	100	100	dnaN_7	hemD	100	100	hemD_21	hisD	100	100	hisD_12	purE	100	100	purE_15	sucA	100	100	sucA_12	thrA	100	100	thrA_12	8	e,h	1,2	Salmonella enterica subspecies enterica (subspecies I)	Newport		O	H1_fliC
GCA_032267925.1_PDT001708962.1_genomic.fna	Salmonella_enterica	0.5205	160.467 KB	9	aroC_41,dnaN_332,hemD_79,hisD_62,purE_28,sucA_14,thrA_96	1384	-:k:1,6	1	aac(6')-Iaa,aac(6')-Iaa	1	parC_p.T57S	2	IncFIB(pB171),IncFII(pCRY)	aroC	100	100	aroC_41	dnaN	100	100	dnaN_332	hemD	100	100	hemD_79	hisD	100	100	hisD_62	purE	100	100	purE_28	sucA	100	100	sucA_14	thrA	100	100	thrA_96	-	k	1,6	Salmonella enterica subspecies enterica (subspecies I)	I -:k:1,6	O antigen was not detected. This result may be due to a rough strain that has deleted the rfb region. For raw reads input, the k-mer workflow is sometimes more sensitive than the microassembly workflow in detecting O antigen. Caution should be used with this approach because the k-mer result may be due to low levels of contamination.	O	H1_fliC
GCA_032267945.1_PDT001708955.1_genomic.fna	Salmonella_enterica	0.5208	160.219 KB	11	aroC_5,dnaN_2,hemD_3,hisD_7,purE_6,sucA_6,thrA_11	11	9:g,m:-	1	aac(6')-Iaa,aac(6')-Iaa	0		3	IncFIB(S),IncFII(S),IncX1	aroC	100	100	aroC_5	dnaN	100	100	dnaN_2	hemD	100	100	hemD_3	hisD	100	100	hisD_7	purE	100	100	purE_6	sucA	100	100	sucA_6	thrA	100	100	thrA_11	9	g,m	-	Salmonella enterica subspecies enterica (subspecies I)	Enteritidis	Detected Sdf I that is characteristic of commonly circulating strains of serotype Enteritidis.	O	H1_fliC
GCA_032267965.1_PDT001708945.1_genomic.fna	Salmonella_enterica	0.5202	273.178 KB	6	aroC_13,dnaN_12,hemD_17,hisD_16,purE_13,sucA_16,thrA_4	24	9:l,z28:1,5	1	aac(6')-Iaa,aac(6')-Iaa	1	parC_p.T57S	0		aroC	100	100	aroC_13	dnaN	100	100	dnaN_12	hemD	100	100	hemD_17	hisD	100	100	hisD_16	purE	100	100	purE_13	sucA	100	100	sucA_16	thrA	100	100	thrA_4	9	l,z28	1,5	Salmonella enterica subspecies enterica (subspecies I)	Javiana		O	H1_fliC
GCA_032267985.1_PDT001708808.1_genomic.fna	Salmonella_enterica	0.5213	191.426 KB	8	aroC_10,dnaN_7,hemD_12,hisD_9,purE_5,sucA_9,thrA_2	19	4:i:1,2	1	aac(6')-Iaa,aac(6')-Iaa	0		0		aroC	100	100	aroC_10	dnaN	100	100	dnaN_7	hemD	100	100	hemD_12	hisD	100	100	hisD_9	purE	100	100	purE_5	sucA	100	100	sucA_9	thrA	100	100	thrA_2	4	i	1,2	Salmonella enterica subspecies enterica (subspecies I)	Typhimurium		O	H1_fliC
GCA_032268005.1_PDT001708813.1_genomic.fna	Salmonella_enterica	0.5208	170.331 KB	12	aroC_11,dnaN_10,hemD_25,hisD_13,purE_10,sucA_35,thrA_4	126	4:e,h:e,n,z15	1	aac(6')-Iaa,aac(6')-Iaa	1	parC_p.T57S	2	IncFIB(pB171),IncFII(Yp)	aroC	100	100	aroC_11	dnaN	100	100	dnaN_10	hemD	100	100	hemD_25	hisD	100	100	hisD_13	purE	100	100	purE_10	sucA	100	100	sucA_35	thrA	100	100	thrA_4	4	e,h	e,n,z15	Salmonella enterica subspecies enterica (subspecies I)	Sandiego		O	H1_fliC
GCA_032268025.1_PDT001708810.1_genomic.fna	Salmonella_enterica	0.5204	134.849 KB	10	aroC_16,dnaN_43,hemD_45,hisD_43,purE_36,sucA_39,thrA_42	5	8:e,h:1,2	1	aac(6')-Iaa,aac(6')-Iaa	1	parC_p.T57S	0		aroC	100	100	aroC_16	dnaN	100	100	dnaN_43	hemD	100	100	hemD_45	hisD	100	100	hisD_43	purE	100	100	purE_36	sucA	100	100	sucA_39	thrA	100	100	thrA_42	8	e,h	1,2	Salmonella enterica subspecies enterica (subspecies I)	Newport		O	H1_fliC
GCA_032268045.1_PDT001708825.1_genomic.fna	Salmonella_enterica	0.5213	215.581 KB	8	aroC_5,dnaN_2,hemD_3,hisD_7,purE_6,sucA_6,thrA_11	11	9:g,m:-	1	aac(6')-Iaa,aac(6')-Iaa	1	gyrA_p.D87Y	2	IncFIB(S),IncFII(S)	aroC	100	100	aroC_5	dnaN	100	100	dnaN_2	hemD	100	100	hemD_3	hisD	100	100	hisD_7	purE	100	100	purE_6	sucA	100	100	sucA_6	thrA	100	100	thrA_11	9	g,m	-	Salmonella enterica subspecies enterica (subspecies I)	Enteritidis	Detected Sdf I that is characteristic of commonly circulating strains of serotype Enteritidis.	O	H1_fliC
GCA_032268065.1_PDT001708820.1_genomic.fna	Salmonella_enterica	0.5201	102.44 KB	14	aroC_3,dnaN_3,hemD_7,hisD_4,purE_3,sucA_3,thrA_7	13	4:f,g,s:-	2	aac(6')-Iaa,aac(6')-Iaa,fosA7,fosA7	1	parC_p.T57S	0		aroC	100	100	aroC_3	dnaN	100	100	dnaN_3	hemD	100	100	hemD_7	hisD	100	100	hisD_4	purE	100	100	purE_3	sucA	100	100	sucA_3	thrA	100	100	thrA_7	4	f,g,s	-	Salmonella enterica subspecies enterica (subspecies I)	Agona		O	H1_fliC
GCA_032268085.1_PDT001708803.1_genomic.fna	Salmonella_enterica	0.5207	160.887 KB	10	aroC_13,dnaN_11,hemD_16,hisD_15,purE_12,sucA_15,thrA_4	23	-:m,t:-	1	aac(6')-Iaa,aac(6')-Iaa	1	parC_p.T57S	0		aroC	100	100	aroC_13	dnaN	100	100	dnaN_11	hemD	100	100	hemD_16	hisD	100	100	hisD_15	purE	100	100	purE_12	sucA	100	100	sucA_15	thrA	100	100	thrA_4	-	m,t	-	Salmonella enterica subspecies enterica (subspecies I)	I -:m,t:-	O antigen was not detected. This result may be due to a rough strain that has deleted the rfb region. For raw reads input, the k-mer workflow is sometimes more sensitive than the microassembly workflow in detecting O antigen. Caution should be used with this approach because the k-mer result may be due to low levels of contamination.	O	H1_fliC
GCA_032268105.1_PDT001708800.1_genomic.fna	Salmonella_enterica	0.5212	209.484 KB	9	aroC_13,dnaN_11,hemD_16,hisD_15,purE_12,sucA_15,thrA_4	23	-:m,t:-	1	aac(6')-Iaa,aac(6')-Iaa	1	parC_p.T57S	0		aroC	100	100	aroC_13	dnaN	100	100	dnaN_11	hemD	100	100	hemD_16	hisD	100	100	hisD_15	purE	100	100	purE_12	sucA	100	100	sucA_15	thrA	100	100	thrA_4	-	m,t	-	Salmonella enterica subspecies enterica (subspecies I)	I -:m,t:-	O antigen was not detected. This result may be due to a rough strain that has deleted the rfb region. For raw reads input, the k-mer workflow is sometimes more sensitive than the microassembly workflow in detecting O antigen. Caution should be used with this approach because the k-mer result may be due to low levels of contamination.	O	H1_fliC
GCA_032268125.1_PDT001708798.1_genomic.fna	Salmonella_enterica	0.5201	203.577 KB	9	aroC_5,dnaN_2,hemD_3,hisD_7,purE_6,sucA_6,thrA_11	11	9:g,m:-	1	aac(6')-Iaa,aac(6')-Iaa	0		3	IncFIB(S),IncFII(S),pSL483	aroC	100	100	aroC_5	dnaN	100	100	dnaN_2	hemD	100	100	hemD_3	hisD	100	100	hisD_7	purE	100	100	purE_6	sucA	100	100	sucA_6	thrA	100	100	thrA_11	9	g,m	-	Salmonella enterica subspecies enterica (subspecies I)	Enteritidis	Detected Sdf I that is characteristic of commonly circulating strains of serotype Enteritidis.	O	H1_fliC
GCA_032268145.1_PDT001708785.1_genomic.fna	Salmonella_enterica	0.5197	143.718 KB	10	aroC_3,dnaN_3,hemD_7,hisD_4,purE_3,sucA_3,thrA_7	13	-:f,g,s:-	5	aac(6')-Iaa,aadA7,aac(6')-Iaa,aadA7,fosA7,fosA7,sul1,sul1,tet(A),tet(A)	1	parC_p.T57S	0		aroC	100	100	aroC_3	dnaN	100	100	dnaN_3	hemD	100	100	hemD_7	hisD	100	100	hisD_4	purE	100	100	purE_3	sucA	100	100	sucA_3	thrA	100	100	thrA_7	-	f,g,s	-	Salmonella enterica subspecies enterica (subspecies I)	I -:f,g,s:-	O antigen was not detected. This result may be due to a rough strain that has deleted the rfb region. For raw reads input, the k-mer workflow is sometimes more sensitive than the microassembly workflow in detecting O antigen. Caution should be used with this approach because the k-mer result may be due to low levels of contamination.	O	H1_fliC
GCA_032268165.1_PDT001708783.1_genomic.fna	Salmonella_enterica	0.521	129.824 KB	13	aroC_10,dnaN_19,hemD_12,hisD_9,purE_5,sucA_9,thrA_2	34	4:i:-	6	aac(6')-Iaa,aph(6)-Id,aph(3'')-Ib,aac(6')-Iaa,aph(6)-Id,aph(3'')-Ib,blaTEM-1B,blaTEM-1B,sul2,sul2,tet(B),tet(B)	0		0		aroC	100	100	aroC_10	dnaN	100	100	dnaN_19	hemD	100	100	hemD_12	hisD	100	100	hisD_9	purE	100	100	purE_5	sucA	100	100	sucA_9	thrA	100	100	thrA_2	4	i	-	Salmonella enterica subspecies enterica (subspecies I)	I 4,[5],12:i:-		O	H1_fliC
GCA_032268185.1_PDT001708768.1_genomic.fna	Salmonella_enterica	0.5215	136.544 KB	13	aroC_10,dnaN_7,hemD_21,hisD_12,purE_15,sucA_12,thrA_12	46	8:e,h:1,2	1	aac(6')-Iaa,aac(6')-Iaa	0		0		aroC	100	100	aroC_10	dnaN	100	100	dnaN_7	hemD	100	100	hemD_21	hisD	100	100	hisD_12	purE	100	100	purE_15	sucA	100	100	sucA_12	thrA	100	100	thrA_12	8	e,h	1,2	Salmonella enterica subspecies enterica (subspecies I)	Newport		O	H1_fliC
GCA_032268205.1_PDT001708754.1_genomic.fna	Salmonella_enterica	0.522	148.545 KB	10	aroC_14,dnaN_13,hemD_18,hisD_12,purE_14,sucA_18,thrA_1	26	-:k:1,5	1	aac(6')-Iaa,aac(6')-Iaa	1	parC_p.T57S	0		aroC	100	100	aroC_14	dnaN	100	100	dnaN_13	hemD	100	100	hemD_18	hisD	100	100	hisD_12	purE	100	100	purE_14	sucA	100	100	sucA_18	thrA	100	100	thrA_1	-	k	1,5	Salmonella enterica subspecies enterica (subspecies I)	I -:k:1,5	O antigen was not detected. This result may be due to a rough strain that has deleted the rfb region. For raw reads input, the k-mer workflow is sometimes more sensitive than the microassembly workflow in detecting O antigen. Caution should be used with this approach because the k-mer result may be due to low levels of contamination.	O	H1_fliC
GCA_032268225.1_PDT001708763.1_genomic.fna	Salmonella_enterica	0.5211	245.771 KB	7	aroC_10,dnaN_7,hemD_21,hisD_12,purE_15,sucA_12,thrA_12	46	8:e,h:1,2	1	aac(6')-Iaa,aac(6')-Iaa	0		0		aroC	100	100	aroC_10	dnaN	100	100	dnaN_7	hemD	100	100	hemD_21	hisD	100	100	hisD_12	purE	100	100	purE_15	sucA	100	100	sucA_12	thrA	100	100	thrA_12	8	e,h	1,2	Salmonella enterica subspecies enterica (subspecies I)	Newport		O	H1_fliC
GCA_032268245.1_PDT001708749.1_genomic.fna	Salmonella_enterica	0.5219	93.253 KB	16	aroC_10,dnaN_7,hemD_21,hisD_12,purE_15,sucA_12,thrA_12	46	8:e,h:1,2	1	aac(6')-Iaa,aac(6')-Iaa	0		0		aroC	100	100	aroC_10	dnaN	100	100	dnaN_7	hemD	100	100	hemD_21	hisD	100	100	hisD_12	purE	100	100	purE_15	sucA	100	100	sucA_12	thrA	100	100	thrA_12	8	e,h	1,2	Salmonella enterica subspecies enterica (subspecies I)	Newport		O	H1_fliC
GCA_032268265.1_PDT001708753.1_genomic.fna	Salmonella_enterica	0.5211	123.157 KB	12	aroC_11,dnaN_10,hemD_25,hisD_13,purE_10,sucA_35,thrA_4	126	4:e,h:e,n,z15	1	aac(6')-Iaa,aac(6')-Iaa	1	parC_p.T57S	2	IncFIB(pB171),IncFII(Yp)	aroC	100	100	aroC_11	dnaN	100	100	dnaN_10	hemD	100	100	hemD_25	hisD	100	100	hisD_13	purE	100	100	purE_10	sucA	100	100	sucA_35	thrA	100	100	thrA_4	4	e,h	e,n,z15	Salmonella enterica subspecies enterica (subspecies I)	Sandiego		O	H1_fliC
GCA_032268285.1_PDT001708747.1_genomic.fna	Salmonella_enterica	0.5192	238.366 KB	6	aroC_92,dnaN_107,hemD_79,hisD_156,purE_64,sucA_151,thrA_87	469	7:f,g:-	8	aac(6')-Iaa,aadA1,aadA2,aac(6')-Iaa,aadA1,aadA2,blaTEM-1B,blaTEM-1B,cml,cml,sul3,sul3,tet(A),tet(A),dfrA12,dfrA12	1	parC_p.T57S	2	Col(pHAD28),IncY	aroC	100	100	aroC_92	dnaN	100	100	dnaN_107	hemD	100	100	hemD_79	hisD	100	100	hisD_156	purE	100	100	purE_64	sucA	100	100	sucA_151	thrA	100	100	thrA_87	7	f,g	-	Salmonella enterica subspecies enterica (subspecies I)	Rissen		O	H1_fliC
GCA_032268305.1_PDT001708744.1_genomic.fna	Salmonella_enterica	0.5194	253.191 KB	6	aroC_92,dnaN_107,hemD_79,hisD_156,purE_64,sucA_151,thrA_87	469	7:f,g:-	8	aac(6')-Iaa,aadA1,aadA2,aac(6')-Iaa,aadA2,aadA1,blaTEM-1B,blaTEM-1B,cml,cml,sul3,sul3,tet(A),tet(A),dfrA12,dfrA12	1	parC_p.T57S	1	Col(pHAD28)	aroC	100	100	aroC_92	dnaN	100	100	dnaN_107	hemD	100	100	hemD_79	hisD	100	100	hisD_156	purE	100	100	purE_64	sucA	100	100	sucA_151	thrA	100	100	thrA_87	7	f,g	-	Salmonella enterica subspecies enterica (subspecies I)	Rissen		O	H1_fliC
GCA_032268325.1_PDT001708743.1_genomic.fna	Salmonella_enterica	0.5193	238.507 KB	6	aroC_92,dnaN_107,hemD_79,hisD_156,purE_64,sucA_151,thrA_87	469	7:f,g:-	8	aac(6')-Iaa,aadA1,aadA2,aac(6')-Iaa,aadA1,aadA2,blaTEM-1B,blaTEM-1B,cml,cml,sul3,sul3,tet(A),tet(A),dfrA12,dfrA12	1	parC_p.T57S	1	Col(pHAD28)	aroC	100	100	aroC_92	dnaN	100	100	dnaN_107	hemD	100	100	hemD_79	hisD	100	100	hisD_156	purE	100	100	purE_64	sucA	100	100	sucA_151	thrA	100	100	thrA_87	7	f,g	-	Salmonella enterica subspecies enterica (subspecies I)	Rissen		O	H1_fliC
GCA_032268345.1_PDT001708735.1_genomic.fna	Salmonella_enterica	0.52	279.593 KB	8	aroC_92,dnaN_107,hemD_79,hisD_156,purE_64,sucA_151,thrA_87	469	7:f,g:-	6	aac(6')-Iaa,aadA1,aadA1,aadA2,aac(6')-Iaa,aadA1,aadA1,aadA2,blaTEM-1B,blaTEM-1B,tet(A),tet(A),dfrA12,dfrA12	1	parC_p.T57S	3	Col(pHAD28),IncI1-I(Alpha),IncR	aroC	100	100	aroC_92	dnaN	100	100	dnaN_107	hemD	100	100	hemD_79	hisD	100	100	hisD_156	purE	100	100	purE_64	sucA	100	100	sucA_151	thrA	100	100	thrA_87	7	f,g	-	Salmonella enterica subspecies enterica (subspecies I)	Rissen		O	H1_fliC
GCA_032268365.1_PDT001708725.1_genomic.fna	Salmonella_enterica	0.5202	261.554 KB	7	aroC_92,dnaN_107,hemD_79,hisD_156,purE_64*,sucA_151,thrA_87	469*	7:f,g:-	8	aac(6')-Iaa,aadA1,aadA2,aac(6')-Iaa,aadA1,aadA2,blaTEM-1B,blaTEM-1B,cml,cml,sul3,sul3,tet(A),tet(A),dfrA12,dfrA12	1	parC_p.T57S	1	Col(pHAD28)	aroC	100	100	aroC_92	dnaN	100	100	dnaN_107	hemD	100	100	hemD_79	hisD	100	100	hisD_156	purE	99.749373433584	100	purE_64*	sucA	100	100	sucA_151	thrA	100	100	thrA_87	7	f,g	-	Salmonella enterica subspecies enterica (subspecies I)	Rissen		O	H1_fliC
GCA_032268385.1_PDT001708723.1_genomic.fna	Salmonella_enterica	0.5197	261.918 KB	6	aroC_92,dnaN_107,hemD_79,hisD_156,purE_64,sucA_151,thrA_87	469	7:f,g:-	8	aac(6')-Iaa,aadA1,aadA2,aac(6')-Iaa,aadA1,aadA2,blaTEM-1B,blaTEM-1B,cml,cml,sul3,sul3,tet(A),tet(A),dfrA12,dfrA12	1	parC_p.T57S	1	Col(pHAD28)	aroC	100	100	aroC_92	dnaN	100	100	dnaN_107	hemD	100	100	hemD_79	hisD	100	100	hisD_156	purE	100	100	purE_64	sucA	100	100	sucA_151	thrA	100	100	thrA_87	7	f,g	-	Salmonella enterica subspecies enterica (subspecies I)	Rissen		O	H1_fliC
GCA_032268395.1_PDT001708724.1_genomic.fna	Salmonella_enterica	0.5197	263.434 KB	6	aroC_92,dnaN_107,hemD_79,hisD_156,purE_64,sucA_151,thrA_87	469	7:f,g:-	8	aac(6')-Iaa,aadA1,aadA2,aac(6')-Iaa,aadA1,aadA2,blaTEM-1B,blaTEM-1B,cml,cml,sul3,sul3,tet(A),tet(A),dfrA12,dfrA12	1	parC_p.T57S	1	Col(pHAD28)	aroC	100	100	aroC_92	dnaN	100	100	dnaN_107	hemD	100	100	hemD_79	hisD	100	100	hisD_156	purE	100	100	purE_64	sucA	100	100	sucA_151	thrA	100	100	thrA_87	7	f,g	-	Salmonella enterica subspecies enterica (subspecies I)	Rissen		O	H1_fliC
GCA_032268625.1_PDT001708626.1_genomic.fna	Salmonella_enterica	0.5212	106.123 KB	17	aroC_41,dnaN_42,hemD_43,hisD_58,purE_9,sucA_12,thrA_2	112	8:d:1,2	1	aac(6')-Iaa,aac(6')-Iaa	1	parC_p.T57S	1	IncFIB(pB171)	aroC	100	100	aroC_41	dnaN	100	100	dnaN_42	hemD	100	100	hemD_43	hisD	100	100	hisD_58	purE	100	100	purE_9	sucA	100	100	sucA_12	thrA	100	100	thrA_2	8	d	1,2	Salmonella enterica subspecies enterica (subspecies I)	Muenchen		O	H1_fliC
GCA_032268685.1_PDT001708517.1_genomic.fna	Salmonella_enterica	0.5203	490.114 KB	3	aroC_5,dnaN_2,hemD_3,hisD_7,purE_6,sucA_6,thrA_11	11	9:g,m:-	1	aac(6')-Iaa,aac(6')-Iaa	0		3	IncFIB(S),IncFII(S),IncX1	aroC	100	100	aroC_5	dnaN	100	100	dnaN_2	hemD	100	100	hemD_3	hisD	100	100	hisD_7	purE	100	100	purE_6	sucA	100	100	sucA_6	thrA	100	100	thrA_11	9	g,m	-	Salmonella enterica subspecies enterica (subspecies I)	Enteritidis	Detected Sdf I that is characteristic of commonly circulating strains of serotype Enteritidis.	O	H1_fliC
GCA_032268705.1_PDT001708518.1_genomic.fna	Salmonella_enterica	0.5208	489.665 KB	3	aroC_5,dnaN_2,hemD_3,hisD_7,purE_6,sucA_6,thrA_11	11	9:g,m:-	1	aac(6')-Iaa,aac(6')-Iaa	0		2	IncFIB(S),IncFII(S)	aroC	100	100	aroC_5	dnaN	100	100	dnaN_2	hemD	100	100	hemD_3	hisD	100	100	hisD_7	purE	100	100	purE_6	sucA	100	100	sucA_6	thrA	100	100	thrA_11	9	g,m	-	Salmonella enterica subspecies enterica (subspecies I)	Enteritidis	Detected Sdf I that is characteristic of commonly circulating strains of serotype Enteritidis.	O	H1_fliC
GCA_032268725.1_PDT001708617.1_genomic.fna	Salmonella_enterica	0.5208	213.777 KB	8	aroC_10,dnaN_7,hemD_12,hisD_9,purE_5,sucA_9,thrA_2	19	4:i:1,2	7	aac(6')-Iaa,aph(6)-Id,aph(3'')-Ib,aac(6')-Iaa,aph(6)-Id,aph(3'')-Ib,blaCMY-2,blaCMY-2,blaCMY-2,floR,floR,sul2,sul2,tet(A),tet(A)	0		1	IncC	aroC	100	100	aroC_10	dnaN	100	100	dnaN_7	hemD	100	100	hemD_12	hisD	100	100	hisD_9	purE	100	100	purE_5	sucA	100	100	sucA_9	thrA	100	100	thrA_2	4	i	1,2	Salmonella enterica subspecies enterica (subspecies I)	Typhimurium		O	H1_fliC
GCA_032268745.1_PDT001708514.1_genomic.fna	Salmonella_enterica	0.5232	510.133 KB	4	aroC_17,dnaN_18,hemD_22,hisD_17,purE_5,sucA_21,thrA_19	32	7:r:1,5	1	aac(6')-Iaa,aac(6')-Iaa	1	parC_p.T57S	0		aroC	100	100	aroC_17	dnaN	100	100	dnaN_18	hemD	100	100	hemD_22	hisD	100	100	hisD_17	purE	100	100	purE_5	sucA	100	100	sucA_21	thrA	100	100	thrA_19	7	r	1,5	Salmonella enterica subspecies enterica (subspecies I)	Infantis		O	H1_fliC
GCA_032268765.1_PDT001708513.1_genomic.fna	Salmonella_enterica	0.5222	496.516 KB	3	aroC_12,dnaN_2,hemD_15,hisD_14,purE_11,sucA_14,thrA_16	22	7:e,h:e,n,z15	1	aac(6')-Iaa,aac(6')-Iaa	1	parC_p.T57S	0		aroC	100	100	aroC_12	dnaN	100	100	dnaN_2	hemD	100	100	hemD_15	hisD	100	100	hisD_14	purE	100	100	purE_11	sucA	100	100	sucA_14	thrA	100	100	thrA_16	7	e,h	e,n,z15	Salmonella enterica subspecies enterica (subspecies I)	Braenderup		O	H1_fliC
GCA_032268785.1_PDT001708472.1_genomic.fna	Salmonella_enterica	0.5209	408.383 KB	4	aroC_16,dnaN_2,hemD_45,hisD_43,purE_36,sucA_39,thrA_42	118	8:e,h:1,2	1	aac(6')-Iaa,aac(6')-Iaa	1	parC_p.T57S	0		aroC	100	100	aroC_16	dnaN	100	100	dnaN_2	hemD	100	100	hemD_45	hisD	100	100	hisD_43	purE	100	100	purE_36	sucA	100	100	sucA_39	thrA	100	100	thrA_42	8	e,h	1,2	Salmonella enterica subspecies enterica (subspecies I)	Newport		O	H1_fliC
GCA_032268805.1_PDT001708471.1_genomic.fna	Salmonella_enterica	0.5199	161.067 KB	9	aroC_1,dnaN_1,hemD_1,hisD_1,purE_1,sucA_1,thrA_5	1	9:d:-	1	aac(6')-Iaa,aac(6')-Iaa	1	gyrB_p.S464F	0		aroC	100	100	aroC_1	dnaN	100	100	dnaN_1	hemD	100	100	hemD_1	hisD	100	100	hisD_1	purE	100	100	purE_1	sucA	100	100	sucA_1	thrA	100	100	thrA_5	9	d	-	Salmonella enterica subspecies enterica (subspecies I)	Typhi		O	H1_fliC
GCA_032268825.1_PDT001708473.1_genomic.fna	Salmonella_enterica	0.5205	490.014 KB	3	aroC_5,dnaN_2,hemD_3,hisD_7,purE_6,sucA_6,thrA_11	11	9:g,m:-	5	aac(6')-Iaa,aph(6)-Id,aph(3'')-Ib,aac(6')-Iaa,aph(6)-Id,aph(3'')-Ib,blaTEM-1B,blaTEM-1B,sul2,sul2	1	gyrA_p.D87Y	3	IncFIB(S),IncFII(S),IncX1	aroC	100	100	aroC_5	dnaN	100	100	dnaN_2	hemD	100	100	hemD_3	hisD	100	100	hisD_7	purE	100	100	purE_6	sucA	100	100	sucA_6	thrA	100	100	thrA_11	9	g,m	-	Salmonella enterica subspecies enterica (subspecies I)	Enteritidis	Detected Sdf I that is characteristic of commonly circulating strains of serotype Enteritidis.	O	H1_fliC
GCA_032268845.1_PDT001708437.1_genomic.fna	Salmonella_enterica	0.5204	331.835 KB	6	aroC_16,dnaN_2,hemD_45,hisD_43,purE_36,sucA_39,thrA_42	118	8:e,h:1,2	1	aac(6')-Iaa,aac(6')-Iaa	1	parC_p.T57S	1	IncFII(p96A)	aroC	100	100	aroC_16	dnaN	100	100	dnaN_2	hemD	100	100	hemD_45	hisD	100	100	hisD_43	purE	100	100	purE_36	sucA	100	100	sucA_39	thrA	100	100	thrA_42	8	e,h	1,2	Salmonella enterica subspecies enterica (subspecies I)	Newport		O	H1_fliC
GCA_032268865.1_PDT001708434.1_genomic.fna	Salmonella_enterica	0.5217	343.532 KB	6	aroC_12,dnaN_2,hemD_15,hisD_14,purE_11,sucA_14,thrA_16	22	7:e,h:e,n,z15	1	aac(6')-Iaa,aac(6')-Iaa	1	parC_p.T57S	2	Col(pHAD28),IncI1-I(Alpha)	aroC	100	100	aroC_12	dnaN	100	100	dnaN_2	hemD	100	100	hemD_15	hisD	100	100	hisD_14	purE	100	100	purE_11	sucA	100	100	sucA_14	thrA	100	100	thrA_16	7	e,h	e,n,z15	Salmonella enterica subspecies enterica (subspecies I)	Braenderup		O	H1_fliC
GCA_032268885.1_PDT001708483.1_genomic.fna	Salmonella_enterica	0.5219	397.524 KB	4	aroC_17,dnaN_18,hemD_22,hisD_17,purE_5,sucA_21,thrA_19	32	7:r:1,5	7	aac(6')-Iaa,aadA1,aadA1,aph(4)-Ia,aac(3)-IV,aadA1,aadA1,aac(6')-Iaa,aph(4)-Ia,aac(3)-IV,floR,floR,sul1,sul1,tet(A),tet(A)	2	gyrA_p.D87Y,parC_p.T57S	1	IncFIB(pN55391)	aroC	100	100	aroC_17	dnaN	100	100	dnaN_18	hemD	100	100	hemD_22	hisD	100	100	hisD_17	purE	100	100	purE_5	sucA	100	100	sucA_21	thrA	100	100	thrA_19	7	r	1,5	Salmonella enterica subspecies enterica (subspecies I)	Infantis		O	H1_fliC
GCA_032268905.1_PDT001708493.1_genomic.fna	Salmonella_enterica	0.5211	401.722 KB	6	aroC_5,dnaN_2,hemD_3,hisD_6,purE_5,sucA_5,thrA_10	10	9:g,p:-	6	aac(6')-Iaa,aph(6)-Id,aph(3'')-Ib,aph(6)-Id,aph(3'')-Ib,aac(6')-Iaa,floR,floR,sul2,sul2,tet(A),tet(A)	1	gyrA_p.S83Y	3	IncC,IncFII(S),IncX1	aroC	100	100	aroC_5	dnaN	100	100	dnaN_2	hemD	100	100	hemD_3	hisD	100	100	hisD_6	purE	100	100	purE_5	sucA	100	100	sucA_5	thrA	100	100	thrA_10	9	g,p	-	Salmonella enterica subspecies enterica (subspecies I)	Dublin		O	H1_fliC
GCA_032268925.1_PDT001708489.1_genomic.fna	Salmonella_enterica	0.5216	275.099 KB	6	aroC_10,dnaN_7,hemD_12,hisD_9,purE_5,sucA_9,thrA_2	19	4:i:1,2	1	aac(6')-Iaa,aac(6')-Iaa	0		0		aroC	100	100	aroC_10	dnaN	100	100	dnaN_7	hemD	100	100	hemD_12	hisD	100	100	hisD_9	purE	100	100	purE_5	sucA	100	100	sucA_9	thrA	100	100	thrA_2	4	i	1,2	Salmonella enterica subspecies enterica (subspecies I)	Typhimurium		O	H1_fliC
GCA_032268945.1_PDT001708479.1_genomic.fna	Salmonella_enterica	0.5214	382.677 KB	4	aroC_146,dnaN_32,hemD_40,hisD_33,purE_139,sucA_79,thrA_324	2606	13:g,m:-	1	aac(6')-Iaa,aac(6')-Iaa	1	parC_p.T57S	0		aroC	100	100	aroC_146	dnaN	100	100	dnaN_32	hemD	100	100	hemD_40	hisD	100	100	hisD_33	purE	100	100	purE_139	sucA	100	100	sucA_79	thrA	100	100	thrA_324	13	g,m	-	Salmonella enterica subspecies enterica (subspecies I)	Agbeni		O	H1_fliC
GCA_032268965.1_PDT001708491.1_genomic.fna	Salmonella_enterica	0.5223	364.009 KB	4	aroC_12,dnaN_2,hemD_15,hisD_14,purE_11,sucA_14,thrA_16	22	7:e,h:e,n,z15	1	aac(6')-Iaa,aac(6')-Iaa	1	parC_p.T57S	1	Col(pHAD28)	aroC	100	100	aroC_12	dnaN	100	100	dnaN_2	hemD	100	100	hemD_15	hisD	100	100	hisD_14	purE	100	100	purE_11	sucA	100	100	sucA_14	thrA	100	100	thrA_16	7	e,h	e,n,z15	Salmonella enterica subspecies enterica (subspecies I)	Braenderup		O	H1_fliC
GCA_032268985.1_PDT001708490.1_genomic.fna	Salmonella_enterica	0.5212	593.404 KB	3	aroC_13,dnaN_12,hemD_17,hisD_16,purE_13,sucA_16,thrA_4	24	9:l,z28:1,5	1	aac(6')-Iaa,aac(6')-Iaa	1	parC_p.T57S	0		aroC	100	100	aroC_13	dnaN	100	100	dnaN_12	hemD	100	100	hemD_17	hisD	100	100	hisD_16	purE	100	100	purE_13	sucA	100	100	sucA_16	thrA	100	100	thrA_4	9	l,z28	1,5	Salmonella enterica subspecies enterica (subspecies I)	Javiana		O	H1_fliC
GCA_032269005.1_PDT001708481.1_genomic.fna	Salmonella_enterica	0.5216	273.324 KB	7	aroC_10,dnaN_7,hemD_12,hisD_9,purE_5,sucA_9,thrA_2	19	4:i:1,2	1	aac(6')-Iaa,aac(6')-Iaa	0		2	IncFIB(S),IncFII(S)	aroC	100	100	aroC_10	dnaN	100	100	dnaN_7	hemD	100	100	hemD_12	hisD	100	100	hisD_9	purE	100	100	purE_5	sucA	100	100	sucA_9	thrA	100	100	thrA_2	4	i	1,2	Salmonella enterica subspecies enterica (subspecies I)	Typhimurium		O	H1_fliC
GCA_032269025.1_PDT001708478.1_genomic.fna	Salmonella_enterica	0.5214	489.887 KB	3	aroC_5,dnaN_2,hemD_3,hisD_7,purE_6,sucA_6,thrA_11	11	9:g,m:-	1	aac(6')-Iaa,aac(6')-Iaa	1	gyrA_p.D87Y	3	ColpVC,IncFIB(S),IncFII(S)	aroC	100	100	aroC_5	dnaN	100	100	dnaN_2	hemD	100	100	hemD_3	hisD	100	100	hisD_7	purE	100	100	purE_6	sucA	100	100	sucA_6	thrA	100	100	thrA_11	9	g,m	-	Salmonella enterica subspecies enterica (subspecies I)	Enteritidis	Detected Sdf I that is characteristic of commonly circulating strains of serotype Enteritidis.	O	H1_fliC
GCA_032269045.1_PDT001708436.1_genomic.fna	Salmonella_enterica	0.5209	558.88 KB	2	aroC_13,dnaN_11,hemD_16,hisD_15,purE_12,sucA_15,thrA_4	23	7:m,t:-	1	aac(6')-Iaa,aac(6')-Iaa	1	parC_p.T57S	0		aroC	100	100	aroC_13	dnaN	100	100	dnaN_11	hemD	100	100	hemD_16	hisD	100	100	hisD_15	purE	100	100	purE_12	sucA	100	100	sucA_15	thrA	100	100	thrA_4	7	m,t	-	Salmonella enterica subspecies enterica (subspecies I)	Oranienburg		O	H1_fliC
GCA_032269065.1_PDT001708433.1_genomic.fna	Salmonella_enterica	0.5215	406.117 KB	3	aroC_5,dnaN_2,hemD_3,hisD_7,purE_6,sucA_6,thrA_11	11	9:g,m:-	1	aac(6')-Iaa,aac(6')-Iaa	0		2	IncFIB(S),IncFII(S)	aroC	100	100	aroC_5	dnaN	100	100	dnaN_2	hemD	100	100	hemD_3	hisD	100	100	hisD_7	purE	100	100	purE_6	sucA	100	100	sucA_6	thrA	100	100	thrA_11	9	g,m	-	Salmonella enterica subspecies enterica (subspecies I)	Enteritidis	Detected Sdf I that is characteristic of commonly circulating strains of serotype Enteritidis.	O	H1_fliC
GCA_032269085.1_PDT001708431.1_genomic.fna	Salmonella_enterica	0.5212	440.366 KB	4	aroC_16,dnaN_2,hemD_45,hisD_43,purE_36,sucA_39,thrA_42	118	8:e,h:1,2	1	aac(6')-Iaa,aac(6')-Iaa	1	parC_p.T57S	0		aroC	100	100	aroC_16	dnaN	100	100	dnaN_2	hemD	100	100	hemD_45	hisD	100	100	hisD_43	purE	100	100	purE_36	sucA	100	100	sucA_39	thrA	100	100	thrA_42	8	e,h	1,2	Salmonella enterica subspecies enterica (subspecies I)	Newport		O	H1_fliC
GCA_032269105.1_PDT001708429.1_genomic.fna	Salmonella_enterica	0.5212	560.202 KB	3	aroC_16,dnaN_2,hemD_45,hisD_43,purE_36,sucA_39,thrA_42	118	8:e,h:1,2	1	aac(6')-Iaa,aac(6')-Iaa	1	parC_p.T57S	0		aroC	100	100	aroC_16	dnaN	100	100	dnaN_2	hemD	100	100	hemD_45	hisD	100	100	hisD_43	purE	100	100	purE_36	sucA	100	100	sucA_39	thrA	100	100	thrA_42	8	e,h	1,2	Salmonella enterica subspecies enterica (subspecies I)	Newport		O	H1_fliC
GCA_032269125.1_PDT001708432.1_genomic.fna	Salmonella_enterica	0.5225	332.888 KB	5	aroC_17,dnaN_18,hemD_22,hisD_17,purE_5,sucA_21,thrA_19	32	7:r:1,5	1	aac(6')-Iaa,aac(6')-Iaa	1	parC_p.T57S	0		aroC	100	100	aroC_17	dnaN	100	100	dnaN_18	hemD	100	100	hemD_22	hisD	100	100	hisD_17	purE	100	100	purE_5	sucA	100	100	sucA_21	thrA	100	100	thrA_19	7	r	1,5	Salmonella enterica subspecies enterica (subspecies I)	Infantis		O	H1_fliC
GCA_032269185.1_PDT001708414.1_genomic.fna	Salmonella_enterica	0.5208	383.879 KB	6	aroC_5,dnaN_2,hemD_378,hisD_7,purE_6,sucA_6,thrA_11	1974	9:g,m:-	1	aac(6')-Iaa,aac(6')-Iaa	0		2	IncFIB(S),IncFII(S)	aroC	100	100	aroC_5	dnaN	100	100	dnaN_2	hemD	100	100	hemD_378	hisD	100	100	hisD_7	purE	100	100	purE_6	sucA	100	100	sucA_6	thrA	100	100	thrA_11	9	g,m	-	Salmonella enterica subspecies enterica (subspecies I)	Enteritidis	Detected Sdf I that is characteristic of commonly circulating strains of serotype Enteritidis.	O	H1_fliC
GCA_032269205.1_PDT001708381.1_genomic.fna	Salmonella_enterica	0.521	389.315 KB	4	aroC_13,dnaN_127,hemD_92,hisD_113,purE_114,sucA_107,thrA_4	447	13:z:1,6	1	aac(6')-Iaa,aac(6')-Iaa	1	parC_p.T57S	0		aroC	100	100	aroC_13	dnaN	100	100	dnaN_127	hemD	100	100	hemD_92	hisD	100	100	hisD_113	purE	100	100	purE_114	sucA	100	100	sucA_107	thrA	100	100	thrA_4	13	z	1,6	Salmonella enterica subspecies enterica (subspecies I)	Poona		O	H1_fliC
GCA_032269225.1_PDT001708383.1_genomic.fna	Salmonella_enterica	0.5219	212.944 KB	5	aroC_15,dnaN_70,hemD_93,hisD_78,purE_113,sucA_6,thrA_68	413	7:z10:e,n,z15	1	aac(6')-Iaa,aac(6')-Iaa	1	parC_p.T57S	0		aroC	100	100	aroC_15	dnaN	100	100	dnaN_70	hemD	100	100	hemD_93	hisD	100	100	hisD_78	purE	100	100	purE_113	sucA	100	100	sucA_6	thrA	100	100	thrA_68	7	z10	e,n,z15	Salmonella enterica subspecies enterica (subspecies I)	Mbandaka		O	H1_fliC
GCA_032269245.1_PDT001708380.1_genomic.fna	Salmonella_enterica	0.5223	349.9 KB	4	aroC_152,dnaN_14,hemD_344,hisD_551,purE_89,sucA_313,thrA_2	1891	13:i:1,5	2	aac(6')-Iaa,aac(6')-Iaa,fosA7,fosA7	1	parC_p.T57S	1	Col(pHAD28)	aroC	100	100	aroC_152	dnaN	100	100	dnaN_14	hemD	100	100	hemD_344	hisD	100	100	hisD_551	purE	100	100	purE_89	sucA	100	100	sucA_313	thrA	100	100	thrA_2	13	i	1,5	Salmonella enterica subspecies enterica (subspecies I)	Idikan		O	H1_fliC
GCA_032269265.1_PDT001708379.1_genomic.fna	Salmonella_enterica	0.5221	248.959 KB	5	aroC_15,dnaN_70,hemD_93,hisD_78,purE_113,sucA_6,thrA_68	413	7:z10:e,n,z15	1	aac(6')-Iaa,aac(6')-Iaa	1	parC_p.T57S	0		aroC	100	100	aroC_15	dnaN	100	100	dnaN_70	hemD	100	100	hemD_93	hisD	100	100	hisD_78	purE	100	100	purE_113	sucA	100	100	sucA_6	thrA	100	100	thrA_68	7	z10	e,n,z15	Salmonella enterica subspecies enterica (subspecies I)	Mbandaka		O	H1_fliC
GCA_032269285.1_PDT001708372.1_genomic.fna	Salmonella_enterica	0.521	406.326 KB	3	aroC_5,dnaN_2,hemD_3,hisD_7,purE_6,sucA_6,thrA_11	11	9:g,m:-	1	aac(6')-Iaa,aac(6')-Iaa	1	gyrA_p.D87Y	2	IncFIB(S),IncFII(S)	aroC	100	100	aroC_5	dnaN	100	100	dnaN_2	hemD	100	100	hemD_3	hisD	100	100	hisD_7	purE	100	100	purE_6	sucA	100	100	sucA_6	thrA	100	100	thrA_11	9	g,m	-	Salmonella enterica subspecies enterica (subspecies I)	Enteritidis	Detected Sdf I that is characteristic of commonly circulating strains of serotype Enteritidis.	O	H1_fliC
GCA_032269305.1_PDT001708375.1_genomic.fna	Salmonella_enterica	0.5228	560.921 KB	3	aroC_18,dnaN_2,hemD_18,hisD_12,purE_25,sucA_7,thrA_8	2501	16:b:e,n,x	1	aac(6')-Iaa,aac(6')-Iaa	1	parC_p.T57S	0		aroC	100	100	aroC_18	dnaN	100	100	dnaN_2	hemD	100	100	hemD_18	hisD	100	100	hisD_12	purE	100	100	purE_25	sucA	100	100	sucA_7	thrA	100	100	thrA_8	16	b	e,n,x	Salmonella enterica subspecies enterica (subspecies I)	Hvittingfoss		O	H1_fliC
GCA_032269325.1_PDT001708371.1_genomic.fna	Salmonella_enterica	0.5212	406.408 KB	3	aroC_5,dnaN_2,hemD_3,hisD_7,purE_6,sucA_6,thrA_11	11	9:g,m:-	1	aac(6')-Iaa,aac(6')-Iaa	1	gyrA_p.S83Y	4	Col440I,ColRNAI,IncFIB(S),IncFII(S)	aroC	100	100	aroC_5	dnaN	100	100	dnaN_2	hemD	100	100	hemD_3	hisD	100	100	hisD_7	purE	100	100	purE_6	sucA	100	100	sucA_6	thrA	100	100	thrA_11	9	g,m	-	Salmonella enterica subspecies enterica (subspecies I)	Enteritidis	Detected Sdf I that is characteristic of commonly circulating strains of serotype Enteritidis.	O	H1_fliC
GCA_032269345.1_PDT001708367.1_genomic.fna	Salmonella_enterica	0.522	351.854 KB	5	aroC_22,dnaN_11,hemD_25,hisD_21,purE_10,sucA_23,thrA_23	48	9:l,v:1,5	1	aac(6')-Iaa,aac(6')-Iaa	1	parC_p.T57S	0		aroC	100	100	aroC_22	dnaN	100	100	dnaN_11	hemD	100	100	hemD_25	hisD	100	100	hisD_21	purE	100	100	purE_10	sucA	100	100	sucA_23	thrA	100	100	thrA_23	9	l,v	1,5	Salmonella enterica subspecies enterica (subspecies I)	Panama		O	H1_fliC
GCA_032269365.1_PDT001708362.1_genomic.fna	Salmonella_enterica	0.5212	489.16 KB	3	aroC_5,dnaN_2,hemD_3,hisD_7,purE_6,sucA_6,thrA_11	11	9:g,m:-	1	aac(6')-Iaa,aac(6')-Iaa	1	gyrA_p.D87Y	2	IncFIB(S),IncFII(S)	aroC	100	100	aroC_5	dnaN	100	100	dnaN_2	hemD	100	100	hemD_3	hisD	100	100	hisD_7	purE	100	100	purE_6	sucA	100	100	sucA_6	thrA	100	100	thrA_11	9	g,m	-	Salmonella enterica subspecies enterica (subspecies I)	Enteritidis	Detected Sdf I that is characteristic of commonly circulating strains of serotype Enteritidis.	O	H1_fliC
GCA_032269385.1_PDT001708366.1_genomic.fna	Salmonella_enterica	0.5215	447.967 KB	3	aroC_41,dnaN_9,hemD_21,hisD_12,purE_8,sucA_37,thrA_17	83	8:d:1,2	1	aac(6')-Iaa,aac(6')-Iaa	1	parC_p.T57S	3	Col(BS512),Col(pHAD28),Col156	aroC	100	100	aroC_41	dnaN	100	100	dnaN_9	hemD	100	100	hemD_21	hisD	100	100	hisD_12	purE	100	100	purE_8	sucA	100	100	sucA_37	thrA	100	100	thrA_17	8	d	1,2	Salmonella enterica subspecies enterica (subspecies I)	Muenchen		O	H1_fliC
GCA_032269405.1_PDT001708360.1_genomic.fna	Salmonella_enterica	0.5212	299.335 KB	5	aroC_45,dnaN_4,hemD_8,hisD_44,purE_27,sucA_9,thrA_8	85	2:a:1,5	1	aac(6')-Iaa,aac(6')-Iaa	2	gyrA_p.S83Y,parC_p.T57S	0		aroC	100	100	aroC_45	dnaN	100	100	dnaN_4	hemD	100	100	hemD_8	hisD	100	100	hisD_44	purE	100	100	purE_27	sucA	100	100	sucA_9	thrA	100	100	thrA_8	2	a	1,5	Salmonella enterica subspecies enterica (subspecies I)	Paratyphi A		O	H1_fliC
GCA_032269425.1_PDT001708356.1_genomic.fna	Salmonella_enterica	0.5211	406.409 KB	3	aroC_5,dnaN_2,hemD_3,hisD_7,purE_6,sucA_6,thrA_11	11	9:g,m:-	1	aac(6')-Iaa,aac(6')-Iaa	1	gyrA_p.S83Y	2	IncFIB(S),IncFII(S)	aroC	100	100	aroC_5	dnaN	100	100	dnaN_2	hemD	100	100	hemD_3	hisD	100	100	hisD_7	purE	100	100	purE_6	sucA	100	100	sucA_6	thrA	100	100	thrA_11	9	g,m	-	Salmonella enterica subspecies enterica (subspecies I)	Enteritidis	Detected Sdf I that is characteristic of commonly circulating strains of serotype Enteritidis.	O	H1_fliC
GCA_032269445.1_PDT001708354.1_genomic.fna	Salmonella_enterica	0.5211	480.23 KB	4	aroC_5,dnaN_2,hemD_3,hisD_7,purE_6,sucA_6,thrA_11	11	9:g,m:-	1	aac(6')-Iaa,aac(6')-Iaa	0		2	IncFIB(S),IncFII(S)	aroC	100	100	aroC_5	dnaN	100	100	dnaN_2	hemD	100	100	hemD_3	hisD	100	100	hisD_7	purE	100	100	purE_6	sucA	100	100	sucA_6	thrA	100	100	thrA_11	9	g,m	-	Salmonella enterica subspecies enterica (subspecies I)	Enteritidis	Detected Sdf I that is characteristic of commonly circulating strains of serotype Enteritidis.	O	H1_fliC
GCA_032269465.1_PDT001708351.1_genomic.fna	Salmonella_enterica	0.5211	489.437 KB	3	aroC_5,dnaN_2,hemD_3,hisD_7,purE_6,sucA_6,thrA_11	11	9:g,m:-	1	aac(6')-Iaa,aac(6')-Iaa	0		2	IncFIB(S),IncFII(S)	aroC	100	100	aroC_5	dnaN	100	100	dnaN_2	hemD	100	100	hemD_3	hisD	100	100	hisD_7	purE	100	100	purE_6	sucA	100	100	sucA_6	thrA	100	100	thrA_11	9	g,m	-	Salmonella enterica subspecies enterica (subspecies I)	Enteritidis	Detected Sdf I that is characteristic of commonly circulating strains of serotype Enteritidis.	O	H1_fliC
GCA_032269485.1_PDT001708349.1_genomic.fna	Salmonella_enterica	0.5213	400.829 KB	4	aroC_5,dnaN_2,hemD_3,hisD_7,purE_6,sucA_6,thrA_11	11	9:g,m:-	1	aac(6')-Iaa,aac(6')-Iaa	1	gyrA_p.D87Y	2	IncFIB(S),IncFII(S)	aroC	100	100	aroC_5	dnaN	100	100	dnaN_2	hemD	100	100	hemD_3	hisD	100	100	hisD_7	purE	100	100	purE_6	sucA	100	100	sucA_6	thrA	100	100	thrA_11	9	g,m	-	Salmonella enterica subspecies enterica (subspecies I)	Enteritidis	Detected Sdf I that is characteristic of commonly circulating strains of serotype Enteritidis.	O	H1_fliC
GCA_032269505.1_PDT001708345.1_genomic.fna	Salmonella_enterica	0.522	608.179 KB	4	aroC_2,dnaN_57,hemD_15,hisD_14,purE_15,sucA_20,thrA_12	132	8:e,h:1,2	6	aac(6')-Iaa,aac(6')-Iaa,mph(A),mph(A),floR,floR,sul1,sul1,sul1,tet(A),tet(A),tet(A),dfrA1,dfrA1,dfrA1	1	parC_p.T57S	1	IncR	aroC	100	100	aroC_2	dnaN	100	100	dnaN_57	hemD	100	100	hemD_15	hisD	100	100	hisD_14	purE	100	100	purE_15	sucA	100	100	sucA_20	thrA	100	100	thrA_12	8	e,h	1,2	Salmonella enterica subspecies enterica (subspecies I)	Newport		O	H1_fliC
GCA_032269525.1_PDT001708317.1_genomic.fna	Salmonella_enterica	0.5215	489.887 KB	3	aroC_5,dnaN_2,hemD_3,hisD_7,purE_6,sucA_6,thrA_11	11	9:g,m:-	1	aac(6')-Iaa,aac(6')-Iaa	1	gyrA_p.D87Y	2	IncFIB(S),IncFII(S)	aroC	100	100	aroC_5	dnaN	100	100	dnaN_2	hemD	100	100	hemD_3	hisD	100	100	hisD_7	purE	100	100	purE_6	sucA	100	100	sucA_6	thrA	100	100	thrA_11	9	g,m	-	Salmonella enterica subspecies enterica (subspecies I)	Enteritidis	Detected Sdf I that is characteristic of commonly circulating strains of serotype Enteritidis.	O	H1_fliC
GCA_032269545.1_PDT001708347.1_genomic.fna	Salmonella_enterica	0.5219	545.172 KB	3	aroC_5,dnaN_21,hemD_18,hisD_9,purE_6,sucA_12,thrA_17	50	4:e,h:1,2	1	aac(6')-Iaa,aac(6')-Iaa	0		0		aroC	100	100	aroC_5	dnaN	100	100	dnaN_21	hemD	100	100	hemD_18	hisD	100	100	hisD_9	purE	100	100	purE_6	sucA	100	100	sucA_12	thrA	100	100	thrA_17	4	e,h	1,2	Salmonella enterica subspecies enterica (subspecies I)	Saintpaul		O	H1_fliC
GCA_032269565.1_PDT001708310.1_genomic.fna	Salmonella_enterica	0.5206	489.864 KB	3	aroC_5,dnaN_2,hemD_3,hisD_7,purE_6,sucA_6,thrA_11	11	9:g,m:-	1	aac(6')-Iaa,aac(6')-Iaa	0		3	IncFIB(S),IncFII(S),IncX1	aroC	100	100	aroC_5	dnaN	100	100	dnaN_2	hemD	100	100	hemD_3	hisD	100	100	hisD_7	purE	100	100	purE_6	sucA	100	100	sucA_6	thrA	100	100	thrA_11	9	g,m	-	Salmonella enterica subspecies enterica (subspecies I)	Enteritidis	Detected Sdf I that is characteristic of commonly circulating strains of serotype Enteritidis.	O	H1_fliC
GCA_032269585.1_PDT001708365.1_genomic.fna	Salmonella_enterica	0.5212	223.806 KB	7	aroC_10,dnaN_7,hemD_12,hisD_9,purE_5,sucA_9,thrA_2	19	4:i:1,2	1	aac(6')-Iaa,aac(6')-Iaa	0		0		aroC	100	100	aroC_10	dnaN	100	100	dnaN_7	hemD	100	100	hemD_12	hisD	100	100	hisD_9	purE	100	100	purE_5	sucA	100	100	sucA_9	thrA	100	100	thrA_2	4	i	1,2	Salmonella enterica subspecies enterica (subspecies I)	Typhimurium		O	H1_fliC
GCA_032269605.1_PDT001708316.1_genomic.fna	Salmonella_enterica	0.521	690.506 KB	3	aroC_13,dnaN_12,hemD_17,hisD_16,purE_13,sucA_16,thrA_4	24	9:l,z28:1,5	2	aac(6')-Iaa,aac(6')-Iaa,blaTEM-1B,blaTEM-1B	1	parC_p.T57S	1	IncI1-I(Alpha)	aroC	100	100	aroC_13	dnaN	100	100	dnaN_12	hemD	100	100	hemD_17	hisD	100	100	hisD_16	purE	100	100	purE_13	sucA	100	100	sucA_16	thrA	100	100	thrA_4	9	l,z28	1,5	Salmonella enterica subspecies enterica (subspecies I)	Javiana		O	H1_fliC
GCA_032269625.1_PDT001708307.1_genomic.fna	Salmonella_enterica	0.5214	489.999 KB	3	aroC_5,dnaN_2,hemD_3,hisD_7,purE_6,sucA_6,thrA_11	11	9:g,m:-	1	aac(6')-Iaa,aac(6')-Iaa	1	gyrA_p.D87G	3	ColpVC,IncFIB(S),IncFII(S)	aroC	100	100	aroC_5	dnaN	100	100	dnaN_2	hemD	100	100	hemD_3	hisD	100	100	hisD_7	purE	100	100	purE_6	sucA	100	100	sucA_6	thrA	100	100	thrA_11	9	g,m	-	Salmonella enterica subspecies enterica (subspecies I)	Enteritidis	Detected Sdf I that is characteristic of commonly circulating strains of serotype Enteritidis.	O	H1_fliC
GCA_032269645.1_PDT001708364.1_genomic.fna	Salmonella_enterica	0.5211	351.485 KB	6	aroC_5,dnaN_2,hemD_3,hisD_6,purE_5,sucA_5,thrA_10	10	9:g,p:-	10	aac(6')-Iaa,aph(6)-Id,aph(3'')-Ib,aac(6')-Iaa,aph(6)-Id,aph(3'')-Ib,blaCMY-2,blaTEM-214,blaTEM-206,blaTEM-1B,blaCMY-2,blaTEM-214,blaTEM-206,blaTEM-1B,floR,floR,sul2,sul2,tet(A),tet(A)	1	gyrA_p.D87N	3	IncC,IncFII(S),IncX1	aroC	100	100	aroC_5	dnaN	100	100	dnaN_2	hemD	100	100	hemD_3	hisD	100	100	hisD_6	purE	100	100	purE_5	sucA	100	100	sucA_5	thrA	100	100	thrA_10	9	g,p	-	Salmonella enterica subspecies enterica (subspecies I)	Dublin		O	H1_fliC
GCA_032269665.1_PDT001708359.1_genomic.fna	Salmonella_enterica	0.5216	229.312 KB	7	aroC_10,dnaN_7,hemD_12,hisD_9,purE_5,sucA_9,thrA_105	3631	4:i:1,2	1	aac(6')-Iaa,aac(6')-Iaa	0		2	IncFIB(S),IncFII(S)	aroC	100	100	aroC_10	dnaN	100	100	dnaN_7	hemD	100	100	hemD_12	hisD	100	100	hisD_9	purE	100	100	purE_5	sucA	100	100	sucA_9	thrA	100	100	thrA_105	4	i	1,2	Salmonella enterica subspecies enterica (subspecies I)	Typhimurium	Detected a deletion in gene oafA that causes O5- variant of Typhimurium.	O	H1_fliC
GCA_032269685.1_PDT001708352.1_genomic.fna	Salmonella_enterica	0.515	196.223 KB	8	aroC_470,dnaN_28,hemD_31,hisD_151,purE_22,sucA_29,thrA_30	2197	50:g,z51:-	1	aac(6')-Iaa,aac(6')-Iaa	1	parC_p.T57S	1	ColRNAI	aroC	100	100	aroC_470	dnaN	100	100	dnaN_28	hemD	100	100	hemD_31	hisD	100	100	hisD_151	purE	100	100	purE_22	sucA	100	100	sucA_29	thrA	100	100	thrA_30	50	g,z51	-	Salmonella enterica subspecies houtenae (subspecies IV)	IV 50:g,z51:-		O	H1_fliC
GCA_032269705.1_PDT001708350.1_genomic.fna	Salmonella_enterica	0.5213	278.574 KB	7	aroC_10,dnaN_7,hemD_12,hisD_9,purE_5,sucA_9,thrA_2	19	4:i:1,2	1	aac(6')-Iaa,aac(6')-Iaa	0		2	IncFIB(S),IncFII(S)	aroC	100	100	aroC_10	dnaN	100	100	dnaN_7	hemD	100	100	hemD_12	hisD	100	100	hisD_9	purE	100	100	purE_5	sucA	100	100	sucA_9	thrA	100	100	thrA_2	4	i	1,2	Salmonella enterica subspecies enterica (subspecies I)	Typhimurium		O	H1_fliC
GCA_032269725.1_PDT001708314.1_genomic.fna	Salmonella_enterica	0.5206	397.32 KB	6	aroC_3,dnaN_36,hemD_43,hisD_38,purE_16,sucA_42,thrA_38	95	4:e,h:1,2	1	aac(6')-Iaa,aac(6')-Iaa	1	parC_p.T57S	0		aroC	100	100	aroC_3	dnaN	100	100	dnaN_36	hemD	100	100	hemD_43	hisD	100	100	hisD_38	purE	100	100	purE_16	sucA	100	100	sucA_42	thrA	100	100	thrA_38	4	e,h	1,2	Salmonella enterica subspecies enterica (subspecies I)	Saintpaul		O	H1_fliC
GCA_032269745.1_PDT001708313.1_genomic.fna	Salmonella_enterica	0.5212	261.471 KB	7	aroC_14,dnaN_72,hemD_21,hisD_12,purE_6,sucA_19,thrA_15	214	8:l,v:1,2	1	aac(6')-Iaa,aac(6')-Iaa	0		0		aroC	100	100	aroC_14	dnaN	100	100	dnaN_72	hemD	100	100	hemD_21	hisD	100	100	hisD_12	purE	100	100	purE_6	sucA	100	100	sucA_19	thrA	100	100	thrA_15	8	l,v	1,2	Salmonella enterica subspecies enterica (subspecies I)	Litchfield		O	H1_fliC
GCA_032269765.1_PDT001708311.1_genomic.fna	Salmonella_enterica	0.5211	376.701 KB	5	aroC_10,dnaN_7,hemD_12,hisD_9,purE_5,sucA_9,thrA_2	19	4:i:1,2	1	aac(6')-Iaa,aac(6')-Iaa	0		6	Col(pHAD28),ColRNAI,ColpVC,IncFIB(S),IncFII(S),IncX1	aroC	100	100	aroC_10	dnaN	100	100	dnaN_7	hemD	100	100	hemD_12	hisD	100	100	hisD_9	purE	100	100	purE_5	sucA	100	100	sucA_9	thrA	100	100	thrA_2	4	i	1,2	Salmonella enterica subspecies enterica (subspecies I)	Typhimurium	Detected a deletion in gene oafA that causes O5- variant of Typhimurium.	O	H1_fliC
GCA_032269785.1_PDT001708306.1_genomic.fna	Salmonella_enterica	0.5151	196.227 KB	8	aroC_470,dnaN_28,hemD_31,hisD_151,purE_22,sucA_29,thrA_30	2197	50:g,z51:-	1	aac(6')-Iaa,aac(6')-Iaa	1	parC_p.T57S	0		aroC	100	100	aroC_470	dnaN	100	100	dnaN_28	hemD	100	100	hemD_31	hisD	100	100	hisD_151	purE	100	100	purE_22	sucA	100	100	sucA_29	thrA	100	100	thrA_30	50	g,z51	-	Salmonella enterica subspecies houtenae (subspecies IV)	IV 50:g,z51:-		O	H1_fliC
GCA_032269805.1_PDT001708308.1_genomic.fna	Salmonella_enterica	0.5186	293.261 KB	6	aroC_42,dnaN_40,hemD_17,hisD_41,purE_33,sucA_36,thrA_41	80	9:a:1,5	1	aac(6')-Iaa,aac(6')-Iaa	1	parC_p.T57S	1	Col156	aroC	100	100	aroC_42	dnaN	100	100	dnaN_40	hemD	100	100	hemD_17	hisD	100	100	hisD_41	purE	100	100	purE_33	sucA	100	100	sucA_36	thrA	100	100	thrA_41	9	a	1,5	Salmonella enterica subspecies enterica (subspecies I)	Miami		O	H1_fliC
GCA_032269825.1_PDT001708304.1_genomic.fna	Salmonella_enterica	0.5223	211.914 KB	9	aroC_48,dnaN_128,hemD_96,hisD_119,purE_116,sucA_119*,thrA_118	448*	13:b:1,5	1	aac(6')-Iaa,aac(6')-Iaa	0		1	IncI1-I(Alpha)	aroC	100	100	aroC_48	dnaN	100	100	dnaN_128	hemD	100	100	hemD_96	hisD	100	100	hisD_119	purE	100	100	purE_116	sucA	99.8003992015968	100	sucA_119*	thrA	100	100	thrA_118	13	b	1,5	Salmonella enterica subspecies enterica (subspecies I)	Mississippi		O	H1_fliC
GCA_032269845.1_PDT001708301.1_genomic.fna	Salmonella_enterica	0.5203	301.703 KB	6	aroC_10,dnaN_7,hemD_12,hisD_9,purE_5,sucA_9,thrA_2	19	4:i:-	6	aac(6')-Iaa,aph(6)-Id,aph(3'')-Ib,aac(6')-Iaa,aph(6)-Id,aph(3'')-Ib,floR,floR,sul2,sul2,tet(A),tet(A)	0		3	IncC,IncFIB(S),IncFII(S)	aroC	100	100	aroC_10	dnaN	100	100	dnaN_7	hemD	100	100	hemD_12	hisD	100	100	hisD_9	purE	100	100	purE_5	sucA	100	100	sucA_9	thrA	100	100	thrA_2	4	i	-	Salmonella enterica subspecies enterica (subspecies I)	I 4,[5],12:i:-		O	H1_fliC
GCA_032269865.1_PDT001708302.1_genomic.fna	Salmonella_enterica	0.5218	376.347 KB	5	aroC_10,dnaN_7,hemD_12,hisD_9,purE_5,sucA_9,thrA_2	19	4:i:-	1	aac(6')-Iaa,aac(6')-Iaa	0		2	IncFIB(S),IncFII(S)	aroC	100	100	aroC_10	dnaN	100	100	dnaN_7	hemD	100	100	hemD_12	hisD	100	100	hisD_9	purE	100	100	purE_5	sucA	100	100	sucA_9	thrA	100	100	thrA_2	4	i	-	Salmonella enterica subspecies enterica (subspecies I)	I 4,[5],12:i:-		O	H1_fliC
GCA_032269885.1_PDT001708297.1_genomic.fna	Salmonella_enterica	0.522	682.831 KB	3	aroC_13,dnaN_12,hemD_17,hisD_16,purE_13,sucA_16,thrA_4	24	9:l,z28:1,5	1	aac(6')-Iaa,aac(6')-Iaa	1	parC_p.T57S	1	IncFII(pMET)	aroC	100	100	aroC_13	dnaN	100	100	dnaN_12	hemD	100	100	hemD_17	hisD	100	100	hisD_16	purE	100	100	purE_13	sucA	100	100	sucA_16	thrA	100	100	thrA_4	9	l,z28	1,5	Salmonella enterica subspecies enterica (subspecies I)	Javiana		O	H1_fliC
GCA_032269905.1_PDT001708298.1_genomic.fna	Salmonella_enterica	0.5218	363.228 KB	4	aroC_15,dnaN_70,hemD_93,hisD_78,purE_113,sucA_6,thrA_68	413	7:z10:e,n,z15	1	aac(6')-Iaa,aac(6')-Iaa	1	parC_p.T57S	0		aroC	100	100	aroC_15	dnaN	100	100	dnaN_70	hemD	100	100	hemD_93	hisD	100	100	hisD_78	purE	100	100	purE_113	sucA	100	100	sucA_6	thrA	100	100	thrA_68	7	z10	e,n,z15	Salmonella enterica subspecies enterica (subspecies I)	Mbandaka		O	H1_fliC
GCA_032269925.1_PDT001708296.1_genomic.fna	Salmonella_enterica	0.5223	440.654 KB	3	aroC_16,dnaN_2,hemD_45,hisD_43,purE_36,sucA_39,thrA_547	2370	8:e,h:1,2	1	aac(6')-Iaa,aac(6')-Iaa	1	parC_p.T57S	0		aroC	100	100	aroC_16	dnaN	100	100	dnaN_2	hemD	100	100	hemD_45	hisD	100	100	hisD_43	purE	100	100	purE_36	sucA	100	100	sucA_39	thrA	100	100	thrA_547	8	e,h	1,2	Salmonella enterica subspecies enterica (subspecies I)	Newport		O	H1_fliC
GCA_032269945.1_PDT001708294.1_genomic.fna	Salmonella_enterica	0.5206	670.037 KB	2	aroC_147,dnaN_13,hemD_15,hisD_123,purE_15,sucA_19,thrA_17	684	3,10:l,z13:1,5	6	aac(6')-Iaa,aph(6)-Id,aph(3')-Ia,aph(3'')-Ib,aph(6)-Id,aph(3')-Ia,aph(3'')-Ib,aac(6')-Iaa,sul2,sul2,tet(B),tet(B)	1	parC_p.T57S	1	IncFII(p96A)	aroC	100	100	aroC_147	dnaN	100	100	dnaN_13	hemD	100	100	hemD_15	hisD	100	100	hisD_123	purE	100	100	purE_15	sucA	100	100	sucA_19	thrA	100	100	thrA_17	3,10	l,z13	1,5	Salmonella enterica subspecies enterica (subspecies I)	Uganda		O	H1_fliC
GCA_032269965.1_PDT001708295.1_genomic.fna	Salmonella_enterica	0.5211	322.087 KB	6	aroC_10,dnaN_7,hemD_12,hisD_9,purE_5,sucA_9,thrA_2	19	4:i:1,2	1	aac(6')-Iaa,aac(6')-Iaa	0		2	IncFIB(S),IncFII(S)	aroC	100	100	aroC_10	dnaN	100	100	dnaN_7	hemD	100	100	hemD_12	hisD	100	100	hisD_9	purE	100	100	purE_5	sucA	100	100	sucA_9	thrA	100	100	thrA_2	4	i	1,2	Salmonella enterica subspecies enterica (subspecies I)	Typhimurium		O	H1_fliC
GCA_032270005.1_PDT001708290.1_genomic.fna	Salmonella_enterica	0.5232	214.056 KB	6	aroC_11,dnaN_41,hemD_55,hisD_42,purE_34,sucA_58,thrA_4	138	7:g,m,s:-	1	aac(6')-Iaa,aac(6')-Iaa	1	parC_p.T57S	0		aroC	100	100	aroC_11	dnaN	100	100	dnaN_41	hemD	100	100	hemD_55	hisD	100	100	hisD_42	purE	100	100	purE_34	sucA	100	100	sucA_58	thrA	100	100	thrA_4	7	g,m,s	-	Salmonella enterica subspecies enterica (subspecies I)	Montevideo		O	H1_fliC
GCA_032270025.1_PDT001708289.1_genomic.fna	Salmonella_enterica	0.521	266.805 KB	7	aroC_10,dnaN_7,hemD_12,hisD_9,purE_5,sucA_9,thrA_2	19	4:i:-	9	aac(6')-Iaa,aph(3')-IIa,aac(3)-IId,aph(6)-Id,aph(3'')-Ib,aadA2,aph(3')-IIa,aac(6')-Iaa,aac(3)-IId,aph(6)-Id,aph(3'')-Ib,aadA2,blaTEM-1B,blaTEM-1B,floR,floR,tet(B),tet(B)	1	gyrA_p.S83F	5	Col(pHAD28),IncFIB(AP001918),IncFIB(S),IncFII(S),IncI(Gamma)	aroC	100	100	aroC_10	dnaN	100	100	dnaN_7	hemD	100	100	hemD_12	hisD	100	100	hisD_9	purE	100	100	purE_5	sucA	100	100	sucA_9	thrA	100	100	thrA_2	4	i	-	Salmonella enterica subspecies enterica (subspecies I)	I 4,[5],12:i:-		O	H1_fliC
GCA_032270045.1_PDT001708287.1_genomic.fna	Salmonella_enterica	0.5213	375.87 KB	3	aroC_5,dnaN_2,hemD_3,hisD_7,purE_6,sucA_6,thrA_11	11	9:g,m:-	1	aac(6')-Iaa,aac(6')-Iaa	1	gyrA_p.D87N	2	IncFIB(S),IncFII(S)	aroC	100	100	aroC_5	dnaN	100	100	dnaN_2	hemD	100	100	hemD_3	hisD	100	100	hisD_7	purE	100	100	purE_6	sucA	100	100	sucA_6	thrA	100	100	thrA_11	9	g,m	-	Salmonella enterica subspecies enterica (subspecies I)	Enteritidis	Detected Sdf I that is characteristic of commonly circulating strains of serotype Enteritidis.	O	H1_fliC
GCA_032270065.1_PDT001708285.1_genomic.fna	Salmonella_enterica	0.5208	314.552 KB	4	aroC_146,dnaN_32,hemD_40,hisD_33,purE_139,sucA_79,thrA_324	2606	13:g,m:-	1	aac(6')-Iaa,aac(6')-Iaa	1	parC_p.T57S	1	Col156	aroC	100	100	aroC_146	dnaN	100	100	dnaN_32	hemD	100	100	hemD_40	hisD	100	100	hisD_33	purE	100	100	purE_139	sucA	100	100	sucA_79	thrA	100	100	thrA_324	13	g,m	-	Salmonella enterica subspecies enterica (subspecies I)	Agbeni		O	H1_fliC
GCA_032270085.1_PDT001708284.1_genomic.fna	Salmonella_enterica	0.5214	515.489 KB	4	aroC_11,dnaN_10,hemD_13,hisD_264,purE_10,sucA_13,thrA_4	873	4:l,v:e,n,z15	1	aac(6')-Iaa,aac(6')-Iaa	1	parC_p.T57S	0		aroC	100	100	aroC_11	dnaN	100	100	dnaN_10	hemD	100	100	hemD_13	hisD	100	100	hisD_264	purE	100	100	purE_10	sucA	100	100	sucA_13	thrA	100	100	thrA_4	4	l,v	e,n,z15	Salmonella enterica subspecies enterica (subspecies I)	Brandenburg		O	H1_fliC
GCA_032270105.1_PDT001708281.1_genomic.fna	Salmonella_enterica	0.522	519.829 KB	4	aroC_16,dnaN_16,hemD_20,hisD_18,purE_8,sucA_12,thrA_18	29	4:d:1,2	1	aac(6')-Iaa,aac(6')-Iaa	1	parC_p.T57S	0		aroC	100	100	aroC_16	dnaN	100	100	dnaN_16	hemD	100	100	hemD_20	hisD	100	100	hisD_18	purE	100	100	purE_8	sucA	100	100	sucA_12	thrA	100	100	thrA_18	4	d	1,2	Salmonella enterica subspecies enterica (subspecies I)	Stanley		O	H1_fliC
GCA_032270145.1_PDT001708279.1_genomic.fna	Salmonella_enterica	0.5217	196.372 KB	8	aroC_20,dnaN_4,hemD_23,hisD_14,purE_16,sucA_19,thrA_140	423	4:b:-	1	aac(6')-Iaa,aac(6')-Iaa	1	parC_p.T57S	0		aroC	100	100	aroC_20	dnaN	100	100	dnaN_4	hemD	100	100	hemD_23	hisD	100	100	hisD_14	purE	100	100	purE_16	sucA	100	100	sucA_19	thrA	100	100	thrA_140	4	b	-	Salmonella enterica subspecies enterica (subspecies I)	I 4:b:-	This predicted serotype is not in the Kauffman-White scheme. The SNP in gene STM3356 that is associated with the d-Tartrate nonfermenting phenotype characteristic of the typhoidal pathotype was not detected.	O	H1_fliC
GCA_032270165.1_PDT001708282.1_genomic.fna	Salmonella_enterica	0.5189	379.998 KB	5	aroC_2,dnaN_2,hemD_15,hisD_14,purE_15,sucA_20,thrA_12	31	8:e,h:1,2	7	aac(6')-Iaa,aadA22,aac(6')-Iaa,aadA22,blaTEM-1B,blaTEM-1B,mph(A),lnu(F),mph(A),lnu(F),qnrS13,qnrS13,dfrA14,dfrA14	1	parC_p.T57S	2	IncHI2,IncHI2A	aroC	100	100	aroC_2	dnaN	100	100	dnaN_2	hemD	100	100	hemD_15	hisD	100	100	hisD_14	purE	100	100	purE_15	sucA	100	100	sucA_20	thrA	100	100	thrA_12	8	e,h	1,2	Salmonella enterica subspecies enterica (subspecies I)	Newport		O	H1_fliC
GCA_032270265.1_PDT001707716.1_genomic.fna	Salmonella_enterica	0.5209	134.918 KB	12	aroC_13,dnaN_11,hemD_16,hisD_15,purE_12,sucA_15,thrA_4	23	-:m,t:-	1	aac(6')-Iaa,aac(6')-Iaa	1	parC_p.T57S	0		aroC	100	100	aroC_13	dnaN	100	100	dnaN_11	hemD	100	100	hemD_16	hisD	100	100	hisD_15	purE	100	100	purE_12	sucA	100	100	sucA_15	thrA	100	100	thrA_4	-	m,t	-	Salmonella enterica subspecies enterica (subspecies I)	I -:m,t:-	O antigen was not detected. This result may be due to a rough strain that has deleted the rfb region. For raw reads input, the k-mer workflow is sometimes more sensitive than the microassembly workflow in detecting O antigen. Caution should be used with this approach because the k-mer result may be due to low levels of contamination.	O	H1_fliC
GCA_032270305.1_PDT001707714.1_genomic.fna	Salmonella_enterica	0.5222	114.191 KB	14	aroC_17,dnaN_18,hemD_22,hisD_17,purE_5,sucA_21,thrA_19	32	7:r:1,5	4	aac(6')-Iaa,aadA1,aadA1,aac(6')-Iaa,aadA1,aadA1,sul1,sul1,tet(A),tet(A)	2	gyrA_p.D87Y,parC_p.T57S	1	IncFIB(pN55391)	aroC	100	100	aroC_17	dnaN	100	100	dnaN_18	hemD	100	100	hemD_22	hisD	100	100	hisD_17	purE	100	100	purE_5	sucA	100	100	sucA_21	thrA	100	100	thrA_19	7	r	1,5	Salmonella enterica subspecies enterica (subspecies I)	Infantis		O	H1_fliC
GCA_032270365.1_PDT001707698.1_genomic.fna	Salmonella_enterica	0.523	397.893 KB	4	aroC_17,dnaN_18,hemD_22,hisD_17,purE_5,sucA_21,thrA_19	32	7:r:1,5	1	aac(6')-Iaa,aac(6')-Iaa	1	parC_p.T57S	0		aroC	100	100	aroC_17	dnaN	100	100	dnaN_18	hemD	100	100	hemD_22	hisD	100	100	hisD_17	purE	100	100	purE_5	sucA	100	100	sucA_21	thrA	100	100	thrA_19	7	r	1,5	Salmonella enterica subspecies enterica (subspecies I)	Infantis		O	H1_fliC
GCA_032270425.1_PDT001707712.1_genomic.fna	Salmonella_enterica	0.5208	125.811 KB	12	aroC_11,dnaN_10,hemD_13,hisD_32,purE_10,sucA_13,thrA_4	65	4:l,v:e,n,z15	1	aac(6')-Iaa,aac(6')-Iaa	1	parC_p.T57S	0		aroC	100	100	aroC_11	dnaN	100	100	dnaN_10	hemD	100	100	hemD_13	hisD	100	100	hisD_32	purE	100	100	purE_10	sucA	100	100	sucA_13	thrA	100	100	thrA_4	4	l,v	e,n,z15	Salmonella enterica subspecies enterica (subspecies I)	Brandenburg		O	H1_fliC
GCA_032270585.1_PDT001707711.1_genomic.fna	Salmonella_enterica	0.5203	102.213 KB	16	aroC_62,dnaN_53,hemD_54,hisD_60,purE_5,sucA_53,thrA_54	152	8:i:z6	4	aac(6')-Iaa,aph(6)-Id,aph(3'')-Ib,aac(6')-Iaa,aph(6)-Id,aph(3'')-Ib,tet(B),tet(B)	1	parC_p.T57S	4	IncFIB(AP001918),IncFII,IncFII,IncI1-I(Alpha),IncX1	aroC	100	100	aroC_62	dnaN	100	100	dnaN_53	hemD	100	100	hemD_54	hisD	100	100	hisD_60	purE	100	100	purE_5	sucA	100	100	sucA_53	thrA	100	100	thrA_54	8	i	z6	Salmonella enterica subspecies enterica (subspecies I)	Kentucky		O	H1_fliC
GCA_032270945.1_PDT001707713.1_genomic.fna	Salmonella_enterica	0.5232	96.756 KB	18	aroC_17,dnaN_18,hemD_22,hisD_17,purE_5,sucA_21,thrA_19	32	-:r:1,5	6	aac(6')-Iaa,aph(4)-Ia,aac(3)-IV,aac(6')-Iaa,aph(4)-Ia,aac(3)-IV,blaCTX-M-65,blaCTX-M-65,floR,floR,dfrA14,dfrA14	2	gyrA_p.D87Y,parC_p.T57S	1	IncFIB(pN55391)	aroC	100	100	aroC_17	dnaN	100	100	dnaN_18	hemD	100	100	hemD_22	hisD	100	100	hisD_17	purE	100	100	purE_5	sucA	100	100	sucA_21	thrA	100	100	thrA_19	-	r	1,5	Salmonella enterica subspecies enterica (subspecies I)	I -:r:1,5	O antigen was not detected. This result may be due to a rough strain that has deleted the rfb region. For raw reads input, the k-mer workflow is sometimes more sensitive than the microassembly workflow in detecting O antigen. Caution should be used with this approach because the k-mer result may be due to low levels of contamination.	O	H1_fliC
GCA_032270965.1_PDT001707715.1_genomic.fna	Salmonella_enterica	0.5234	75.423 KB	22	aroC_17,dnaN_18,hemD_22,hisD_17,purE_5,sucA_21,thrA_19	32	-:r:1,5	4	aac(6')-Iaa,aadA1,aadA1,aac(6')-Iaa,aadA1,aadA1,sul1,sul1,tet(A),tet(A)	2	gyrA_p.D87Y,parC_p.T57S	1	IncFIB(pN55391)	aroC	100	100	aroC_17	dnaN	100	100	dnaN_18	hemD	100	100	hemD_22	hisD	100	100	hisD_17	purE	100	100	purE_5	sucA	100	100	sucA_21	thrA	100	100	thrA_19	-	r	1,5	Salmonella enterica subspecies enterica (subspecies I)	I -:r:1,5	O antigen was not detected. This result may be due to a rough strain that has deleted the rfb region. For raw reads input, the k-mer workflow is sometimes more sensitive than the microassembly workflow in detecting O antigen. Caution should be used with this approach because the k-mer result may be due to low levels of contamination.	O	H1_fliC
GCA_032271005.1_PDT001707709.1_genomic.fna	Salmonella_enterica	0.522	155.956 KB	11	aroC_17,dnaN_18,hemD_22,hisD_17,purE_5,sucA_21,thrA_19	32	-:r:1,5	4	aac(6')-Iaa,aadA1,aadA1,aac(6')-Iaa,aadA1,aadA1,sul1,sul1,tet(A),tet(A)	2	gyrA_p.D87Y,parC_p.T57S	1	IncFIB(pN55391)	aroC	100	100	aroC_17	dnaN	100	100	dnaN_18	hemD	100	100	hemD_22	hisD	100	100	hisD_17	purE	100	100	purE_5	sucA	100	100	sucA_21	thrA	100	100	thrA_19	-	r	1,5	Salmonella enterica subspecies enterica (subspecies I)	I -:r:1,5	O antigen was not detected. This result may be due to a rough strain that has deleted the rfb region. For raw reads input, the k-mer workflow is sometimes more sensitive than the microassembly workflow in detecting O antigen. Caution should be used with this approach because the k-mer result may be due to low levels of contamination.	O	H1_fliC
GCA_032271025.1_PDT001707708.1_genomic.fna	Salmonella_enterica	0.5206	57.413 KB	27	aroC_10,dnaN_14,hemD_15,hisD_31,purE_25,sucA_20,thrA_33	64	4:e,h:1,6	1	aac(6')-Iaa,aac(6')-Iaa	1	parC_p.T57S	2	Col(pHAD28),Col(pHAD28),IncFII(p96A)	aroC	100	100	aroC_10	dnaN	100	100	dnaN_14	hemD	100	100	hemD_15	hisD	100	100	hisD_31	purE	100	100	purE_25	sucA	100	100	sucA_20	thrA	100	100	thrA_33	4	e,h	1,6	Salmonella enterica subspecies enterica (subspecies I)	Eko		O	H1_fliC
GCA_032271045.1_PDT001707707.1_genomic.fna	Salmonella_enterica	0.5227	79.1 KB	18	aroC_10,dnaN_7,hemD_12,hisD_9,purE_5,sucA_9,thrA_2	19	4:i:1,2	1	aac(6')-Iaa,aac(6')-Iaa	0		2	IncFIB(S),IncFII(S)	aroC	100	100	aroC_10	dnaN	100	100	dnaN_7	hemD	100	100	hemD_12	hisD	100	100	hisD_9	purE	100	100	purE_5	sucA	100	100	sucA_9	thrA	100	100	thrA_2	4	i	1,2	Salmonella enterica subspecies enterica (subspecies I)	Typhimurium	Detected a deletion in gene oafA that causes O5- variant of Typhimurium.	O	H1_fliC
GCA_032271065.1_PDT001707705.1_genomic.fna	Salmonella_enterica	0.5227	90.011 KB	17	aroC_17,dnaN_18,hemD_22,hisD_17,purE_5,sucA_21,thrA_19	32	-:r:1,5	4	aac(6')-Iaa,aadA1,aadA1,aac(6')-Iaa,aadA1,aadA1,sul1,sul1,tet(A),tet(A)	2	gyrA_p.D87Y,parC_p.T57S	1	IncFIB(pN55391)	aroC	100	100	aroC_17	dnaN	100	100	dnaN_18	hemD	100	100	hemD_22	hisD	100	100	hisD_17	purE	100	100	purE_5	sucA	100	100	sucA_21	thrA	100	100	thrA_19	-	r	1,5	Salmonella enterica subspecies enterica (subspecies I)	I -:r:1,5	O antigen was not detected. This result may be due to a rough strain that has deleted the rfb region. For raw reads input, the k-mer workflow is sometimes more sensitive than the microassembly workflow in detecting O antigen. Caution should be used with this approach because the k-mer result may be due to low levels of contamination.	O	H1_fliC
GCA_032271085.1_PDT001707710.1_genomic.fna	Salmonella_enterica	0.522	63.588 KB	24	aroC_10,dnaN_7,hemD_12,hisD_9,purE_5,sucA_9,thrA_2	19	-:i:1,2	7	aac(6')-Iaa,aac(3)-VIa,aadA1,aac(6')-Iaa,aac(3)-VIa,aadA1,sul2,sul1,sul2,sul1,tet(A),tet(C),tet(A),tet(C)	0		1	ColpVC	aroC	100	100	aroC_10	dnaN	100	100	dnaN_7	hemD	100	100	hemD_12	hisD	100	100	hisD_9	purE	100	100	purE_5	sucA	100	100	sucA_9	thrA	100	100	thrA_2	-	i	1,2	Salmonella enterica subspecies enterica (subspecies I)	I -:i:1,2	O antigen was not detected. This result may be due to a rough strain that has deleted the rfb region. For raw reads input, the k-mer workflow is sometimes more sensitive than the microassembly workflow in detecting O antigen. Caution should be used with this approach because the k-mer result may be due to low levels of contamination.	O	H1_fliC
GCA_032271105.1_PDT001707704.1_genomic.fna	Salmonella_enterica	0.5222	79.648 KB	21	aroC_10,dnaN_14,hemD_15,hisD_31,purE_25,sucA_20,thrA_33	64	3,10:e,h:1,6	2	aac(6')-Iaa,aac(6')-Iaa,tet(C),tet(C)	1	parC_p.T57S	2	Col(pHAD28),ColE10	aroC	100	100	aroC_10	dnaN	100	100	dnaN_14	hemD	100	100	hemD_15	hisD	100	100	hisD_31	purE	100	100	purE_25	sucA	100	100	sucA_20	thrA	100	100	thrA_33	3,10	e,h	1,6	Salmonella enterica subspecies enterica (subspecies I)	Anatum		O	H1_fliC
GCA_032271125.1_PDT001707702.1_genomic.fna	Salmonella_enterica	0.5223	397.893 KB	4	aroC_17,dnaN_18,hemD_22,hisD_17,purE_5,sucA_21,thrA_19	32	7:r:1,5	1	aac(6')-Iaa,aac(6')-Iaa	1	parC_p.T57S	0		aroC	100	100	aroC_17	dnaN	100	100	dnaN_18	hemD	100	100	hemD_22	hisD	100	100	hisD_17	purE	100	100	purE_5	sucA	100	100	sucA_21	thrA	100	100	thrA_19	7	r	1,5	Salmonella enterica subspecies enterica (subspecies I)	Infantis		O	H1_fliC
GCA_032271145.1_PDT001707706.1_genomic.fna	Salmonella_enterica	0.5227	100.594 KB	16	aroC_14,dnaN_72,hemD_21,hisD_12,purE_6,sucA_19,thrA_15	214	8:l,v:1,2	1	aac(6')-Iaa,aac(6')-Iaa	0		0		aroC	100	100	aroC_14	dnaN	100	100	dnaN_72	hemD	100	100	hemD_21	hisD	100	100	hisD_12	purE	100	100	purE_6	sucA	100	100	sucA_19	thrA	100	100	thrA_15	8	l,v	1,2	Salmonella enterica subspecies enterica (subspecies I)	Litchfield		O	H1_fliC
GCA_032271165.1_PDT001707701.1_genomic.fna	Salmonella_enterica	0.5231	328.611 KB	4	aroC_17,dnaN_18,hemD_22,hisD_17,purE_5,sucA_21,thrA_19	32	7:r:1,5	1	aac(6')-Iaa,aac(6')-Iaa	1	parC_p.T57S	0		aroC	100	100	aroC_17	dnaN	100	100	dnaN_18	hemD	100	100	hemD_22	hisD	100	100	hisD_17	purE	100	100	purE_5	sucA	100	100	sucA_21	thrA	100	100	thrA_19	7	r	1,5	Salmonella enterica subspecies enterica (subspecies I)	Infantis		O	H1_fliC
GCA_032271185.1_PDT001707700.1_genomic.fna	Salmonella_enterica	0.5223	238.214 KB	5	aroC_17,dnaN_18,hemD_22,hisD_17,purE_5,sucA_21,thrA_19	32	7:r:1,5	1	aac(6')-Iaa,aac(6')-Iaa	1	parC_p.T57S	0		aroC	100	100	aroC_17	dnaN	100	100	dnaN_18	hemD	100	100	hemD_22	hisD	100	100	hisD_17	purE	100	100	purE_5	sucA	100	100	sucA_21	thrA	100	100	thrA_19	7	r	1,5	Salmonella enterica subspecies enterica (subspecies I)	Infantis		O	H1_fliC
GCA_032271205.1_PDT001707703.1_genomic.fna	Salmonella_enterica	0.5209	91.108 KB	19	aroC_10,dnaN_14,hemD_15,hisD_31,purE_25,sucA_20,thrA_33	64	3,10:e,h:1,6	1	aac(6')-Iaa,aac(6')-Iaa	1	parC_p.T57S	1	Col(pHAD28),Col(pHAD28)	aroC	100	100	aroC_10	dnaN	100	100	dnaN_14	hemD	100	100	hemD_15	hisD	100	100	hisD_31	purE	100	100	purE_25	sucA	100	100	sucA_20	thrA	100	100	thrA_33	3,10	e,h	1,6	Salmonella enterica subspecies enterica (subspecies I)	Anatum		O	H1_fliC
GCA_032272045.1_PDT001707638.1_genomic.fna	Salmonella_enterica	0.5226	50.555 KB	32	aroC_17,dnaN_18,hemD_22,hisD_17,purE_5,sucA_21,thrA_19	32	-:r:1,5	4	aac(6')-Iaa,aadA1,aadA1,aac(6')-Iaa,aadA1,aadA1,sul1,sul1,tet(A),tet(A)	2	gyrA_p.D87Y,parC_p.T57S	2	IncFIB(pN55391),IncX1	aroC	100	100	aroC_17	dnaN	100	100	dnaN_18	hemD	100	100	hemD_22	hisD	100	100	hisD_17	purE	100	100	purE_5	sucA	100	100	sucA_21	thrA	100	100	thrA_19	-	r	1,5	Salmonella enterica subspecies enterica (subspecies I)	I -:r:1,5	O antigen was not detected. This result may be due to a rough strain that has deleted the rfb region. For raw reads input, the k-mer workflow is sometimes more sensitive than the microassembly workflow in detecting O antigen. Caution should be used with this approach because the k-mer result may be due to low levels of contamination.	O	H1_fliC
GCA_032272085.1_PDT001707637.1_genomic.fna	Salmonella_enterica	0.5215	81.346 KB	20	aroC_7,dnaN_6,hemD_8,hisD_8,purE_7,sucA_8,thrA_13	14	-:g,s,t:-	1	aac(6')-Iaa,aac(6')-Iaa	1	parC_p.T57S	0		aroC	100	100	aroC_7	dnaN	100	100	dnaN_6	hemD	100	100	hemD_8	hisD	100	100	hisD_8	purE	100	100	purE_7	sucA	100	100	sucA_8	thrA	100	100	thrA_13	-	g,s,t	-	Salmonella enterica subspecies enterica (subspecies I)	I -:g,s,t:-	O antigen was not detected. This result may be due to a rough strain that has deleted the rfb region. For raw reads input, the k-mer workflow is sometimes more sensitive than the microassembly workflow in detecting O antigen. Caution should be used with this approach because the k-mer result may be due to low levels of contamination.	O	H1_fliC
GCA_032272105.1_PDT001707636.1_genomic.fna	Salmonella_enterica	0.523	58.92 KB	28	aroC_17,dnaN_18,hemD_22,hisD_17,purE_5,sucA_21,thrA_19	32	-:r:1,5	4	aac(6')-Iaa,aadA1,aadA1,aadA1,aadA1,aac(6')-Iaa,sul1,sul1,tet(A),tet(A)	2	gyrA_p.D87Y,parC_p.T57S	1	IncFIB(pN55391)	aroC	100	100	aroC_17	dnaN	100	100	dnaN_18	hemD	100	100	hemD_22	hisD	100	100	hisD_17	purE	100	100	purE_5	sucA	100	100	sucA_21	thrA	100	100	thrA_19	-	r	1,5	Salmonella enterica subspecies enterica (subspecies I)	I -:r:1,5	O antigen was not detected. This result may be due to a rough strain that has deleted the rfb region. For raw reads input, the k-mer workflow is sometimes more sensitive than the microassembly workflow in detecting O antigen. Caution should be used with this approach because the k-mer result may be due to low levels of contamination.	O	H1_fliC
GCA_032272125.1_PDT001707635.1_genomic.fna	Salmonella_enterica	0.5235	49.23 KB	33	aroC_82,dnaN_38,hemD_26,hisD_12,purE_115,sucA_78,thrA_70	329	-:b:l,w	1	aac(6')-Iaa,aac(6')-Iaa	1	parC_p.T57S	0		aroC	100	100	aroC_82	dnaN	100	100	dnaN_38	hemD	100	100	hemD_26	hisD	100	100	hisD_12	purE	100	100	purE_115	sucA	100	100	sucA_78	thrA	100	100	thrA_70	-	b	l,w	Salmonella enterica subspecies enterica (subspecies I)	I -:b:l,w	O antigen was not detected. This result may be due to a rough strain that has deleted the rfb region. For raw reads input, the k-mer workflow is sometimes more sensitive than the microassembly workflow in detecting O antigen. Caution should be used with this approach because the k-mer result may be due to low levels of contamination.	O	H1_fliC
GCA_032272165.1_PDT001707634.1_genomic.fna	Salmonella_enterica	0.5223	72.976 KB	22	aroC_5,dnaN_2,hemD_3,hisD_7,purE_6,sucA_6,thrA_11	11	9:g,m:-	1	aac(6')-Iaa,aac(6')-Iaa	0		2	IncFIB(S),IncFII(S)	aroC	100	100	aroC_5	dnaN	100	100	dnaN_2	hemD	100	100	hemD_3	hisD	100	100	hisD_7	purE	100	100	purE_6	sucA	100	100	sucA_6	thrA	100	100	thrA_11	9	g,m	-	Salmonella enterica subspecies enterica (subspecies I)	Enteritidis	Detected Sdf I that is characteristic of commonly circulating strains of serotype Enteritidis.	O	H1_fliC
GCA_032272185.1_PDT001707630.1_genomic.fna	Salmonella_enterica	0.5238	74.71 KB	22	aroC_10,dnaN_14,hemD_15,hisD_31,purE_25,sucA_20,thrA_33	64	3,10:e,h:1,6	7	aac(6')-Iaa,aph(6)-Id,aph(3'')-Ib,aac(6')-Iaa,aph(6)-Id,aph(3'')-Ib,blaTEM-1A,blaTEM-1A,floR,floR,sul2,sul2,tet(A),tet(A),tet(A)	1	parC_p.T57S	1	IncR	aroC	100	100	aroC_10	dnaN	100	100	dnaN_14	hemD	100	100	hemD_15	hisD	100	100	hisD_31	purE	100	100	purE_25	sucA	100	100	sucA_20	thrA	100	100	thrA_33	3,10	e,h	1,6	Salmonella enterica subspecies enterica (subspecies I)	Anatum		O	H1_fliC
GCA_032272205.1_PDT001707628.1_genomic.fna	Salmonella_enterica	0.5221	61.47 KB	27	aroC_5,dnaN_2,hemD_3,hisD_7,purE_6,sucA_6,thrA_11	11	9:g,m:-	1	aac(6')-Iaa,aac(6')-Iaa	0		3	IncFIB(S),IncFII(S),IncX1	aroC	100	100	aroC_5	dnaN	100	100	dnaN_2	hemD	100	100	hemD_3	hisD	100	100	hisD_7	purE	100	100	purE_6	sucA	100	100	sucA_6	thrA	100	100	thrA_11	9	g,m	-	Salmonella enterica subspecies enterica (subspecies I)	Enteritidis	Detected Sdf I that is characteristic of commonly circulating strains of serotype Enteritidis.	O	H1_fliC
GCA_032272225.1_PDT001707625.1_genomic.fna	Salmonella_enterica	0.5223	73.188 KB	24	aroC_17,dnaN_18,hemD_22,hisD_17,purE_5,sucA_21,thrA_19	32	-:r:1,5	5	aac(6')-Iaa,aadA1,aadA1,aac(6')-Iaa,aadA1,aadA1,sul1,sul1,tet(A),tet(A),dfrA14,dfrA14	2	gyrA_p.D87Y,parC_p.T57S	1	IncFIB(pN55391)	aroC	100	100	aroC_17	dnaN	100	100	dnaN_18	hemD	100	100	hemD_22	hisD	100	100	hisD_17	purE	100	100	purE_5	sucA	100	100	sucA_21	thrA	100	100	thrA_19	-	r	1,5	Salmonella enterica subspecies enterica (subspecies I)	I -:r:1,5	O antigen was not detected. This result may be due to a rough strain that has deleted the rfb region. For raw reads input, the k-mer workflow is sometimes more sensitive than the microassembly workflow in detecting O antigen. Caution should be used with this approach because the k-mer result may be due to low levels of contamination.	O	H1_fliC
GCA_032272245.1_PDT001707629.1_genomic.fna	Salmonella_enterica	0.5227	98.348 KB	16	aroC_2,dnaN_5,hemD_6,hisD_7,purE_5,sucA_7,thrA_12	33	8:z10:e,n,x	4	aac(6')-Iaa,aph(6)-Id,aph(3'')-Ib,aph(3'')-Ib,aph(3'')-Ib,aph(3'')-Ib,aac(6')-Iaa,aph(6)-Id,aph(3'')-Ib,aph(3'')-Ib,aph(3'')-Ib,aph(3'')-Ib,tet(A),tet(A)	1	parC_p.T57S	1	ColpVC	aroC	100	100	aroC_2	dnaN	100	100	dnaN_5	hemD	100	100	hemD_6	hisD	100	100	hisD_7	purE	100	100	purE_5	sucA	100	100	sucA_7	thrA	100	100	thrA_12	8	z10	e,n,x	Salmonella enterica subspecies enterica (subspecies I)	Hadar		O	H1_fliC
GCA_032272285.1_PDT001707623.1_genomic.fna	Salmonella_enterica	0.5227	79.793 KB	20	aroC_82,dnaN_38,hemD_26,hisD_12,purE_115,sucA_78,thrA_70	329	-:b:l,w	1	aac(6')-Iaa,aac(6')-Iaa	1	parC_p.T57S	1	Col440I	aroC	100	100	aroC_82	dnaN	100	100	dnaN_38	hemD	100	100	hemD_26	hisD	100	100	hisD_12	purE	100	100	purE_115	sucA	100	100	sucA_78	thrA	100	100	thrA_70	-	b	l,w	Salmonella enterica subspecies enterica (subspecies I)	I -:b:l,w	O antigen was not detected. This result may be due to a rough strain that has deleted the rfb region. For raw reads input, the k-mer workflow is sometimes more sensitive than the microassembly workflow in detecting O antigen. Caution should be used with this approach because the k-mer result may be due to low levels of contamination.	O	H1_fliC
GCA_032272305.1_PDT001707624.1_genomic.fna	Salmonella_enterica	0.5223	92.339 KB	18	aroC_17,dnaN_18,hemD_22,hisD_17,purE_5,sucA_21,thrA_19	32	-:r:1,5	8	aac(6')-Iaa,aadA1,aadA1,aph(4)-Ia,aac(3)-IV,aac(6')-Iaa,aadA1,aadA1,aph(4)-Ia,aac(3)-IV,floR,floR,sul1,sul1,tet(A),tet(A),dfrA14,dfrA14	2	gyrA_p.D87Y,parC_p.T57S	1	IncFIB(pN55391)	aroC	100	100	aroC_17	dnaN	100	100	dnaN_18	hemD	100	100	hemD_22	hisD	100	100	hisD_17	purE	100	100	purE_5	sucA	100	100	sucA_21	thrA	100	100	thrA_19	-	r	1,5	Salmonella enterica subspecies enterica (subspecies I)	I -:r:1,5	O antigen was not detected. This result may be due to a rough strain that has deleted the rfb region. For raw reads input, the k-mer workflow is sometimes more sensitive than the microassembly workflow in detecting O antigen. Caution should be used with this approach because the k-mer result may be due to low levels of contamination.	O	H1_fliC
GCA_032274215.1_PDT001707414.1_genomic.fna	Salmonella_enterica	0.5232	38.174 KB	38	aroC_41,dnaN_42,hemD_43,hisD_58,purE_9,sucA_12,thrA_2	112	8:d:1,2	1	aac(6')-Iaa,aac(6')-Iaa	1	parC_p.T57S	0		aroC	100	100	aroC_41	dnaN	100	100	dnaN_42	hemD	100	100	hemD_43	hisD	100	100	hisD_58	purE	100	100	purE_9	sucA	100	100	sucA_12	thrA	100	100	thrA_2	8	d	1,2	Salmonella enterica subspecies enterica (subspecies I)	Muenchen		O	H1_fliC
GCA_032274245.1_PDT001707413.1_genomic.fna	Salmonella_enterica	0.5217	57.844 KB	24	aroC_92,dnaN_107,hemD_79,hisD_156,purE_64,sucA_151,thrA_87	469	-:f,g:-	2	aac(6')-Iaa,aac(6')-Iaa,tet(A),tet(A)	1	parC_p.T57S	0		aroC	100	100	aroC_92	dnaN	100	100	dnaN_107	hemD	100	100	hemD_79	hisD	100	100	hisD_156	purE	100	100	purE_64	sucA	100	100	sucA_151	thrA	100	100	thrA_87	-	f,g	-	Salmonella enterica subspecies enterica (subspecies I)	I -:f,g:-	O antigen was not detected. This result may be due to a rough strain that has deleted the rfb region. For raw reads input, the k-mer workflow is sometimes more sensitive than the microassembly workflow in detecting O antigen. Caution should be used with this approach because the k-mer result may be due to low levels of contamination.	O	H1_fliC
GCA_032274265.1_PDT001707411.1_genomic.fna	Salmonella_enterica	0.522	52.247 KB	27	aroC_10,dnaN_14,hemD_15,hisD_31,purE_25,sucA_20,thrA_33	64	-:e,h:1,6	1	aac(6')-Iaa,aac(6')-Iaa	1	parC_p.T57S	1	Col(pHAD28),Col(pHAD28)	aroC	100	100	aroC_10	dnaN	100	100	dnaN_14	hemD	100	100	hemD_15	hisD	100	100	hisD_31	purE	100	100	purE_25	sucA	100	100	sucA_20	thrA	100	100	thrA_33	-	e,h	1,6	Salmonella enterica subspecies enterica (subspecies I)	I -:e,h:1,6	O antigen was not detected. This result may be due to a rough strain that has deleted the rfb region. For raw reads input, the k-mer workflow is sometimes more sensitive than the microassembly workflow in detecting O antigen. Caution should be used with this approach because the k-mer result may be due to low levels of contamination.	O	H1_fliC
GCA_032274305.1_PDT001707410.1_genomic.fna	Salmonella_enterica	0.5224	71.921 KB	22	aroC_5,dnaN_2,hemD_3,hisD_7,purE_6,sucA_6,thrA_11	11	9:g,m:-	1	aac(6')-Iaa,aac(6')-Iaa	0		3	IncFIB(S),IncFII(S),IncX1	aroC	100	100	aroC_5	dnaN	100	100	dnaN_2	hemD	100	100	hemD_3	hisD	100	100	hisD_7	purE	100	100	purE_6	sucA	100	100	sucA_6	thrA	100	100	thrA_11	9	g,m	-	Salmonella enterica subspecies enterica (subspecies I)	Enteritidis	Detected Sdf I that is characteristic of commonly circulating strains of serotype Enteritidis.	O	H1_fliC
GCA_032274345.1_PDT001707407.1_genomic.fna	Salmonella_enterica	0.5228	96.038 KB	16	aroC_147,dnaN_13,hemD_15,hisD_123,purE_15,sucA_19,thrA_17	684	9,46:l,z13:1,5	1	aac(6')-Iaa,aac(6')-Iaa	1	parC_p.T57S	0		aroC	100	100	aroC_147	dnaN	100	100	dnaN_13	hemD	100	100	hemD_15	hisD	100	100	hisD_123	purE	100	100	purE_15	sucA	100	100	sucA_19	thrA	100	100	thrA_17	9,46	l,z13	1,5	Salmonella enterica subspecies enterica (subspecies I)	I 9,46:l,z13:1,5	This predicted serotype is not in the Kauffman-White scheme.	O	H1_fliC
GCA_032274365.1_PDT001707412.1_genomic.fna	Salmonella_enterica	0.5245	29.82 KB	55	aroC_17,dnaN_18,hemD_22,hisD_17,purE_5,sucA_21,thrA_19	32	-:r:1,5	4	aadA1,aadA1,aac(6')-Iaa,aadA1,aadA1,aac(6')-Iaa,sul1,sul1,tet(A),tet(A)	2	gyrA_p.D87Y,parC_p.T57S	1	IncFIB(pN55391)	aroC	100	100	aroC_17	dnaN	100	100	dnaN_18	hemD	100	100	hemD_22	hisD	100	100	hisD_17	purE	100	100	purE_5	sucA	100	100	sucA_21	thrA	100	100	thrA_19	-	r	1,5	Salmonella enterica subspecies enterica (subspecies I)	I -:r:1,5	O antigen was not detected. This result may be due to a rough strain that has deleted the rfb region. For raw reads input, the k-mer workflow is sometimes more sensitive than the microassembly workflow in detecting O antigen. Caution should be used with this approach because the k-mer result may be due to low levels of contamination.	O	H1_fliC
GCA_032274385.1_PDT001707406.1_genomic.fna	Salmonella_enterica	0.5215	57.2 KB	26	aroC_43,dnaN_47,hemD_49,hisD_49,purE_41,sucA_15,thrA_3	96	-:d:1,7	1	aac(6')-Iaa,aac(6')-Iaa	1	parC_p.T57S	3	IncFII(pCTU2),IncI1-I(Alpha),pESA2	aroC	100	100	aroC_43	dnaN	100	100	dnaN_47	hemD	100	100	hemD_49	hisD	100	100	hisD_49	purE	100	100	purE_41	sucA	100	100	sucA_15	thrA	100	100	thrA_3	-	d	1,7	Salmonella enterica subspecies enterica (subspecies I)	I -:d:1,7	O antigen was not detected. This result may be due to a rough strain that has deleted the rfb region. For raw reads input, the k-mer workflow is sometimes more sensitive than the microassembly workflow in detecting O antigen. Caution should be used with this approach because the k-mer result may be due to low levels of contamination.	O	H1_fliC
GCA_032274445.1_PDT001707405.1_genomic.fna	Salmonella_enterica	0.523	53.308 KB	30	aroC_17,dnaN_18,hemD_22,hisD_17,purE_5,sucA_21,thrA_19	32	-:r:1,5	4	aac(6')-Iaa,aadA1,aadA1,aac(6')-Iaa,aadA1,aadA1,sul1,sul1,tet(A),tet(A)	2	gyrA_p.D87Y,parC_p.T57S	1	IncFIB(pN55391)	aroC	100	100	aroC_17	dnaN	100	100	dnaN_18	hemD	100	100	hemD_22	hisD	100	100	hisD_17	purE	100	100	purE_5	sucA	100	100	sucA_21	thrA	100	100	thrA_19	-	r	1,5	Salmonella enterica subspecies enterica (subspecies I)	I -:r:1,5	O antigen was not detected. This result may be due to a rough strain that has deleted the rfb region. For raw reads input, the k-mer workflow is sometimes more sensitive than the microassembly workflow in detecting O antigen. Caution should be used with this approach because the k-mer result may be due to low levels of contamination.	O	H1_fliC
GCA_032274465.1_PDT001707404.1_genomic.fna	Salmonella_enterica	0.5241	46.359 KB	30	aroC_14,dnaN_112,hemD_43,hisD_123,purE_118,sucA_115,thrA_120	367	-:z4,z23:-	1	aac(6')-Iaa,aac(6')-Iaa	1	parC_p.T57S	3	Col(pHAD28),Col440I,IncI1-I(Alpha)	aroC	100	100	aroC_14	dnaN	100	100	dnaN_112	hemD	100	100	hemD_43	hisD	100	100	hisD_123	purE	100	100	purE_118	sucA	100	100	sucA_115	thrA	100	100	thrA_120	-	z4,z23	-	Salmonella enterica subspecies enterica (subspecies I)	I -:z4,z23:-	O antigen was not detected. This result may be due to a rough strain that has deleted the rfb region. For raw reads input, the k-mer workflow is sometimes more sensitive than the microassembly workflow in detecting O antigen. Caution should be used with this approach because the k-mer result may be due to low levels of contamination.	O	H1_fliC
GCA_032274475.1_PDT001707402.1_genomic.fna	Salmonella_enterica	0.5222	346.111 KB	6	aroC_2,dnaN_5,hemD_6,hisD_7,purE_5,sucA_7,thrA_12	33	8:z10:e,n,x	4	aac(6')-Iaa,aph(6)-Id,aph(3'')-Ib,aph(3'')-Ib,aph(3'')-Ib,aph(3'')-Ib,aac(6')-Iaa,aph(6)-Id,aph(3'')-Ib,aph(3'')-Ib,aph(3'')-Ib,aph(3'')-Ib,aph(6)-Id,aph(3'')-Ib,aph(3'')-Ib,aph(3'')-Ib,aph(3'')-Ib,tet(A),tet(A)	1	parC_p.T57S	0		aroC	100	100	aroC_2	dnaN	100	100	dnaN_5	hemD	100	100	hemD_6	hisD	100	100	hisD_7	purE	100	100	purE_5	sucA	100	100	sucA_7	thrA	100	100	thrA_12	8	z10	e,n,x	Salmonella enterica subspecies enterica (subspecies I)	Hadar		O	H1_fliC
GCA_032274885.1_PDT001707409.1_genomic.fna	Salmonella_enterica	0.5219	60.943 KB	23	aroC_43,dnaN_47,hemD_49,hisD_49,purE_41,sucA_15,thrA_3	96	-:d:1,7	1	aac(6')-Iaa,aac(6')-Iaa	1	parC_p.T57S	1	Col(pHAD28)	aroC	100	100	aroC_43	dnaN	100	100	dnaN_47	hemD	100	100	hemD_49	hisD	100	100	hisD_49	purE	100	100	purE_41	sucA	100	100	sucA_15	thrA	100	100	thrA_3	-	d	1,7	Salmonella enterica subspecies enterica (subspecies I)	I -:d:1,7	O antigen was not detected. This result may be due to a rough strain that has deleted the rfb region. For raw reads input, the k-mer workflow is sometimes more sensitive than the microassembly workflow in detecting O antigen. Caution should be used with this approach because the k-mer result may be due to low levels of contamination.	O	H1_fliC
GCA_032274925.1_PDT001707403.1_genomic.fna	Salmonella_enterica	0.5217	521.956 KB	3	aroC_43,dnaN_47,hemD_49,hisD_49,purE_41,sucA_15,thrA_3	96	4:d:1,7	1	aac(6')-Iaa,aac(6')-Iaa	1	parC_p.T57S	0		aroC	100	100	aroC_43	dnaN	100	100	dnaN_47	hemD	100	100	hemD_49	hisD	100	100	hisD_49	purE	100	100	purE_41	sucA	100	100	sucA_15	thrA	100	100	thrA_3	4	d	1,7	Salmonella enterica subspecies enterica (subspecies I)	Schwarzengrund		O	H1_fliC
GCA_032274935.1_PDT001707408.1_genomic.fna	Salmonella_enterica	0.5236	47.481 KB	32	aroC_189,dnaN_70,hemD_68,hisD_132,purE_175,sucA_9,thrA_172	592	13:z:l,w	1	aac(6')-Iaa,aac(6')-Iaa	1	parC_p.T57S	1	Col156	aroC	100	100	aroC_189	dnaN	100	100	dnaN_70	hemD	100	100	hemD_68	hisD	100	100	hisD_132	purE	100	100	purE_175	sucA	100	100	sucA_9	thrA	100	100	thrA_172	13	z	l,w	Salmonella enterica subspecies enterica (subspecies I)	Worthington		O	H1_fliC
GCA_032274965.1_PDT001707401.1_genomic.fna	Salmonella_enterica	0.5217	201.53 KB	6	aroC_17,dnaN_18,hemD_22,hisD_17,purE_5,sucA_21,thrA_19	32	7:r:1,5	4	aac(6')-Iaa,aadA1,aadA1,aadA1,aadA1,aac(6')-Iaa,sul1,sul1,tet(A),tet(A)	2	gyrA_p.D87Y,parC_p.T57S	1	IncFIB(pN55391)	aroC	100	100	aroC_17	dnaN	100	100	dnaN_18	hemD	100	100	hemD_22	hisD	100	100	hisD_17	purE	100	100	purE_5	sucA	100	100	sucA_21	thrA	100	100	thrA_19	7	r	1,5	Salmonella enterica subspecies enterica (subspecies I)	Infantis		O	H1_fliC
GCA_032275505.1_PDT001707380.1_genomic.fna	Salmonella_enterica	0.52	524.876 KB	4	aroC_7,dnaN_6,hemD_8,hisD_8,purE_7,sucA_8,thrA_13	14	1,3,19:g,s,t:-	12	aac(6')-Iaa,aadA1,aadA1,aph(3'')-Ib,aph(4)-Ia,aac(3)-IV,aph(3')-Ia,aadA1,aadA1,aac(6')-Iaa,aph(3'')-Ib,aph(4)-Ia,aac(3)-IV,aph(3')-Ia,blaCTX-M-65,blaCTX-M-65,floR,floR,floR,sul1,sul2,sul1,sul2,tet(A),tet(A),dfrA14,dfrA14	1	parC_p.T57S	2	IncFIB(pN55391),IncQ1,IncQ1	aroC	100	100	aroC_7	dnaN	100	100	dnaN_6	hemD	100	100	hemD_8	hisD	100	100	hisD_8	purE	100	100	purE_7	sucA	100	100	sucA_8	thrA	100	100	thrA_13	1,3,19	g,s,t	-	Salmonella enterica subspecies enterica (subspecies I)	Senftenberg		O	H1_fliC
GCA_032275525.1_PDT001707381.1_genomic.fna	Salmonella_enterica	0.5169	148.261 KB	10	aroC_62,dnaN_53,hemD_54,hisD_60,purE_5,sucA_53,thrA_54	152	8:i:z6	3	aac(6')-Iaa,aph(6)-Id,aph(3'')-Ib,aph(3'')-Ib,aph(3'')-Ib,aph(3'')-Ib,aph(6)-Id,aph(3'')-Ib,aph(3'')-Ib,aph(3'')-Ib,aph(3'')-Ib,aac(6')-Iaa	1	parC_p.T57S	3	IncHI2,IncHI2A,IncX1	aroC	100	100	aroC_62	dnaN	100	100	dnaN_53	hemD	100	100	hemD_54	hisD	100	100	hisD_60	purE	100	100	purE_5	sucA	100	100	sucA_53	thrA	100	100	thrA_54	8	i	z6	Salmonella enterica subspecies enterica (subspecies I)	Kentucky		O	H1_fliC
GCA_032275545.1_PDT001707379.1_genomic.fna	Salmonella_enterica	0.5226	243.164 KB	6	aroC_43,dnaN_41,hemD_16,hisD_13,purE_12,sucA_13,thrA_4	195	7:g,m,s:-	1	aac(6')-Iaa,aac(6')-Iaa	1	parC_p.T57S	0		aroC	100	100	aroC_43	dnaN	100	100	dnaN_41	hemD	100	100	hemD_16	hisD	100	100	hisD_13	purE	100	100	purE_12	sucA	100	100	sucA_13	thrA	100	100	thrA_4	7	g,m,s	-	Salmonella enterica subspecies enterica (subspecies I)	Montevideo		O	H1_fliC
GCA_032275565.1_PDT001707378.1_genomic.fna	Salmonella_enterica	0.5217	298.833 KB	6	aroC_11,dnaN_10,hemD_25,hisD_13,purE_10,sucA_58,thrA_4	412	4:e,h:1,5	1	aac(6')-Iaa,aac(6')-Iaa,aac(6')-Iaa	1	parC_p.T57S	2	Col156,ColpVC,ColpVC	aroC	100	100	aroC_11	dnaN	100	100	dnaN_10	hemD	100	100	hemD_25	hisD	100	100	hisD_13	purE	100	100	purE_10	sucA	100	100	sucA_58	thrA	100	100	thrA_4	4	e,h	1,5	Salmonella enterica subspecies enterica (subspecies I)	Reading		O	H1_fliC
GCA_032275585.1_PDT001707377.1_genomic.fna	Salmonella_enterica	0.5217	390.664 KB	3	aroC_2,dnaN_5,hemD_6,hisD_7,purE_5,sucA_7,thrA_12	33	8:z10:e,n,x	4	aac(6')-Iaa,aph(6)-Id,aph(3'')-Ib,aph(3'')-Ib,aph(3'')-Ib,aph(3'')-Ib,aac(6')-Iaa,aph(6)-Id,aph(3'')-Ib,aph(3'')-Ib,aph(3'')-Ib,aph(3'')-Ib,tet(A),tet(A)	1	parC_p.T57S	1	Col156	aroC	100	100	aroC_2	dnaN	100	100	dnaN_5	hemD	100	100	hemD_6	hisD	100	100	hisD_7	purE	100	100	purE_5	sucA	100	100	sucA_7	thrA	100	100	thrA_12	8	z10	e,n,x	Salmonella enterica subspecies enterica (subspecies I)	Hadar		O	H1_fliC
GCA_032276285.1_PDT001707340.1_genomic.fna	Salmonella_enterica	0.5216	47.207 KB	34	aroC_19,dnaN_20,hemD_3,hisD_20,purE_5,sucA_22,thrA_22	40	-:f,g:-	3	aac(6')-Iaa,aac(6')-Iaa,fosA7,fosA7,tet(B),tet(B)	1	parC_p.T57S	1	Col(pHAD28)	aroC	100	100	aroC_19	dnaN	100	100	dnaN_20	hemD	100	100	hemD_3	hisD	100	100	hisD_20	purE	100	100	purE_5	sucA	100	100	sucA_22	thrA	100	100	thrA_22	-	f,g	-	Salmonella enterica subspecies enterica (subspecies I)	I -:f,g:-	O antigen was not detected. This result may be due to a rough strain that has deleted the rfb region. For raw reads input, the k-mer workflow is sometimes more sensitive than the microassembly workflow in detecting O antigen. Caution should be used with this approach because the k-mer result may be due to low levels of contamination.	O	H1_fliC
GCA_032276305.1_PDT001707341.1_genomic.fna	Salmonella_enterica	0.5223	48.404 KB	33	aroC_43,dnaN_47,hemD_49,hisD_49,purE_41,sucA_15,thrA_3	96	-:d:1,7	3	aac(6')-Iaa,aph(3'')-Ib,aph(3'')-Ib,aph(3'')-Ib,aph(3'')-Ib,aph(6)-Id,aph(6)-Id,aac(6')-Iaa,aph(3'')-Ib,aph(3'')-Ib,aph(3'')-Ib,aph(3'')-Ib,aph(6)-Id,aph(6)-Id	1	parC_p.T57S	2	IncFIB(AP001918),IncFIC(FII)	aroC	100	100	aroC_43	dnaN	100	100	dnaN_47	hemD	100	100	hemD_49	hisD	100	100	hisD_49	purE	100	100	purE_41	sucA	100	100	sucA_15	thrA	100	100	thrA_3	-	d	1,7	Salmonella enterica subspecies enterica (subspecies I)	I -:d:1,7	O antigen was not detected. This result may be due to a rough strain that has deleted the rfb region. For raw reads input, the k-mer workflow is sometimes more sensitive than the microassembly workflow in detecting O antigen. Caution should be used with this approach because the k-mer result may be due to low levels of contamination.	O	H1_fliC
GCA_032276325.1_PDT001707338.1_genomic.fna	Salmonella_enterica	0.5228	91.32 KB	14	aroC_14,dnaN_13,hemD_18,hisD_12,purE_14,sucA_18,thrA_1	26	-:k:1,5	1	aac(6')-Iaa,aac(6')-Iaa	1	parC_p.T57S	0		aroC	100	100	aroC_14	dnaN	100	100	dnaN_13	hemD	100	100	hemD_18	hisD	100	100	hisD_12	purE	100	100	purE_14	sucA	100	100	sucA_18	thrA	100	100	thrA_1	-	k	1,5	Salmonella enterica subspecies enterica (subspecies I)	I -:k:1,5	O antigen was not detected. This result may be due to a rough strain that has deleted the rfb region. For raw reads input, the k-mer workflow is sometimes more sensitive than the microassembly workflow in detecting O antigen. Caution should be used with this approach because the k-mer result may be due to low levels of contamination.	O	H1_fliC
GCA_032276335.1_PDT001707339.1_genomic.fna	Salmonella_enterica	0.5224	92.234 KB	18	aroC_17,dnaN_18,hemD_22,hisD_17,purE_5,sucA_21,thrA_19	32	-:r:1,5	6	aac(6')-Iaa,aadA1,aadA1,aac(6')-Iaa,aadA1,aadA1,blaCTX-M-65,blaCTX-M-65,fosA3,fosA3,sul1,sul1,tet(A),tet(A)	2	gyrA_p.D87Y,parC_p.T57S	1	IncFIB(pN55391)	aroC	100	100	aroC_17	dnaN	100	100	dnaN_18	hemD	100	100	hemD_22	hisD	100	100	hisD_17	purE	100	100	purE_5	sucA	100	100	sucA_21	thrA	100	100	thrA_19	-	r	1,5	Salmonella enterica subspecies enterica (subspecies I)	I -:r:1,5	O antigen was not detected. This result may be due to a rough strain that has deleted the rfb region. For raw reads input, the k-mer workflow is sometimes more sensitive than the microassembly workflow in detecting O antigen. Caution should be used with this approach because the k-mer result may be due to low levels of contamination.	O	H1_fliC
GCA_032276365.1_PDT001707335.1_genomic.fna	Salmonella_enterica	0.5226	48.438 KB	31	aroC_5,dnaN_2,hemD_3,hisD_7,purE_6,sucA_6,thrA_11	11	9:g,m:-	1	aac(6')-Iaa,aac(6')-Iaa	0		3	IncFIB(S),IncFII(S),IncX1	aroC	100	100	aroC_5	dnaN	100	100	dnaN_2	hemD	100	100	hemD_3	hisD	100	100	hisD_7	purE	100	100	purE_6	sucA	100	100	sucA_6	thrA	100	100	thrA_11	9	g,m	-	Salmonella enterica subspecies enterica (subspecies I)	Enteritidis	Detected Sdf I that is characteristic of commonly circulating strains of serotype Enteritidis.	O	H1_fliC
GCA_032276385.1_PDT001707337.1_genomic.fna	Salmonella_enterica	0.5227	53.33 KB	29	aroC_17,dnaN_18,hemD_22,hisD_17,purE_5,sucA_21,thrA_19	32	-:r:1,5	8	aac(6')-Iaa,aadA1,aadA1,aph(4)-Ia,aac(3)-IV,aac(6')-Iaa,aadA1,aadA1,aph(4)-Ia,aac(3)-IV,blaCTX-M-65,blaCTX-M-65,floR,floR,sul1,sul1,tet(A),tet(A)	2	gyrA_p.D87Y,parC_p.T57S	2	IncFIB(pN55391),IncN	aroC	100	100	aroC_17	dnaN	100	100	dnaN_18	hemD	100	100	hemD_22	hisD	100	100	hisD_17	purE	100	100	purE_5	sucA	100	100	sucA_21	thrA	100	100	thrA_19	-	r	1,5	Salmonella enterica subspecies enterica (subspecies I)	I -:r:1,5	O antigen was not detected. This result may be due to a rough strain that has deleted the rfb region. For raw reads input, the k-mer workflow is sometimes more sensitive than the microassembly workflow in detecting O antigen. Caution should be used with this approach because the k-mer result may be due to low levels of contamination.	O	H1_fliC
GCA_032276445.1_PDT001707332.1_genomic.fna	Salmonella_enterica	0.5216	92.241 KB	18	aroC_5,dnaN_2,hemD_3,hisD_6,purE_5,sucA_5,thrA_10	10	9:g,p:-	10	aac(6')-Iaa,aph(6)-Id,aph(3'')-Ib,aph(6)-Id,aph(3'')-Ib,aac(6')-Iaa,blaCMY-2,blaTEM-214,blaTEM-206,blaTEM-1B,blaCMY-2,blaTEM-214,blaTEM-206,blaTEM-1B,floR,floR,sul2,sul2,tet(A),tet(A)	1	gyrA_p.D87G	3	IncC,IncFII(S),IncX1	aroC	100	100	aroC_5	dnaN	100	100	dnaN_2	hemD	100	100	hemD_3	hisD	100	100	hisD_6	purE	100	100	purE_5	sucA	100	100	sucA_5	thrA	100	100	thrA_10	9	g,p	-	Salmonella enterica subspecies enterica (subspecies I)	Dublin		O	H1_fliC
GCA_032276465.1_PDT001707330.1_genomic.fna	Salmonella_enterica	0.5222	60.962 KB	27	aroC_43,dnaN_47,hemD_49,hisD_49,purE_41,sucA_15,thrA_3	96	4:d:1,7	1	aac(6')-Iaa,aac(6')-Iaa	1	parC_p.T57S	0		aroC	100	100	aroC_43	dnaN	100	100	dnaN_47	hemD	100	100	hemD_49	hisD	100	100	hisD_49	purE	100	100	purE_41	sucA	100	100	sucA_15	thrA	100	100	thrA_3	4	d	1,7	Salmonella enterica subspecies enterica (subspecies I)	Schwarzengrund		O	H1_fliC
GCA_032276885.1_PDT001707307.1_genomic.fna	Salmonella_enterica	0.5211	53.489 KB	30	aroC_62,dnaN_53,hemD_54,hisD_60,purE_5,sucA_53,thrA_54	152	8:i:z6	4	aac(6')-Iaa,aph(6)-Id,aph(3'')-Ib,aac(6')-Iaa,aph(6)-Id,aph(3'')-Ib,tet(B),tet(B)	1	parC_p.T57S	4	IncFIB(AP001918),IncFII,IncFII,IncI1-I(Alpha),IncX1	aroC	100	100	aroC_62	dnaN	100	100	dnaN_53	hemD	100	100	hemD_54	hisD	100	100	hisD_60	purE	100	100	purE_5	sucA	100	100	sucA_53	thrA	100	100	thrA_54	8	i	z6	Salmonella enterica subspecies enterica (subspecies I)	Kentucky		O	H1_fliC
GCA_032276905.1_PDT001707306.1_genomic.fna	Salmonella_enterica	0.5196	66.21 KB	24	aroC_62,dnaN_53,hemD_54,hisD_60,purE_5,sucA_53,thrA_54	152	8:i:z6	3	aac(6')-Iaa,aph(6)-Id,aph(3'')-Ib,aph(3'')-Ib,aph(3'')-Ib,aph(3'')-Ib,aac(6')-Iaa,aph(6)-Id,aph(3'')-Ib,aph(3'')-Ib,aph(3'')-Ib,aph(3'')-Ib	1	parC_p.T57S	3	IncHI2,IncHI2A,IncX1	aroC	100	100	aroC_62	dnaN	100	100	dnaN_53	hemD	100	100	hemD_54	hisD	100	100	hisD_60	purE	100	100	purE_5	sucA	100	100	sucA_53	thrA	100	100	thrA_54	8	i	z6	Salmonella enterica subspecies enterica (subspecies I)	Kentucky		O	H1_fliC
GCA_032276925.1_PDT001707304.1_genomic.fna	Salmonella_enterica	0.5232	58.741 KB	24	aroC_10,dnaN_7,hemD_12,hisD_9,purE_5,sucA_9,thrA_2	19	-:i:1,2	1	aac(6')-Iaa,aac(6')-Iaa	0		2	IncFIB(S),IncFII(S)	aroC	100	100	aroC_10	dnaN	100	100	dnaN_7	hemD	100	100	hemD_12	hisD	100	100	hisD_9	purE	100	100	purE_5	sucA	100	100	sucA_9	thrA	100	100	thrA_2	-	i	1,2	Salmonella enterica subspecies enterica (subspecies I)	I -:i:1,2	O antigen was not detected. This result may be due to a rough strain that has deleted the rfb region. For raw reads input, the k-mer workflow is sometimes more sensitive than the microassembly workflow in detecting O antigen. Caution should be used with this approach because the k-mer result may be due to low levels of contamination.	O	H1_fliC
GCA_032276945.1_PDT001707305.1_genomic.fna	Salmonella_enterica	0.5232	66.141 KB	24	aroC_11,dnaN_10,hemD_25,hisD_13,purE_10,sucA_58,thrA_4	412	-:e,h:1,5	1	aac(6')-Iaa,aac(6')-Iaa	1	parC_p.T57S	1	ColpVC,ColpVC	aroC	100	100	aroC_11	dnaN	100	100	dnaN_10	hemD	100	100	hemD_25	hisD	100	100	hisD_13	purE	100	100	purE_10	sucA	100	100	sucA_58	thrA	100	100	thrA_4	-	e,h	1,5	Salmonella enterica subspecies enterica (subspecies I)	I -:e,h:1,5	O antigen was not detected. This result may be due to a rough strain that has deleted the rfb region. For raw reads input, the k-mer workflow is sometimes more sensitive than the microassembly workflow in detecting O antigen. Caution should be used with this approach because the k-mer result may be due to low levels of contamination.	O	H1_fliC
GCA_032276965.1_PDT001707301.1_genomic.fna	Salmonella_enterica	0.5227	68.435 KB	22	aroC_17,dnaN_18,hemD_22,hisD_17,purE_5,sucA_21,thrA_19	32	-:r:1,5	2	aac(6')-Iaa,aac(6')-Iaa,tet(A),tet(A)	2	gyrA_p.D87Y,parC_p.T57S	1	IncFIB(pN55391)	aroC	100	100	aroC_17	dnaN	100	100	dnaN_18	hemD	100	100	hemD_22	hisD	100	100	hisD_17	purE	100	100	purE_5	sucA	100	100	sucA_21	thrA	100	100	thrA_19	-	r	1,5	Salmonella enterica subspecies enterica (subspecies I)	I -:r:1,5	O antigen was not detected. This result may be due to a rough strain that has deleted the rfb region. For raw reads input, the k-mer workflow is sometimes more sensitive than the microassembly workflow in detecting O antigen. Caution should be used with this approach because the k-mer result may be due to low levels of contamination.	O	H1_fliC
GCA_032276975.1_PDT001707302.1_genomic.fna	Salmonella_enterica	0.5229	58.961 KB	26	aroC_17,dnaN_18,hemD_22,hisD_17,purE_5,sucA_21,thrA_19	32	-:r:1,5	9	aac(6')-Iaa,aadA1,aadA1,aph(4)-Ia,aac(3)-IV,aph(3')-Ia,aac(6')-Iaa,aadA1,aadA1,aph(4)-Ia,aac(3)-IV,aph(3')-Ia,floR,floR,sul1,sul1,tet(A),tet(A),dfrA14,dfrA14	2	gyrA_p.D87Y,parC_p.T57S	1	IncFIB(pN55391)	aroC	100	100	aroC_17	dnaN	100	100	dnaN_18	hemD	100	100	hemD_22	hisD	100	100	hisD_17	purE	100	100	purE_5	sucA	100	100	sucA_21	thrA	100	100	thrA_19	-	r	1,5	Salmonella enterica subspecies enterica (subspecies I)	I -:r:1,5	O antigen was not detected. This result may be due to a rough strain that has deleted the rfb region. For raw reads input, the k-mer workflow is sometimes more sensitive than the microassembly workflow in detecting O antigen. Caution should be used with this approach because the k-mer result may be due to low levels of contamination.	O	H1_fliC
GCA_032277005.1_PDT001707303.1_genomic.fna	Salmonella_enterica	0.5224	76.955 KB	20	aroC_5,dnaN_2,hemD_3,hisD_7,purE_6,sucA_6,thrA_11	11	9:g,m:-	1	aac(6')-Iaa,aac(6')-Iaa	1	gyrA_p.D87Y	2	IncFIB(S),IncFII(S)	aroC	100	100	aroC_5	dnaN	100	100	dnaN_2	hemD	100	100	hemD_3	hisD	100	100	hisD_7	purE	100	100	purE_6	sucA	100	100	sucA_6	thrA	100	100	thrA_11	9	g,m	-	Salmonella enterica subspecies enterica (subspecies I)	Enteritidis	Detected Sdf I that is characteristic of commonly circulating strains of serotype Enteritidis.	O	H1_fliC
GCA_032277025.1_PDT001707300.1_genomic.fna	Salmonella_enterica	0.5229	65.853 KB	27	aroC_118,dnaN_107,hemD_8,hisD_51,purE_2,sucA_117,thrA_16	319	-:z29:-	1	aac(6')-Iaa,aac(6')-Iaa	1	parC_p.T57S	0		aroC	100	100	aroC_118	dnaN	100	100	dnaN_107	hemD	100	100	hemD_8	hisD	100	100	hisD_51	purE	100	100	purE_2	sucA	100	100	sucA_117	thrA	100	100	thrA_16	-	z29	-	Salmonella enterica subspecies enterica (subspecies I)	I -:z29:-	O antigen was not detected. This result may be due to a rough strain that has deleted the rfb region. For raw reads input, the k-mer workflow is sometimes more sensitive than the microassembly workflow in detecting O antigen. Caution should be used with this approach because the k-mer result may be due to low levels of contamination.	O	H1_fliC
GCA_032277045.1_PDT001707298.1_genomic.fna	Salmonella_enterica	0.5234	69.768 KB	24	aroC_17,dnaN_18,hemD_22,hisD_17,purE_5,sucA_21,thrA_19	32	-:r:1,5	7	aac(6')-Iaa,aadA1,aadA1,aph(4)-Ia,aac(3)-IV,aac(6')-Iaa,aadA1,aadA1,aph(4)-Ia,aac(3)-IV,floR,floR,sul1,sul1,tet(A),tet(A)	2	gyrA_p.D87Y,parC_p.T57S	1	IncFIB(pN55391)	aroC	100	100	aroC_17	dnaN	100	100	dnaN_18	hemD	100	100	hemD_22	hisD	100	100	hisD_17	purE	100	100	purE_5	sucA	100	100	sucA_21	thrA	100	100	thrA_19	-	r	1,5	Salmonella enterica subspecies enterica (subspecies I)	I -:r:1,5	O antigen was not detected. This result may be due to a rough strain that has deleted the rfb region. For raw reads input, the k-mer workflow is sometimes more sensitive than the microassembly workflow in detecting O antigen. Caution should be used with this approach because the k-mer result may be due to low levels of contamination.	O	H1_fliC
GCA_032277065.1_PDT001707296.1_genomic.fna	Salmonella_enterica	0.5229	59.158 KB	27	aroC_5,dnaN_2,hemD_3,hisD_7,purE_6,sucA_6,thrA_11	11	9:g,m:-	1	aac(6')-Iaa,aac(6')-Iaa	1	gyrA_p.D87Y	2	IncFIB(S),IncFII(S)	aroC	100	100	aroC_5	dnaN	100	100	dnaN_2	hemD	100	100	hemD_3	hisD	100	100	hisD_7	purE	100	100	purE_6	sucA	100	100	sucA_6	thrA	100	100	thrA_11	9	g,m	-	Salmonella enterica subspecies enterica (subspecies I)	Enteritidis	Detected Sdf I that is characteristic of commonly circulating strains of serotype Enteritidis.	O	H1_fliC
GCA_032277085.1_PDT001707297.1_genomic.fna	Salmonella_enterica	0.5214	52.74 KB	28	aroC_19,dnaN_20,hemD_3,hisD_20,purE_5,sucA_22,thrA_22	40	-:f,g:-	3	aac(6')-Iaa,aac(6')-Iaa,fosA7,fosA7,tet(B),tet(B)	1	parC_p.T57S	0		aroC	100	100	aroC_19	dnaN	100	100	dnaN_20	hemD	100	100	hemD_3	hisD	100	100	hisD_20	purE	100	100	purE_5	sucA	100	100	sucA_22	thrA	100	100	thrA_22	-	f,g	-	Salmonella enterica subspecies enterica (subspecies I)	I -:f,g:-	O antigen was not detected. This result may be due to a rough strain that has deleted the rfb region. For raw reads input, the k-mer workflow is sometimes more sensitive than the microassembly workflow in detecting O antigen. Caution should be used with this approach because the k-mer result may be due to low levels of contamination.	O	H1_fliC
GCA_032277105.1_PDT001707295.1_genomic.fna	Salmonella_enterica	0.5226	64.074 KB	24	aroC_10,dnaN_14,hemD_15,hisD_31,purE_25,sucA_20,thrA_33	64	-:e,h:1,6	2	aac(6')-Iaa,aac(6')-Iaa,tet(C),tet(C)	1	parC_p.T57S	3	Col(pHAD28),Col440I,ColE10	aroC	100	100	aroC_10	dnaN	100	100	dnaN_14	hemD	100	100	hemD_15	hisD	100	100	hisD_31	purE	100	100	purE_25	sucA	100	100	sucA_20	thrA	100	100	thrA_33	-	e,h	1,6	Salmonella enterica subspecies enterica (subspecies I)	I -:e,h:1,6	O antigen was not detected. This result may be due to a rough strain that has deleted the rfb region. For raw reads input, the k-mer workflow is sometimes more sensitive than the microassembly workflow in detecting O antigen. Caution should be used with this approach because the k-mer result may be due to low levels of contamination.	O	H1_fliC
GCA_032277125.1_PDT001707299.1_genomic.fna	Salmonella_enterica	0.5233	51.986 KB	28	aroC_10,dnaN_7,hemD_12,hisD_9,purE_5,sucA_9,thrA_2	19	4:i:1,2	1	aac(6')-Iaa,aac(6')-Iaa	0		2	IncFIB(S),IncFII(S)	aroC	100	100	aroC_10	dnaN	100	100	dnaN_7	hemD	100	100	hemD_12	hisD	100	100	hisD_9	purE	100	100	purE_5	sucA	100	100	sucA_9	thrA	100	100	thrA_2	4	i	1,2	Salmonella enterica subspecies enterica (subspecies I)	Typhimurium		O	H1_fliC
GCA_032277145.1_PDT001707294.1_genomic.fna	Salmonella_enterica	0.522	86.345 KB	17	aroC_10,dnaN_14,hemD_15,hisD_31,purE_25,sucA_20,thrA_33	64	-:e,h:1,6	1	aac(6')-Iaa,aac(6')-Iaa	1	parC_p.T57S	0		aroC	100	100	aroC_10	dnaN	100	100	dnaN_14	hemD	100	100	hemD_15	hisD	100	100	hisD_31	purE	100	100	purE_25	sucA	100	100	sucA_20	thrA	100	100	thrA_33	-	e,h	1,6	Salmonella enterica subspecies enterica (subspecies I)	I -:e,h:1,6	O antigen was not detected. This result may be due to a rough strain that has deleted the rfb region. For raw reads input, the k-mer workflow is sometimes more sensitive than the microassembly workflow in detecting O antigen. Caution should be used with this approach because the k-mer result may be due to low levels of contamination.	O	H1_fliC
GCA_032277165.1_PDT001707293.1_genomic.fna	Salmonella_enterica	0.5223	52.352 KB	30	aroC_10,dnaN_7,hemD_12,hisD_9,purE_5,sucA_9,thrA_2	19	-:i:1,2	3	aac(6')-Iaa,aac(6')-Iaa,sul2,sul2,tet(A),tet(A)	0		4	Col(pHAD28),ColpVC,IncC,IncX1	aroC	100	100	aroC_10	dnaN	100	100	dnaN_7	hemD	100	100	hemD_12	hisD	100	100	hisD_9	purE	100	100	purE_5	sucA	100	100	sucA_9	thrA	100	100	thrA_2	-	i	1,2	Salmonella enterica subspecies enterica (subspecies I)	I -:i:1,2	O antigen was not detected. This result may be due to a rough strain that has deleted the rfb region. For raw reads input, the k-mer workflow is sometimes more sensitive than the microassembly workflow in detecting O antigen. Caution should be used with this approach because the k-mer result may be due to low levels of contamination.	O	H1_fliC
GCA_032277185.1_PDT001707292.1_genomic.fna	Salmonella_enterica	0.5227	68.003 KB	21	aroC_82,dnaN_38,hemD_26,hisD_12,purE_115,sucA_78,thrA_70	329	-:b:l,w	1	aac(6')-Iaa,aac(6')-Iaa	1	parC_p.T57S	0		aroC	100	100	aroC_82	dnaN	100	100	dnaN_38	hemD	100	100	hemD_26	hisD	100	100	hisD_12	purE	100	100	purE_115	sucA	100	100	sucA_78	thrA	100	100	thrA_70	-	b	l,w	Salmonella enterica subspecies enterica (subspecies I)	I -:b:l,w	O antigen was not detected. This result may be due to a rough strain that has deleted the rfb region. For raw reads input, the k-mer workflow is sometimes more sensitive than the microassembly workflow in detecting O antigen. Caution should be used with this approach because the k-mer result may be due to low levels of contamination.	O	H1_fliC
GCA_032277205.1_PDT001707291.1_genomic.fna	Salmonella_enterica	0.5232	74.18 KB	20	aroC_10,dnaN_60,hemD_58,hisD_66,purE_6,sucA_65,thrA_16	155	-:l,v:1,6	1	aac(6')-Iaa,aac(6')-Iaa	1	parC_p.T57S	2	Col(pHAD28),ColRNAI	aroC	100	100	aroC_10	dnaN	100	100	dnaN_60	hemD	100	100	hemD_58	hisD	100	100	hisD_66	purE	100	100	purE_6	sucA	100	100	sucA_65	thrA	100	100	thrA_16	-	l,v	1,6	Salmonella enterica subspecies enterica (subspecies I)	I -:l,v:1,6	O antigen was not detected. This result may be due to a rough strain that has deleted the rfb region. For raw reads input, the k-mer workflow is sometimes more sensitive than the microassembly workflow in detecting O antigen. Caution should be used with this approach because the k-mer result may be due to low levels of contamination.	O	H1_fliC
GCA_032277245.1_PDT001707290.1_genomic.fna	Salmonella_enterica	0.5225	85.179 KB	21	aroC_17,dnaN_18,hemD_22,hisD_17,purE_5,sucA_21,thrA_19	32	-:r:1,5	6	aac(6')-Iaa,aadA1,aadA1,aph(4)-Ia,aac(3)-IV,aac(6')-Iaa,aph(4)-Ia,aac(3)-IV,aadA1,aadA1,floR,floR,sul1,sul1	2	gyrA_p.D87Y,parC_p.T57S	1	IncFIB(pN55391)	aroC	100	100	aroC_17	dnaN	100	100	dnaN_18	hemD	100	100	hemD_22	hisD	100	100	hisD_17	purE	100	100	purE_5	sucA	100	100	sucA_21	thrA	100	100	thrA_19	-	r	1,5	Salmonella enterica subspecies enterica (subspecies I)	I -:r:1,5	O antigen was not detected. This result may be due to a rough strain that has deleted the rfb region. For raw reads input, the k-mer workflow is sometimes more sensitive than the microassembly workflow in detecting O antigen. Caution should be used with this approach because the k-mer result may be due to low levels of contamination.	O	H1_fliC
GCA_032277255.1_PDT001707288.1_genomic.fna	Salmonella_enterica	0.5237	53.488 KB	29	aroC_17,dnaN_18,hemD_22,hisD_17,purE_5,sucA_21,thrA_19	32	-:r:1,5	8	aac(6')-Iaa,aadA1,aadA1,aph(4)-Ia,aac(3)-IV,aac(6')-Iaa,aadA1,aadA1,aph(4)-Ia,aac(3)-IV,fosA3,fosA3,floR,floR,sul1,sul1,tet(A),tet(A)	2	gyrA_p.D87Y,parC_p.T57S	1	IncFIB(pN55391)	aroC	100	100	aroC_17	dnaN	100	100	dnaN_18	hemD	100	100	hemD_22	hisD	100	100	hisD_17	purE	100	100	purE_5	sucA	100	100	sucA_21	thrA	100	100	thrA_19	-	r	1,5	Salmonella enterica subspecies enterica (subspecies I)	I -:r:1,5	O antigen was not detected. This result may be due to a rough strain that has deleted the rfb region. For raw reads input, the k-mer workflow is sometimes more sensitive than the microassembly workflow in detecting O antigen. Caution should be used with this approach because the k-mer result may be due to low levels of contamination.	O	H1_fliC
GCA_032277285.1_PDT001707289.1_genomic.fna	Salmonella_enterica	0.5221	66.947 KB	24	aroC_17,dnaN_18,hemD_22,hisD_17,purE_5,sucA_21,thrA_19	32	-:r:1,5	4	aadA1,aadA1,aac(6')-Iaa,aac(6')-Iaa,aadA1,aadA1,sul1,sul1,tet(A),tet(A)	2	gyrA_p.D87Y,parC_p.T57S	3	Col(BS512),IncFIB(pN55391),IncX4	aroC	100	100	aroC_17	dnaN	100	100	dnaN_18	hemD	100	100	hemD_22	hisD	100	100	hisD_17	purE	100	100	purE_5	sucA	100	100	sucA_21	thrA	100	100	thrA_19	-	r	1,5	Salmonella enterica subspecies enterica (subspecies I)	I -:r:1,5	O antigen was not detected. This result may be due to a rough strain that has deleted the rfb region. For raw reads input, the k-mer workflow is sometimes more sensitive than the microassembly workflow in detecting O antigen. Caution should be used with this approach because the k-mer result may be due to low levels of contamination.	O	H1_fliC
GCA_032277305.1_PDT001707286.1_genomic.fna	Salmonella_enterica	0.5214	47.791 KB	30	aroC_10,dnaN_7,hemD_12,hisD_9,purE_5,sucA_9,thrA_2	19	-:i:1,2	3	aac(6')-Iaa,aac(6')-Iaa,sul2,sul2,tet(A),tet(A)	0		4	Col(pHAD28),ColRNAI,IncFIB(pHCM2),IncX1	aroC	100	100	aroC_10	dnaN	100	100	dnaN_7	hemD	100	100	hemD_12	hisD	100	100	hisD_9	purE	100	100	purE_5	sucA	100	100	sucA_9	thrA	100	100	thrA_2	-	i	1,2	Salmonella enterica subspecies enterica (subspecies I)	I -:i:1,2	O antigen was not detected. This result may be due to a rough strain that has deleted the rfb region. For raw reads input, the k-mer workflow is sometimes more sensitive than the microassembly workflow in detecting O antigen. Caution should be used with this approach because the k-mer result may be due to low levels of contamination.	O	H1_fliC
GCA_032277325.1_PDT001707287.1_genomic.fna	Salmonella_enterica	0.5225	62.216 KB	27	aroC_10,dnaN_19,hemD_12,hisD_9,purE_5,sucA_9,thrA_2	34	4:i:-	2	aac(6')-Iaa,aac(6')-Iaa,tet(B),tet(B)	0		0		aroC	100	100	aroC_10	dnaN	100	100	dnaN_19	hemD	100	100	hemD_12	hisD	100	100	hisD_9	purE	100	100	purE_5	sucA	100	100	sucA_9	thrA	100	100	thrA_2	4	i	-	Salmonella enterica subspecies enterica (subspecies I)	I 4,[5],12:i:-		O	H1_fliC
GCA_032277345.1_PDT001707284.1_genomic.fna	Salmonella_enterica	0.5229	45.988 KB	34	aroC_10,dnaN_19,hemD_12,hisD_9,purE_5,sucA_9,thrA_2	34	-:i:-	6	aac(6')-Iaa,aph(6)-Id,aph(3'')-Ib,aac(6')-Iaa,aph(6)-Id,aph(3'')-Ib,blaTEM-1B,blaTEM-1B,sul2,sul2,tet(B),tet(B)	0		2	Col156,ColRNAI	aroC	100	100	aroC_10	dnaN	100	100	dnaN_19	hemD	100	100	hemD_12	hisD	100	100	hisD_9	purE	100	100	purE_5	sucA	100	100	sucA_9	thrA	100	100	thrA_2	-	i	-	Salmonella enterica subspecies enterica (subspecies I)	I -:i:-	O antigen was not detected. This result may be due to a rough strain that has deleted the rfb region. For raw reads input, the k-mer workflow is sometimes more sensitive than the microassembly workflow in detecting O antigen. Caution should be used with this approach because the k-mer result may be due to low levels of contamination.	O	H1_fliC
GCA_032277365.1_PDT001707285.1_genomic.fna	Salmonella_enterica	0.5213	61.512 KB	26	aroC_19,dnaN_20,hemD_3,hisD_20,purE_5,sucA_22,thrA_22	40	-:f,g:-	5	aac(6')-Iaa,aadA2b,aadA2b,aac(6')-Iaa,fosA7,fosA7,sul1,sul1,tet(A),tet(A)	1	parC_p.T57S	2	ColRNAI,IncY	aroC	100	100	aroC_19	dnaN	100	100	dnaN_20	hemD	100	100	hemD_3	hisD	100	100	hisD_20	purE	100	100	purE_5	sucA	100	100	sucA_22	thrA	100	100	thrA_22	-	f,g	-	Salmonella enterica subspecies enterica (subspecies I)	I -:f,g:-	O antigen was not detected. This result may be due to a rough strain that has deleted the rfb region. For raw reads input, the k-mer workflow is sometimes more sensitive than the microassembly workflow in detecting O antigen. Caution should be used with this approach because the k-mer result may be due to low levels of contamination.	O	H1_fliC
GCA_032277385.1_PDT001707283.1_genomic.fna	Salmonella_enterica	0.5225	66.193 KB	24	aroC_13,dnaN_131,hemD_49,hisD_157,purE_12,sucA_13,thrA_4	471	-:b:e,n,x	1	aac(6')-Iaa,aac(6')-Iaa	1	parC_p.T57S	3	Col(pHAD28),Col440I,IncFII(p96A)	aroC	100	100	aroC_13	dnaN	100	100	dnaN_131	hemD	100	100	hemD_49	hisD	100	100	hisD_157	purE	100	100	purE_12	sucA	100	100	sucA_13	thrA	100	100	thrA_4	-	b	e,n,x	Salmonella enterica subspecies enterica (subspecies I)	I -:b:e,n,x	O antigen was not detected. This result may be due to a rough strain that has deleted the rfb region. For raw reads input, the k-mer workflow is sometimes more sensitive than the microassembly workflow in detecting O antigen. Caution should be used with this approach because the k-mer result may be due to low levels of contamination.	O	H1_fliC
GCA_032277405.1_PDT001707282.1_genomic.fna	Salmonella_enterica	0.5228	64.727 KB	22	aroC_5,dnaN_2,hemD_3,hisD_7,purE_6,sucA_6,thrA_11	11	9:g,m:-	1	aac(6')-Iaa,aac(6')-Iaa	1	gyrA_p.D87Y	2	IncFIB(S),IncFII(S)	aroC	100	100	aroC_5	dnaN	100	100	dnaN_2	hemD	100	100	hemD_3	hisD	100	100	hisD_7	purE	100	100	purE_6	sucA	100	100	sucA_6	thrA	100	100	thrA_11	9	g,m	-	Salmonella enterica subspecies enterica (subspecies I)	Enteritidis	Detected Sdf I that is characteristic of commonly circulating strains of serotype Enteritidis.	O	H1_fliC
GCA_032277425.1_PDT001707281.1_genomic.fna	Salmonella_enterica	0.5235	45.121 KB	37	aroC_17,dnaN_18,hemD_22,hisD_17,purE_5,sucA_21,thrA_19	32	-:r:1,5	5	aac(6')-Iaa,aadA1,aadA1,aac(6')-Iaa,aadA1,aadA1,sul1,sul1,tet(A),tet(A),dfrA14,dfrA14	2	gyrA_p.D87Y,parC_p.T57S	1	IncFIB(pN55391)	aroC	100	100	aroC_17	dnaN	100	100	dnaN_18	hemD	100	100	hemD_22	hisD	100	100	hisD_17	purE	100	100	purE_5	sucA	100	100	sucA_21	thrA	100	100	thrA_19	-	r	1,5	Salmonella enterica subspecies enterica (subspecies I)	I -:r:1,5	O antigen was not detected. This result may be due to a rough strain that has deleted the rfb region. For raw reads input, the k-mer workflow is sometimes more sensitive than the microassembly workflow in detecting O antigen. Caution should be used with this approach because the k-mer result may be due to low levels of contamination.	O	H1_fliC
GCA_032277445.1_PDT001707279.1_genomic.fna	Salmonella_enterica	0.5227	68.228 KB	24	aroC_17,dnaN_18,hemD_22,hisD_17,purE_5,sucA_21,thrA_19	32	-:r:1,5	9	aac(6')-Iaa,aadA1,aadA1,aph(4)-Ia,aac(3)-IV,aph(3')-Ia,aac(6')-Iaa,aph(4)-Ia,aac(3)-IV,aadA1,aadA1,aph(3')-Ia,blaCTX-M-65,blaCTX-M-65,floR,floR,sul1,sul1,tet(A),tet(A)	2	gyrA_p.D87Y,parC_p.T57S	1	IncFIB(pN55391)	aroC	100	100	aroC_17	dnaN	100	100	dnaN_18	hemD	100	100	hemD_22	hisD	100	100	hisD_17	purE	100	100	purE_5	sucA	100	100	sucA_21	thrA	100	100	thrA_19	-	r	1,5	Salmonella enterica subspecies enterica (subspecies I)	I -:r:1,5	O antigen was not detected. This result may be due to a rough strain that has deleted the rfb region. For raw reads input, the k-mer workflow is sometimes more sensitive than the microassembly workflow in detecting O antigen. Caution should be used with this approach because the k-mer result may be due to low levels of contamination.	O	H1_fliC
GCA_032277465.1_PDT001707280.1_genomic.fna	Salmonella_enterica	0.5214	55.165 KB	28	aroC_10,dnaN_7,hemD_12,hisD_9,purE_5,sucA_9,thrA_2	19	-:i:1,2	4	aac(6')-Iaa,aac(6')-Iaa,blaCMY-2,blaCMY-2,sul2,sul2,tet(A),tet(A)	0		5	ColRNAI,ColpVC,IncC,IncI1-I(Alpha),IncX1	aroC	100	100	aroC_10	dnaN	100	100	dnaN_7	hemD	100	100	hemD_12	hisD	100	100	hisD_9	purE	100	100	purE_5	sucA	100	100	sucA_9	thrA	100	100	thrA_2	-	i	1,2	Salmonella enterica subspecies enterica (subspecies I)	I -:i:1,2	O antigen was not detected. This result may be due to a rough strain that has deleted the rfb region. For raw reads input, the k-mer workflow is sometimes more sensitive than the microassembly workflow in detecting O antigen. Caution should be used with this approach because the k-mer result may be due to low levels of contamination.	O	H1_fliC
GCA_032277485.1_PDT001707278.1_genomic.fna	Salmonella_enterica	0.5226	73.53 KB	23	aroC_5,dnaN_2,hemD_3,hisD_7,purE_6,sucA_6,thrA_11	11	9:g,m:-	1	aac(6')-Iaa,aac(6')-Iaa	0		1	IncFII(S)	aroC	100	100	aroC_5	dnaN	100	100	dnaN_2	hemD	100	100	hemD_3	hisD	100	100	hisD_7	purE	100	100	purE_6	sucA	100	100	sucA_6	thrA	100	100	thrA_11	9	g,m	-	Salmonella enterica subspecies enterica (subspecies I)	Enteritidis	Detected Sdf I that is characteristic of commonly circulating strains of serotype Enteritidis.	O	H1_fliC
GCA_032277505.1_PDT001707276.1_genomic.fna	Salmonella_enterica	0.5235	53.866 KB	27	aroC_189,dnaN_70,hemD_68,hisD_132,purE_175,sucA_9,thrA_172	592	-:z:l,w	1	aac(6')-Iaa,aac(6')-Iaa	1	parC_p.T57S	1	Col(pHAD28),Col(pHAD28)	aroC	100	100	aroC_189	dnaN	100	100	dnaN_70	hemD	100	100	hemD_68	hisD	100	100	hisD_132	purE	100	100	purE_175	sucA	100	100	sucA_9	thrA	100	100	thrA_172	-	z	l,w	Salmonella enterica subspecies enterica (subspecies I)	I -:z:l,w	O antigen was not detected. This result may be due to a rough strain that has deleted the rfb region. For raw reads input, the k-mer workflow is sometimes more sensitive than the microassembly workflow in detecting O antigen. Caution should be used with this approach because the k-mer result may be due to low levels of contamination.	O	H1_fliC
GCA_032277525.1_PDT001707277.1_genomic.fna	Salmonella_enterica	0.5185	52.865 KB	30	aroC_10,dnaN_19,hemD_12,hisD_9,purE_5,sucA_9,thrA_2	34	-:i:-	5	aac(6')-Iaa,aadA1,aadA1,aph(3')-Ia,aac(6')-Iaa,aadA1,aadA1,aph(3')-Ia,tet(B),tet(B),bleO,bleO	0		4	Col440I,IncHI2,IncHI2A,p0111	aroC	100	100	aroC_10	dnaN	100	100	dnaN_19	hemD	100	100	hemD_12	hisD	100	100	hisD_9	purE	100	100	purE_5	sucA	100	100	sucA_9	thrA	100	100	thrA_2	-	i	-	Salmonella enterica subspecies enterica (subspecies I)	I -:i:-	O antigen was not detected. This result may be due to a rough strain that has deleted the rfb region. For raw reads input, the k-mer workflow is sometimes more sensitive than the microassembly workflow in detecting O antigen. Caution should be used with this approach because the k-mer result may be due to low levels of contamination.	O	H1_fliC
GCA_032277545.1_PDT001707274.1_genomic.fna	Salmonella_enterica	0.5229	57.098 KB	27	aroC_5,dnaN_2,hemD_3,hisD_7,purE_6,sucA_6,thrA_11	11	9:g,m:-	1	aac(6')-Iaa,aac(6')-Iaa	1	gyrA_p.D87Y	2	IncFIB(S),IncFII(S)	aroC	100	100	aroC_5	dnaN	100	100	dnaN_2	hemD	100	100	hemD_3	hisD	100	100	hisD_7	purE	100	100	purE_6	sucA	100	100	sucA_6	thrA	100	100	thrA_11	9	g,m	-	Salmonella enterica subspecies enterica (subspecies I)	Enteritidis	Detected Sdf I that is characteristic of commonly circulating strains of serotype Enteritidis.	O	H1_fliC
GCA_032277555.1_PDT001707275.1_genomic.fna	Salmonella_enterica	0.5234	58.163 KB	28	aroC_17,dnaN_18,hemD_22,hisD_17,purE_5,sucA_21,thrA_19	32	-:r:1,5	7	aac(6')-Iaa,aadA1,aadA1,aph(4)-Ia,aac(3)-IV,aac(6')-Iaa,aadA1,aadA1,aph(4)-Ia,aac(3)-IV,floR,floR,sul1,sul1,tet(A),tet(A)	2	gyrA_p.D87Y,parC_p.T57S	1	IncFIB(pN55391)	aroC	100	100	aroC_17	dnaN	100	100	dnaN_18	hemD	100	100	hemD_22	hisD	100	100	hisD_17	purE	100	100	purE_5	sucA	100	100	sucA_21	thrA	100	100	thrA_19	-	r	1,5	Salmonella enterica subspecies enterica (subspecies I)	I -:r:1,5	O antigen was not detected. This result may be due to a rough strain that has deleted the rfb region. For raw reads input, the k-mer workflow is sometimes more sensitive than the microassembly workflow in detecting O antigen. Caution should be used with this approach because the k-mer result may be due to low levels of contamination.	O	H1_fliC
GCA_032277585.1_PDT001707273.1_genomic.fna	Salmonella_enterica	0.5217	51.552 KB	29	aroC_10,dnaN_7,hemD_12,hisD_9,purE_5,sucA_9,thrA_2	19	-:i:1,2	3	aac(6')-Iaa,aac(6')-Iaa,sul2,sul2,tet(A),tet(A)	0		3	IncC,IncI1-I(Alpha),IncX1	aroC	100	100	aroC_10	dnaN	100	100	dnaN_7	hemD	100	100	hemD_12	hisD	100	100	hisD_9	purE	100	100	purE_5	sucA	100	100	sucA_9	thrA	100	100	thrA_2	-	i	1,2	Salmonella enterica subspecies enterica (subspecies I)	I -:i:1,2	O antigen was not detected. This result may be due to a rough strain that has deleted the rfb region. For raw reads input, the k-mer workflow is sometimes more sensitive than the microassembly workflow in detecting O antigen. Caution should be used with this approach because the k-mer result may be due to low levels of contamination.	O	H1_fliC
GCA_032277745.1_PDT001911141.1_genomic.fna	Salmonella_enterica	0.5209	406.326 KB	3	aroC_5,dnaN_2,hemD_3,hisD_7,purE_6,sucA_6,thrA_11	11	9:g,m:-	1	aac(6')-Iaa,aac(6')-Iaa	1	gyrA_p.D87Y	3	ColpVC,IncFIB(S),IncFII(S)	aroC	100	100	aroC_5	dnaN	100	100	dnaN_2	hemD	100	100	hemD_3	hisD	100	100	hisD_7	purE	100	100	purE_6	sucA	100	100	sucA_6	thrA	100	100	thrA_11	9	g,m	-	Salmonella enterica subspecies enterica (subspecies I)	Enteritidis	Detected Sdf I that is characteristic of commonly circulating strains of serotype Enteritidis.	O	H1_fliC
GCA_032277865.1_PDT001707261.1_genomic.fna	Salmonella_enterica	0.5225	172.303 KB	8	aroC_2,dnaN_5,hemD_6,hisD_7,purE_5,sucA_7,thrA_12	33	8:z10:e,n,x	4	aac(6')-Iaa,aph(6)-Id,aph(3'')-Ib,aph(3'')-Ib,aph(3'')-Ib,aph(3'')-Ib,aac(6')-Iaa,aph(6)-Id,aph(3'')-Ib,aph(3'')-Ib,aph(3'')-Ib,aph(3'')-Ib,tet(A),tet(A)	1	parC_p.T57S	0		aroC	100	100	aroC_2	dnaN	100	100	dnaN_5	hemD	100	100	hemD_6	hisD	100	100	hisD_7	purE	100	100	purE_5	sucA	100	100	sucA_7	thrA	100	100	thrA_12	8	z10	e,n,x	Salmonella enterica subspecies enterica (subspecies I)	Hadar		O	H1_fliC
GCA_032277885.1_PDT001707260.1_genomic.fna	Salmonella_enterica	0.5214	208.958 KB	9	aroC_5,dnaN_2,hemD_3,hisD_7,purE_6,sucA_6,thrA_11	11	9:g,m:-	1	aac(6')-Iaa,aac(6')-Iaa	0		2	IncFIB(S),IncFII(S)	aroC	100	100	aroC_5	dnaN	100	100	dnaN_2	hemD	100	100	hemD_3	hisD	100	100	hisD_7	purE	100	100	purE_6	sucA	100	100	sucA_6	thrA	100	100	thrA_11	9	g,m	-	Salmonella enterica subspecies enterica (subspecies I)	Enteritidis	Detected Sdf I that is characteristic of commonly circulating strains of serotype Enteritidis.	O	H1_fliC
GCA_032277905.1_PDT001707255.1_genomic.fna	Salmonella_enterica	0.5214	55.444 KB	27	aroC_10,dnaN_14,hemD_15,hisD_31,purE_25,sucA_20,thrA_33	64	-:e,h:1,6	1	aac(6')-Iaa,aac(6')-Iaa	1	parC_p.T57S	1	Col(pHAD28),Col(pHAD28)	aroC	100	100	aroC_10	dnaN	100	100	dnaN_14	hemD	100	100	hemD_15	hisD	100	100	hisD_31	purE	100	100	purE_25	sucA	100	100	sucA_20	thrA	100	100	thrA_33	-	e,h	1,6	Salmonella enterica subspecies enterica (subspecies I)	I -:e,h:1,6	O antigen was not detected. This result may be due to a rough strain that has deleted the rfb region. For raw reads input, the k-mer workflow is sometimes more sensitive than the microassembly workflow in detecting O antigen. Caution should be used with this approach because the k-mer result may be due to low levels of contamination.	O	H1_fliC
GCA_032277925.1_PDT001707254.1_genomic.fna	Salmonella_enterica	0.5203	67.923 KB	23	aroC_19,dnaN_20,hemD_3,hisD_20,purE_5,sucA_22,thrA_22	40	-:f,g:-	4	aac(6')-Iaa,aac(6')-Iaa,fosA7,fosA7,qnrB19,qnrB19,tet(B),tet(B)	1	parC_p.T57S	2	Col(pHAD28),Col(pHAD28),Col440I	aroC	100	100	aroC_19	dnaN	100	100	dnaN_20	hemD	100	100	hemD_3	hisD	100	100	hisD_20	purE	100	100	purE_5	sucA	100	100	sucA_22	thrA	100	100	thrA_22	-	f,g	-	Salmonella enterica subspecies enterica (subspecies I)	I -:f,g:-	O antigen was not detected. This result may be due to a rough strain that has deleted the rfb region. For raw reads input, the k-mer workflow is sometimes more sensitive than the microassembly workflow in detecting O antigen. Caution should be used with this approach because the k-mer result may be due to low levels of contamination.	O	H1_fliC
GCA_032277945.1_PDT001707253.1_genomic.fna	Salmonella_enterica	0.5224	83.152 KB	20	aroC_17,dnaN_18,hemD_22,hisD_17,purE_5,sucA_21,thrA_19	32	7:r:1,5	4	aac(6')-Iaa,aadA1,aadA1,aac(6')-Iaa,aadA1,aadA1,sul1,sul1,tet(A),tet(A)	2	gyrA_p.D87Y,parC_p.T57S	1	IncFIB(pN55391)	aroC	100	100	aroC_17	dnaN	100	100	dnaN_18	hemD	100	100	hemD_22	hisD	100	100	hisD_17	purE	100	100	purE_5	sucA	100	100	sucA_21	thrA	100	100	thrA_19	7	r	1,5	Salmonella enterica subspecies enterica (subspecies I)	Infantis		O	H1_fliC
GCA_032277985.1_PDT001707250.1_genomic.fna	Salmonella_enterica	0.5215	380.562 KB	4	aroC_13,dnaN_109,hemD_49,hisD_13,purE_12,sucA_13,thrA_4	512	30:b:e,n,x	2	aac(6')-Iaa,aac(6')-Iaa,qnrB19,qnrB19	1	parC_p.T57S	2	Col(pHAD28),Col(pHAD28),Col440II	aroC	100	100	aroC_13	dnaN	100	100	dnaN_109	hemD	100	100	hemD_49	hisD	100	100	hisD_13	purE	100	100	purE_12	sucA	100	100	sucA_13	thrA	100	100	thrA_4	30	b	e,n,x	Salmonella enterica subspecies enterica (subspecies I)	Urbana		O	H1_fliC
GCA_032278225.1_PDT001707229.1_genomic.fna	Salmonella_enterica	0.515	284.117 KB	8	aroC_33,dnaN_26,hemD_30,hisD_55,purE_141,sucA_145,thrA_28	3904	48:c:z	1	aac(6')-Iaa,aac(6')-Iaa	1	parC_p.T57S	0		aroC	100	100	aroC_33	dnaN	100	100	dnaN_26	hemD	100	100	hemD_30	hisD	100	100	hisD_55	purE	100	100	purE_141	sucA	100	100	sucA_145	thrA	100	100	thrA_28	48	c	z	Salmonella enterica subspecies diarizonae (subspecies IIIb)	IIIb 48:c:z		O	H1_fliC
GCA_032278265.1_PDT001707222.1_genomic.fna	Salmonella_enterica	0.5207	541.008 KB	3	aroC_9,dnaN_9,hemD_6,hisD_7,purE_9,sucA_12,thrA_2	44	8:d:1,5	4	aac(6')-Iaa,aph(6)-Id,aph(3'')-Ib,aac(6')-Iaa,aph(6)-Id,aph(3'')-Ib,floR,floR	1	parC_p.T57S	3	IncFIB(pB171),IncFII(S),IncI1-I(Alpha)	aroC	100	100	aroC_9	dnaN	100	100	dnaN_9	hemD	100	100	hemD_6	hisD	100	100	hisD_7	purE	100	100	purE_9	sucA	100	100	sucA_12	thrA	100	100	thrA_2	8	d	1,5	Salmonella enterica subspecies enterica (subspecies I)	Manhattan		O	H1_fliC
GCA_032278285.1_PDT001707224.1_genomic.fna	Salmonella_enterica	0.521	729.095 KB	3	aroC_10,dnaN_7,hemD_21,hisD_14,purE_15,sucA_12,thrA_12	45	8:e,h:1,2	7	aac(6')-Iaa,aph(6)-Id,aph(3'')-Ib,aac(6')-Iaa,aph(6)-Id,aph(3'')-Ib,blaCMY-2,blaCMY-2,floR,floR,sul2,sul2,tet(A),tet(A)	1	parC_p.T57S	1	IncC	aroC	100	100	aroC_10	dnaN	100	100	dnaN_7	hemD	100	100	hemD_21	hisD	100	100	hisD_14	purE	100	100	purE_15	sucA	100	100	sucA_12	thrA	100	100	thrA_12	8	e,h	1,2	Salmonella enterica subspecies enterica (subspecies I)	Newport		O	H1_fliC
GCA_032278395.1_PDT001707165.1_genomic.fna	Salmonella_enterica	0.5227	335.186 KB	5	aroC_12,dnaN_2,hemD_15,hisD_14,purE_11,sucA_14,thrA_16	22	7:e,h:e,n,z15	1	aac(6')-Iaa,aac(6')-Iaa	1	parC_p.T57S	0		aroC	100	100	aroC_12	dnaN	100	100	dnaN_2	hemD	100	100	hemD_15	hisD	100	100	hisD_14	purE	100	100	purE_11	sucA	100	100	sucA_14	thrA	100	100	thrA_16	7	e,h	e,n,z15	Salmonella enterica subspecies enterica (subspecies I)	Braenderup		O	H1_fliC
GCA_032279805.1_PDT001911132.1_genomic.fna	Salmonella_enterica	0.5209	699.967 KB	3	aroC_11,dnaN_10,hemD_25,hisD_13,purE_10,sucA_35,thrA_4	126	4:e,h:e,n,z15	1	aac(6')-Iaa,aac(6')-Iaa	1	parC_p.T57S	0		aroC	100	100	aroC_11	dnaN	100	100	dnaN_10	hemD	100	100	hemD_25	hisD	100	100	hisD_13	purE	100	100	purE_10	sucA	100	100	sucA_35	thrA	100	100	thrA_4	4	e,h	e,n,z15	Salmonella enterica subspecies enterica (subspecies I)	Sandiego		O	H1_fliC
GCA_032279815.1_PDT001911134.1_genomic.fna	Salmonella_enterica	0.5221	713.145 KB	3	aroC_10,dnaN_7,hemD_21,hisD_14,purE_15,sucA_12,thrA_12	45	8:e,h:1,2	1	aac(6')-Iaa,aac(6')-Iaa	1	parC_p.T57S	0		aroC	100	100	aroC_10	dnaN	100	100	dnaN_7	hemD	100	100	hemD_21	hisD	100	100	hisD_14	purE	100	100	purE_15	sucA	100	100	sucA_12	thrA	100	100	thrA_12	8	e,h	1,2	Salmonella enterica subspecies enterica (subspecies I)	Newport		O	H1_fliC
GCA_032281225.1_PDT001702004.1_genomic.fna	Salmonella_enterica	0.5218	343.495 KB	4	aroC_12,dnaN_2,hemD_15,hisD_14,purE_11,sucA_14,thrA_16	22	7:e,h:e,n,z15	1	aac(6')-Iaa,aac(6')-Iaa	1	parC_p.T57S	0		aroC	100	100	aroC_12	dnaN	100	100	dnaN_2	hemD	100	100	hemD_15	hisD	100	100	hisD_14	purE	100	100	purE_11	sucA	100	100	sucA_14	thrA	100	100	thrA_16	7	e,h	e,n,z15	Salmonella enterica subspecies enterica (subspecies I)	Braenderup		O	H1_fliC
GCA_032281245.1_PDT001702006.1_genomic.fna	Salmonella_enterica	0.5098	267.77 KB	9	aroC_33,dnaN_713,hemD_30,hisD_213,purE_21,sucA_87,thrA_134	4578	47:z10:z35	1	aac(6')-Iaa,aac(6')-Iaa	1	parC_p.T57S	0		aroC	100	100	aroC_33	dnaN	100	100	dnaN_713	hemD	100	100	hemD_30	hisD	100	100	hisD_213	purE	100	100	purE_21	sucA	100	100	sucA_87	thrA	100	100	thrA_134	47	z10	z35	Salmonella enterica subspecies diarizonae (subspecies IIIb)	IIIb 47:z10:z35		O	H1_fliC
GCA_032281285.1_PDT001702000.1_genomic.fna	Salmonella_enterica	0.5216	550.128 KB	4	aroC_15,dnaN_126,hemD_101,hisD_88,purE_8,sucA_19,thrA_18	446	16:b:e,n,x	1	aac(6')-Iaa,aac(6')-Iaa	0		0		aroC	100	100	aroC_15	dnaN	100	100	dnaN_126	hemD	100	100	hemD_101	hisD	100	100	hisD_88	purE	100	100	purE_8	sucA	100	100	sucA_19	thrA	100	100	thrA_18	16	b	e,n,x	Salmonella enterica subspecies enterica (subspecies I)	Hvittingfoss		O	H1_fliC
GCA_032281305.1_PDT001702002.1_genomic.fna	Salmonella_enterica	0.5182	553.87 KB	3	aroC_43,dnaN_47,hemD_455*,hisD_16,purE_41,sucA_15,thrA_3	Unknown	4:l,v:1,7	2	aac(6')-Iaa,aac(6')-Iaa,blaCMY-2,blaCMY-2	1	parC_p.T57S	3	IncFIB(pB171),IncFII(Yp),IncI1-I(Alpha),IncI1-I(Alpha)	aroC	100	100	aroC_43	dnaN	100	100	dnaN_47	hemD	99.7685185185185	100	hemD_455*	hisD	100	100	hisD_16	purE	100	100	purE_41	sucA	100	100	sucA_15	thrA	100	100	thrA_3	4	l,v	1,7	Salmonella enterica subspecies enterica (subspecies I)	Bredeney		O	H1_fliC
GCA_032281325.1_PDT001702001.1_genomic.fna	Salmonella_enterica	0.52	464.59 KB	4	aroC_13,dnaN_12,hemD_17,hisD_16,purE_13,sucA_16,thrA_4	24	9:l,z28:1,5	1	aac(6')-Iaa,aac(6')-Iaa	1	parC_p.T57S	1	IncX1	aroC	100	100	aroC_13	dnaN	100	100	dnaN_12	hemD	100	100	hemD_17	hisD	100	100	hisD_16	purE	100	100	purE_13	sucA	100	100	sucA_16	thrA	100	100	thrA_4	9	l,z28	1,5	Salmonella enterica subspecies enterica (subspecies I)	Javiana		O	H1_fliC
GCA_032281365.1_PDT001701997.1_genomic.fna	Salmonella_enterica	0.519	279.776 KB	6	aroC_10,dnaN_19,hemD_12,hisD_9,purE_5,sucA_9,thrA_2	34	4:i:-	11	aac(6')-Iaa,aadA1,aadA1,aac(6')-Iaa,aadA1,aadA1,blaCTX-M-65,blaOXA-10,blaCTX-M-65,blaOXA-10,floR,cmlA1,floR,cmlA1,qnrS1,qnrS1,qnrS1,ARR-2,ARR-2,tet(B),tet(A),tet(A),tet(B),dfrA14,dfrA14	0		3	IncHI2,IncHI2A,IncQ1	aroC	100	100	aroC_10	dnaN	100	100	dnaN_19	hemD	100	100	hemD_12	hisD	100	100	hisD_9	purE	100	100	purE_5	sucA	100	100	sucA_9	thrA	100	100	thrA_2	4	i	-	Salmonella enterica subspecies enterica (subspecies I)	I 4,[5],12:i:-		O	H1_fliC
GCA_032281385.1_PDT001701993.1_genomic.fna	Salmonella_enterica	0.5214	478.498 KB	3	aroC_5,dnaN_2,hemD_3,hisD_7,purE_6,sucA_6,thrA_11	11	9:g,m:-	1	aac(6')-Iaa,aac(6')-Iaa	1	gyrA_p.D87Y	2	IncFIB(S),IncFII(S)	aroC	100	100	aroC_5	dnaN	100	100	dnaN_2	hemD	100	100	hemD_3	hisD	100	100	hisD_7	purE	100	100	purE_6	sucA	100	100	sucA_6	thrA	100	100	thrA_11	9	g,m	-	Salmonella enterica subspecies enterica (subspecies I)	Enteritidis	Detected Sdf I that is characteristic of commonly circulating strains of serotype Enteritidis.	O	H1_fliC
GCA_032281505.1_PDT001701984.1_genomic.fna	Salmonella_enterica	0.5214	225.008 KB	8	aroC_216,dnaN_206,hemD_25,hisD_248,purE_223*,sucA_35,thrA_196	763*	9:l,v:e,n,z15	1	aac(6')-Iaa,aac(6')-Iaa	1	parC_p.T57S	0		aroC	100	100	aroC_216	dnaN	100	100	dnaN_206	hemD	100	100	hemD_25	hisD	100	100	hisD_248	purE	99.749373433584	100	purE_223*	sucA	100	100	sucA_35	thrA	100	100	thrA_196	9	l,v	e,n,z15	Salmonella enterica subspecies enterica (subspecies I)	Goettingen		O	H1_fliC
GCA_032281525.1_PDT001701985.1_genomic.fna	Salmonella_enterica	0.519	227.906 KB	8	aroC_10,dnaN_19,hemD_12,hisD_9,purE_5,sucA_9,thrA_2	34	4:i:-	11	aac(6')-Iaa,aadA1,aadA1,aac(6')-Iaa,aadA1,aadA1,blaCTX-M-65,blaOXA-10,blaCTX-M-65,blaOXA-10,floR,cmlA1,cmlA1,floR,qnrS1,qnrS1,ARR-2,ARR-2,tet(B),tet(B),tet(A),tet(A),dfrA14,dfrA14	0		3	IncHI2,IncHI2A,IncQ1	aroC	100	100	aroC_10	dnaN	100	100	dnaN_19	hemD	100	100	hemD_12	hisD	100	100	hisD_9	purE	100	100	purE_5	sucA	100	100	sucA_9	thrA	100	100	thrA_2	4	i	-	Salmonella enterica subspecies enterica (subspecies I)	I 4,[5],12:i:-		O	H1_fliC
GCA_032281545.1_PDT001701981.1_genomic.fna	Salmonella_enterica	0.5221	698.088 KB	3	aroC_2,dnaN_5,hemD_6,hisD_7,purE_5,sucA_7,thrA_12	33	8:z10:e,n,x	4	aac(6')-Iaa,aph(6)-Id,aph(3'')-Ib,aph(3'')-Ib,aph(3'')-Ib,aph(3'')-Ib,aac(6')-Iaa,aph(6)-Id,aph(3'')-Ib,aph(3'')-Ib,aph(3'')-Ib,aph(3'')-Ib,tet(A),tet(A)	1	parC_p.T57S	2	ColpVC,IncI1-I(Alpha)	aroC	100	100	aroC_2	dnaN	100	100	dnaN_5	hemD	100	100	hemD_6	hisD	100	100	hisD_7	purE	100	100	purE_5	sucA	100	100	sucA_7	thrA	100	100	thrA_12	8	z10	e,n,x	Salmonella enterica subspecies enterica (subspecies I)	Hadar		O	H1_fliC
GCA_032281585.1_PDT001701983.1_genomic.fna	Salmonella_enterica	0.5209	278.267 KB	7	aroC_10,dnaN_457,hemD_12,hisD_9,purE_5,sucA_9,thrA_2	2072	4:i:1,2	1	aac(6')-Iaa,aac(6')-Iaa	0		2	IncFIB(S),IncFII(S)	aroC	100	100	aroC_10	dnaN	100	100	dnaN_457	hemD	100	100	hemD_12	hisD	100	100	hisD_9	purE	100	100	purE_5	sucA	100	100	sucA_9	thrA	100	100	thrA_2	4	i	1,2	Salmonella enterica subspecies enterica (subspecies I)	Typhimurium	Detected a deletion in gene oafA that causes O5- variant of Typhimurium.	O	H1_fliC
GCA_032281905.1_PDT001693017.1_genomic.fna	Salmonella_enterica	0.5219	84.682 KB	18	aroC_147,dnaN_13,hemD_15,hisD_123,purE_15,sucA_19,thrA_17	684	3,10:l,z13:1,5	6	aac(6')-Iaa,aph(6)-Id,aph(3')-Ia,aph(3'')-Ib,aph(6)-Id,aph(3')-Ia,aph(3'')-Ib,aac(6')-Iaa,sul2,sul2,tet(B),tet(B)	1	parC_p.T57S	0		aroC	100	100	aroC_147	dnaN	100	100	dnaN_13	hemD	100	100	hemD_15	hisD	100	100	hisD_123	purE	100	100	purE_15	sucA	100	100	sucA_19	thrA	100	100	thrA_17	3,10	l,z13	1,5	Salmonella enterica subspecies enterica (subspecies I)	Uganda		O	H1_fliC
GCA_032281925.1_PDT001693016.1_genomic.fna	Salmonella_enterica	0.5191	72.473 KB	23	aroC_62,dnaN_53,hemD_54,hisD_60,purE_5,sucA_53,thrA_54	152	8:i:z6	3	aac(6')-Iaa,aph(6)-Id,aph(3'')-Ib,aph(3'')-Ib,aph(3'')-Ib,aph(3'')-Ib,aac(6')-Iaa,aph(6)-Id,aph(3'')-Ib,aph(3'')-Ib,aph(3'')-Ib,aph(3'')-Ib	1	parC_p.T57S	3	IncHI2,IncHI2A,IncX1	aroC	100	100	aroC_62	dnaN	100	100	dnaN_53	hemD	100	100	hemD_54	hisD	100	100	hisD_60	purE	100	100	purE_5	sucA	100	100	sucA_53	thrA	100	100	thrA_54	8	i	z6	Salmonella enterica subspecies enterica (subspecies I)	Kentucky		O	H1_fliC
GCA_032281945.1_PDT001693013.1_genomic.fna	Salmonella_enterica	0.5223	78.779 KB	20	aroC_17,dnaN_18,hemD_22,hisD_17,purE_5,sucA_21,thrA_19	32	-:r:1,5	4	aac(6')-Iaa,aph(4)-Ia,aac(3)-IV,aac(6')-Iaa,aph(4)-Ia,aac(3)-IV,floR,floR	2	gyrA_p.D87Y,parC_p.T57S	1	IncFIB(pN55391)	aroC	100	100	aroC_17	dnaN	100	100	dnaN_18	hemD	100	100	hemD_22	hisD	100	100	hisD_17	purE	100	100	purE_5	sucA	100	100	sucA_21	thrA	100	100	thrA_19	-	r	1,5	Salmonella enterica subspecies enterica (subspecies I)	I -:r:1,5	O antigen was not detected. This result may be due to a rough strain that has deleted the rfb region. For raw reads input, the k-mer workflow is sometimes more sensitive than the microassembly workflow in detecting O antigen. Caution should be used with this approach because the k-mer result may be due to low levels of contamination.	O	H1_fliC
GCA_032281965.1_PDT001693010.1_genomic.fna	Salmonella_enterica	0.5239	56.533 KB	25	aroC_11,dnaN_41,hemD_55,hisD_42,purE_34,sucA_58,thrA_4	138	-:g,m,s:-	1	aac(6')-Iaa,aac(6')-Iaa	1	parC_p.T57S	1	ColRNAI	aroC	100	100	aroC_11	dnaN	100	100	dnaN_41	hemD	100	100	hemD_55	hisD	100	100	hisD_42	purE	100	100	purE_34	sucA	100	100	sucA_58	thrA	100	100	thrA_4	-	g,m,s	-	Salmonella enterica subspecies enterica (subspecies I)	I -:g,m,s:-	O antigen was not detected. This result may be due to a rough strain that has deleted the rfb region. For raw reads input, the k-mer workflow is sometimes more sensitive than the microassembly workflow in detecting O antigen. Caution should be used with this approach because the k-mer result may be due to low levels of contamination.	O	H1_fliC
GCA_032281985.1_PDT001693006.1_genomic.fna	Salmonella_enterica	0.5228	86.523 KB	21	aroC_17,dnaN_18,hemD_22,hisD_17,purE_5,sucA_21,thrA_19	32	-:r:1,5	6	aac(6')-Iaa,aadA1,aadA1,aph(4)-Ia,aac(3)-IV,aac(6')-Iaa,aadA1,aadA1,aph(4)-Ia,aac(3)-IV,sul1,sul1,tet(A),tet(A)	2	gyrA_p.D87Y,parC_p.T57S	1	IncFIB(pN55391)	aroC	100	100	aroC_17	dnaN	100	100	dnaN_18	hemD	100	100	hemD_22	hisD	100	100	hisD_17	purE	100	100	purE_5	sucA	100	100	sucA_21	thrA	100	100	thrA_19	-	r	1,5	Salmonella enterica subspecies enterica (subspecies I)	I -:r:1,5	O antigen was not detected. This result may be due to a rough strain that has deleted the rfb region. For raw reads input, the k-mer workflow is sometimes more sensitive than the microassembly workflow in detecting O antigen. Caution should be used with this approach because the k-mer result may be due to low levels of contamination.	O	H1_fliC
GCA_032282045.1_PDT001689303.1_genomic.fna	Salmonella_enterica	0.5235	48.175 KB	32	aroC_17,dnaN_18,hemD_22,hisD_17,purE_5,sucA_21,thrA_19	32	-:r:1,5	4	aac(6')-Iaa,aadA1,aadA1,aac(6')-Iaa,aadA1,aadA1,sul1,sul1,tet(A),tet(A)	2	gyrA_p.D87Y,parC_p.T57S	1	IncFIB(pN55391)	aroC	100	100	aroC_17	dnaN	100	100	dnaN_18	hemD	100	100	hemD_22	hisD	100	100	hisD_17	purE	100	100	purE_5	sucA	100	100	sucA_21	thrA	100	100	thrA_19	-	r	1,5	Salmonella enterica subspecies enterica (subspecies I)	I -:r:1,5	O antigen was not detected. This result may be due to a rough strain that has deleted the rfb region. For raw reads input, the k-mer workflow is sometimes more sensitive than the microassembly workflow in detecting O antigen. Caution should be used with this approach because the k-mer result may be due to low levels of contamination.	O	H1_fliC
GCA_032282065.1_PDT001692898.1_genomic.fna	Salmonella_enterica	0.5223	54.662 KB	27	aroC_10,dnaN_7,hemD_12,hisD_9,purE_5,sucA_9,thrA_2	19	-:i:1,2	4	aac(6')-Iaa,aac(6')-Iaa,blaCMY-2,blaCMY-2,sul2,sul2,tet(A),tet(A)	0		2	Col(pHAD28),Col(pHAD28),Col(pHAD28),IncC	aroC	100	100	aroC_10	dnaN	100	100	dnaN_7	hemD	100	100	hemD_12	hisD	100	100	hisD_9	purE	100	100	purE_5	sucA	100	100	sucA_9	thrA	100	100	thrA_2	-	i	1,2	Salmonella enterica subspecies enterica (subspecies I)	I -:i:1,2	O antigen was not detected. This result may be due to a rough strain that has deleted the rfb region. For raw reads input, the k-mer workflow is sometimes more sensitive than the microassembly workflow in detecting O antigen. Caution should be used with this approach because the k-mer result may be due to low levels of contamination.	O	H1_fliC
GCA_032282765.1_PDT001911173.1_genomic.fna	Salmonella_enterica	0.5216	276.856 KB	6	aroC_12,dnaN_2,hemD_15,hisD_14,purE_11,sucA_14,thrA_16	22	7:e,h:e,n,z15	2	aac(6')-Iaa,aac(6')-Iaa,qnrB7,qnrB7	1	parC_p.T57S	2	Col(pHAD28),IncX3	aroC	100	100	aroC_12	dnaN	100	100	dnaN_2	hemD	100	100	hemD_15	hisD	100	100	hisD_14	purE	100	100	purE_11	sucA	100	100	sucA_14	thrA	100	100	thrA_16	7	e,h	e,n,z15	Salmonella enterica subspecies enterica (subspecies I)	Braenderup		O	H1_fliC
GCA_032282785.1_PDT001911171.1_genomic.fna	Salmonella_enterica	0.5218	224.073 KB	6	aroC_14,dnaN_13,hemD_18,hisD_12,purE_14,sucA_18,thrA_1	26	7:k:1,5	1	aac(6')-Iaa,aac(6')-Iaa	1	parC_p.T57S	0		aroC	100	100	aroC_14	dnaN	100	100	dnaN_13	hemD	100	100	hemD_18	hisD	100	100	hisD_12	purE	100	100	purE_14	sucA	100	100	sucA_18	thrA	100	100	thrA_1	7	k	1,5	Salmonella enterica subspecies enterica (subspecies I)	Thompson		O	H1_fliC
GCA_032282805.1_PDT001911172.1_genomic.fna	Salmonella_enterica	0.5219	200.075 KB	7	aroC_14,dnaN_72,hemD_21,hisD_12,purE_6,sucA_19,thrA_15	214	8:l,v:1,2	1	aac(6')-Iaa,aac(6')-Iaa	0		0		aroC	100	100	aroC_14	dnaN	100	100	dnaN_72	hemD	100	100	hemD_21	hisD	100	100	hisD_12	purE	100	100	purE_6	sucA	100	100	sucA_19	thrA	100	100	thrA_15	8	l,v	1,2	Salmonella enterica subspecies enterica (subspecies I)	Litchfield		O	H1_fliC
GCA_032282825.1_PDT001911169.1_genomic.fna	Salmonella_enterica	0.5211	316.421 KB	6	aroC_16,dnaN_2,hemD_45,hisD_43,purE_36,sucA_39,thrA_42	118	8:e,h:1,2	1	aac(6')-Iaa,aac(6')-Iaa	1	parC_p.T57S	0		aroC	100	100	aroC_16	dnaN	100	100	dnaN_2	hemD	100	100	hemD_45	hisD	100	100	hisD_43	purE	100	100	purE_36	sucA	100	100	sucA_39	thrA	100	100	thrA_42	8	e,h	1,2	Salmonella enterica subspecies enterica (subspecies I)	Newport		O	H1_fliC
GCA_032282845.1_PDT001911166.1_genomic.fna	Salmonella_enterica	0.5226	396.935 KB	6	aroC_46,dnaN_44,hemD_46,hisD_46,purE_38,sucA_18,thrA_34	88	4:b:1,2	1	aac(6')-Iaa,aac(6')-Iaa	0		0		aroC	100	100	aroC_46	dnaN	100	100	dnaN_44	hemD	100	100	hemD_46	hisD	100	100	hisD_46	purE	100	100	purE_38	sucA	100	100	sucA_18	thrA	100	100	thrA_34	4	b	1,2	Salmonella enterica subspecies enterica (subspecies I)	Paratyphi B var. L(+) tartrate+	The SNP in gene STM3356 that is associated with the d-Tartrate nonfermenting phenotype characteristic of the typhoidal pathotype was not detected.	O	H1_fliC
GCA_032282865.1_PDT001911164.1_genomic.fna	Salmonella_enterica	0.5213	304.283 KB	6	aroC_5,dnaN_2,hemD_3,hisD_7,purE_6,sucA_6,thrA_11	11	9:g,m:-	1	aac(6')-Iaa,aac(6')-Iaa	0		2	IncFIB(S),IncFII(S)	aroC	100	100	aroC_5	dnaN	100	100	dnaN_2	hemD	100	100	hemD_3	hisD	100	100	hisD_7	purE	100	100	purE_6	sucA	100	100	sucA_6	thrA	100	100	thrA_11	9	g,m	-	Salmonella enterica subspecies enterica (subspecies I)	Enteritidis	Detected Sdf I that is characteristic of commonly circulating strains of serotype Enteritidis.	O	H1_fliC
GCA_032282885.1_PDT001911163.1_genomic.fna	Salmonella_enterica	0.5229	397.205 KB	6	aroC_46,dnaN_44,hemD_46,hisD_46,purE_38,sucA_18,thrA_34	88	4:b:1,2	1	aac(6')-Iaa,aac(6')-Iaa	0		0		aroC	100	100	aroC_46	dnaN	100	100	dnaN_44	hemD	100	100	hemD_46	hisD	100	100	hisD_46	purE	100	100	purE_38	sucA	100	100	sucA_18	thrA	100	100	thrA_34	4	b	1,2	Salmonella enterica subspecies enterica (subspecies I)	Paratyphi B var. L(+) tartrate+	The SNP in gene STM3356 that is associated with the d-Tartrate nonfermenting phenotype characteristic of the typhoidal pathotype was not detected.	O	H1_fliC
GCA_032282905.1_PDT001911161.1_genomic.fna	Salmonella_enterica	0.5217	521.963 KB	3	aroC_5,dnaN_21,hemD_18,hisD_9,purE_6,sucA_12,thrA_17	50	4:e,h:1,2	1	aac(6')-Iaa,aac(6')-Iaa	0		1	IncI1-I(Alpha)	aroC	100	100	aroC_5	dnaN	100	100	dnaN_21	hemD	100	100	hemD_18	hisD	100	100	hisD_9	purE	100	100	purE_6	sucA	100	100	sucA_12	thrA	100	100	thrA_17	4	e,h	1,2	Salmonella enterica subspecies enterica (subspecies I)	Saintpaul		O	H1_fliC
GCA_032282925.1_PDT001911157.1_genomic.fna	Salmonella_enterica	0.5218	326.647 KB	5	aroC_14,dnaN_13,hemD_18,hisD_12,purE_14,sucA_18,thrA_1	26	7:k:1,5	1	aac(6')-Iaa,aac(6')-Iaa	1	parC_p.T57S	2	Col8282,IncI1-I(Alpha)	aroC	100	100	aroC_14	dnaN	100	100	dnaN_13	hemD	100	100	hemD_18	hisD	100	100	hisD_12	purE	100	100	purE_14	sucA	100	100	sucA_18	thrA	100	100	thrA_1	7	k	1,5	Salmonella enterica subspecies enterica (subspecies I)	Thompson		O	H1_fliC
GCA_032282945.1_PDT001911156.1_genomic.fna	Salmonella_enterica	0.5223	250.065 KB	7	aroC_12,dnaN_2,hemD_15,hisD_14,purE_11,sucA_14,thrA_16	22	7:e,h:e,n,z15	1	aac(6')-Iaa,aac(6')-Iaa	1	parC_p.T57S	0		aroC	100	100	aroC_12	dnaN	100	100	dnaN_2	hemD	100	100	hemD_15	hisD	100	100	hisD_14	purE	100	100	purE_11	sucA	100	100	sucA_14	thrA	100	100	thrA_16	7	e,h	e,n,z15	Salmonella enterica subspecies enterica (subspecies I)	Braenderup		O	H1_fliC
GCA_032282965.1_PDT001911155.1_genomic.fna	Salmonella_enterica	0.5218	249.827 KB	7	aroC_16,dnaN_16,hemD_20,hisD_18,purE_8,sucA_12,thrA_18	29	4:d:1,2	1	aac(6')-Iaa,aac(6')-Iaa	1	parC_p.T57S	0		aroC	100	100	aroC_16	dnaN	100	100	dnaN_16	hemD	100	100	hemD_20	hisD	100	100	hisD_18	purE	100	100	purE_8	sucA	100	100	sucA_12	thrA	100	100	thrA_18	4	d	1,2	Salmonella enterica subspecies enterica (subspecies I)	Stanley		O	H1_fliC
GCA_032282985.1_PDT001911154.1_genomic.fna	Salmonella_enterica	0.5225	290.4 KB	5	aroC_12,dnaN_2,hemD_15,hisD_14,purE_11,sucA_14,thrA_16	22	7:e,h:e,n,z15	1	aac(6')-Iaa,aac(6')-Iaa	1	parC_p.T57S	0		aroC	100	100	aroC_12	dnaN	100	100	dnaN_2	hemD	100	100	hemD_15	hisD	100	100	hisD_14	purE	100	100	purE_11	sucA	100	100	sucA_14	thrA	100	100	thrA_16	7	e,h	e,n,z15	Salmonella enterica subspecies enterica (subspecies I)	Braenderup		O	H1_fliC
GCA_032282995.1_PDT001911153.1_genomic.fna	Salmonella_enterica	0.5212	318.229 KB	6	aroC_2,dnaN_57,hemD_15,hisD_14,purE_15,sucA_20,thrA_12	132	8:e,h:1,2	6	aac(6')-Iaa,aac(6')-Iaa,mph(A),mph(A),floR,floR,sul1,sul1,tet(A),tet(A),dfrA1,dfrA1	1	parC_p.T57S	1	IncR	aroC	100	100	aroC_2	dnaN	100	100	dnaN_57	hemD	100	100	hemD_15	hisD	100	100	hisD_14	purE	100	100	purE_15	sucA	100	100	sucA_20	thrA	100	100	thrA_12	8	e,h	1,2	Salmonella enterica subspecies enterica (subspecies I)	Newport		O	H1_fliC
GCA_032283025.1_PDT001911150.1_genomic.fna	Salmonella_enterica	0.52	264.201 KB	7	aroC_13,dnaN_12,hemD_17,hisD_16,purE_117,sucA_16,thrA_4	371	9:l,z28:1,5	1	aac(6')-Iaa,aac(6')-Iaa	1	parC_p.T57S	1	IncFIB(pB171)	aroC	100	100	aroC_13	dnaN	100	100	dnaN_12	hemD	100	100	hemD_17	hisD	100	100	hisD_16	purE	100	100	purE_117	sucA	100	100	sucA_16	thrA	100	100	thrA_4	9	l,z28	1,5	Salmonella enterica subspecies enterica (subspecies I)	Javiana		O	H1_fliC
GCA_032283125.1_PDT001911138.1_genomic.fna	Salmonella_enterica	0.5214	406.326 KB	3	aroC_5,dnaN_2,hemD_3,hisD_7,purE_6,sucA_6,thrA_11	11	9:g,m:-	1	aac(6')-Iaa,aac(6')-Iaa	1	gyrA_p.D87Y	2	IncFIB(S),IncFII(S)	aroC	100	100	aroC_5	dnaN	100	100	dnaN_2	hemD	100	100	hemD_3	hisD	100	100	hisD_7	purE	100	100	purE_6	sucA	100	100	sucA_6	thrA	100	100	thrA_11	9	g,m	-	Salmonella enterica subspecies enterica (subspecies I)	Enteritidis	Detected Sdf I that is characteristic of commonly circulating strains of serotype Enteritidis.	O	H1_fliC
GCA_032283745.1_PDT001911170.1_genomic.fna	Salmonella_enterica	0.5205	478.588 KB	4	aroC_5,dnaN_2,hemD_3,hisD_7,purE_6,sucA_6,thrA_11	11	9:g,m:-	1	aac(6')-Iaa,aac(6')-Iaa	0		3	IncFIB(S),IncFII(S),IncX1	aroC	100	100	aroC_5	dnaN	100	100	dnaN_2	hemD	100	100	hemD_3	hisD	100	100	hisD_7	purE	100	100	purE_6	sucA	100	100	sucA_6	thrA	100	100	thrA_11	9	g,m	-	Salmonella enterica subspecies enterica (subspecies I)	Enteritidis	Detected Sdf I that is characteristic of commonly circulating strains of serotype Enteritidis.	O	H1_fliC
GCA_032284105.1_PDT001911159.1_genomic.fna	Salmonella_enterica	0.5218	324.408 KB	6	aroC_10,dnaN_7,hemD_12,hisD_9,purE_5,sucA_9,thrA_2	19	4:i:-	1	aac(6')-Iaa,aac(6')-Iaa	0		2	IncFIB(S),IncFII(S)	aroC	100	100	aroC_10	dnaN	100	100	dnaN_7	hemD	100	100	hemD_12	hisD	100	100	hisD_9	purE	100	100	purE_5	sucA	100	100	sucA_9	thrA	100	100	thrA_2	4	i	-	Salmonella enterica subspecies enterica (subspecies I)	I 4,[5],12:i:-		O	H1_fliC
GCA_032284185.1_PDT001911151.1_genomic.fna	Salmonella_enterica	0.5224	203.226 KB	7	aroC_48,dnaN_128,hemD_96,hisD_119,purE_116,sucA_119,thrA_118	448	13:b:1,5	1	aac(6')-Iaa,aac(6')-Iaa	0		0		aroC	100	100	aroC_48	dnaN	100	100	dnaN_128	hemD	100	100	hemD_96	hisD	100	100	hisD_119	purE	100	100	purE_116	sucA	100	100	sucA_119	thrA	100	100	thrA_118	13	b	1,5	Salmonella enterica subspecies enterica (subspecies I)	Mississippi		O	H1_fliC
GCA_032284225.1_PDT001911124.1_genomic.fna	Salmonella_enterica	0.5221	405.423 KB	5	aroC_6,dnaN_71,hemD_18,hisD_971,purE_1286,sucA_187,thrA_12	8298	7:g,m,s:-	1	aac(6')-Iaa,aac(6')-Iaa	1	parC_p.T57S	0		aroC	100	100	aroC_6	dnaN	100	100	dnaN_71	hemD	100	100	hemD_18	hisD	100	100	hisD_971	purE	100	100	purE_1286	sucA	100	100	sucA_187	thrA	100	100	thrA_12	7	g,m,s	-	Salmonella enterica subspecies enterica (subspecies I)	Montevideo		O	H1_fliC
GCA_032284245.1_PDT001911152.1_genomic.fna	Salmonella_enterica	0.5211	318.26 KB	6	aroC_2,dnaN_57,hemD_15,hisD_14,purE_15,sucA_20,thrA_12	132	8:e,h:1,2	6	aac(6')-Iaa,aac(6')-Iaa,mph(A),mph(A),floR,floR,sul1,sul1,tet(A),tet(A),dfrA1,dfrA1	1	parC_p.T57S	1	IncR	aroC	100	100	aroC_2	dnaN	100	100	dnaN_57	hemD	100	100	hemD_15	hisD	100	100	hisD_14	purE	100	100	purE_15	sucA	100	100	sucA_20	thrA	100	100	thrA_12	8	e,h	1,2	Salmonella enterica subspecies enterica (subspecies I)	Newport		O	H1_fliC
GCA_032284285.1_PDT001911446.1_genomic.fna	Salmonella_enterica	0.5215	321.414 KB	5	aroC_13,dnaN_127,hemD_92,hisD_113,purE_114,sucA_107,thrA_4	447	13:z:1,6	1	aac(6')-Iaa,aac(6')-Iaa	1	parC_p.T57S	0		aroC	100	100	aroC_13	dnaN	100	100	dnaN_127	hemD	100	100	hemD_92	hisD	100	100	hisD_113	purE	100	100	purE_114	sucA	100	100	sucA_107	thrA	100	100	thrA_4	13	z	1,6	Salmonella enterica subspecies enterica (subspecies I)	Poona		O	H1_fliC
GCA_032284425.1_PDT001911471.1_genomic.fna	Salmonella_enterica	0.5203	490.115 KB	3	aroC_5,dnaN_2,hemD_3,hisD_7,purE_6,sucA_6,thrA_11	11	9:g,m:-	1	aac(6')-Iaa,aac(6')-Iaa	0		3	IncFIB(S),IncFII(S),IncX1	aroC	100	100	aroC_5	dnaN	100	100	dnaN_2	hemD	100	100	hemD_3	hisD	100	100	hisD_7	purE	100	100	purE_6	sucA	100	100	sucA_6	thrA	100	100	thrA_11	9	g,m	-	Salmonella enterica subspecies enterica (subspecies I)	Enteritidis	Detected Sdf I that is characteristic of commonly circulating strains of serotype Enteritidis.	O	H1_fliC
GCA_032284445.1_PDT001911466.1_genomic.fna	Salmonella_enterica	0.5203	707.997 KB	3	aroC_5,dnaN_2,hemD_3,hisD_7,purE_6,sucA_6,thrA_11	11	9:g,m:-	1	aac(6')-Iaa,aac(6')-Iaa	0		4	ColRNAI,IncFIB(S),IncFII(S),IncI1-I(Alpha)	aroC	100	100	aroC_5	dnaN	100	100	dnaN_2	hemD	100	100	hemD_3	hisD	100	100	hisD_7	purE	100	100	purE_6	sucA	100	100	sucA_6	thrA	100	100	thrA_11	9	g,m	-	Salmonella enterica subspecies enterica (subspecies I)	Enteritidis	Detected Sdf I that is characteristic of commonly circulating strains of serotype Enteritidis.	O	H1_fliC
GCA_032284465.1_PDT001911441.1_genomic.fna	Salmonella_enterica	0.5209	412.066 KB	4	aroC_16,dnaN_43,hemD_45,hisD_43,purE_36,sucA_39,thrA_42	5	8:e,h:1,2	1	aac(6')-Iaa,aac(6')-Iaa	1	parC_p.T57S	0		aroC	100	100	aroC_16	dnaN	100	100	dnaN_43	hemD	100	100	hemD_45	hisD	100	100	hisD_43	purE	100	100	purE_36	sucA	100	100	sucA_39	thrA	100	100	thrA_42	8	e,h	1,2	Salmonella enterica subspecies enterica (subspecies I)	Newport		O	H1_fliC
GCA_032284505.1_PDT001911436.1_genomic.fna	Salmonella_enterica	0.5218	443.053 KB	4	aroC_16,dnaN_2,hemD_45,hisD_43,purE_36,sucA_39,thrA_42	118	8:e,h:1,2	1	aac(6')-Iaa,aac(6')-Iaa	1	parC_p.T57S	0		aroC	100	100	aroC_16	dnaN	100	100	dnaN_2	hemD	100	100	hemD_45	hisD	100	100	hisD_43	purE	100	100	purE_36	sucA	100	100	sucA_39	thrA	100	100	thrA_42	8	e,h	1,2	Salmonella enterica subspecies enterica (subspecies I)	Newport		O	H1_fliC
GCA_032284525.1_PDT001911431.1_genomic.fna	Salmonella_enterica	0.5196	433.484 KB	4	aroC_11,dnaN_10,hemD_25,hisD_13,purE_10,sucA_35,thrA_4	126	4:e,h:e,n,z15	1	aac(6')-Iaa,aac(6')-Iaa	2	gyrA_p.D87G,parC_p.T57S	0		aroC	100	100	aroC_11	dnaN	100	100	dnaN_10	hemD	100	100	hemD_25	hisD	100	100	hisD_13	purE	100	100	purE_10	sucA	100	100	sucA_35	thrA	100	100	thrA_4	4	e,h	e,n,z15	Salmonella enterica subspecies enterica (subspecies I)	Sandiego		O	H1_fliC
GCA_032284665.1_PDT001911547.1_genomic.fna	Salmonella_enterica	0.5204	492.251 KB	3	aroC_5,dnaN_2,hemD_3,hisD_7,purE_6,sucA_6,thrA_11	11	9:g,m:-	1	aac(6')-Iaa,aac(6')-Iaa	0		3	IncFIB(S),IncFII(S),IncX1	aroC	100	100	aroC_5	dnaN	100	100	dnaN_2	hemD	100	100	hemD_3	hisD	100	100	hisD_7	purE	100	100	purE_6	sucA	100	100	sucA_6	thrA	100	100	thrA_11	9	g,m	-	Salmonella enterica subspecies enterica (subspecies I)	Enteritidis	Detected Sdf I that is characteristic of commonly circulating strains of serotype Enteritidis.	O	H1_fliC
GCA_032284705.1_PDT001911468.1_genomic.fna	Salmonella_enterica	0.5213	478.76 KB	3	aroC_5,dnaN_2,hemD_3,hisD_7,purE_6,sucA_6,thrA_11	11	9:g,m:-	1	aac(6')-Iaa,aac(6')-Iaa	0		2	IncFIB(S),IncFII(S)	aroC	100	100	aroC_5	dnaN	100	100	dnaN_2	hemD	100	100	hemD_3	hisD	100	100	hisD_7	purE	100	100	purE_6	sucA	100	100	sucA_6	thrA	100	100	thrA_11	9	g,m	-	Salmonella enterica subspecies enterica (subspecies I)	Enteritidis	Detected Sdf I that is characteristic of commonly circulating strains of serotype Enteritidis.	O	H1_fliC
GCA_032284725.1_PDT001911458.1_genomic.fna	Salmonella_enterica	0.5199	368.134 KB	5	aroC_3,dnaN_3,hemD_7,hisD_4,purE_3,sucA_3,thrA_7	13	4:f,g,s:-	2	aac(6')-Iaa,aac(6')-Iaa,fosA7,fosA7	1	parC_p.T57S	0		aroC	100	100	aroC_3	dnaN	100	100	dnaN_3	hemD	100	100	hemD_7	hisD	100	100	hisD_4	purE	100	100	purE_3	sucA	100	100	sucA_3	thrA	100	100	thrA_7	4	f,g,s	-	Salmonella enterica subspecies enterica (subspecies I)	Agona		O	H1_fliC
GCA_032284765.1_PDT001911449.1_genomic.fna	Salmonella_enterica	0.5215	406.863 KB	5	aroC_3,dnaN_36,hemD_43,hisD_38,purE_16,sucA_42,thrA_38	95	4:e,h:1,2	1	aac(6')-Iaa,aac(6')-Iaa	1	parC_p.T57S	0		aroC	100	100	aroC_3	dnaN	100	100	dnaN_36	hemD	100	100	hemD_43	hisD	100	100	hisD_38	purE	100	100	purE_16	sucA	100	100	sucA_42	thrA	100	100	thrA_38	4	e,h	1,2	Salmonella enterica subspecies enterica (subspecies I)	Saintpaul		O	H1_fliC
GCA_032284785.1_PDT001911447.1_genomic.fna	Salmonella_enterica	0.5206	366.879 KB	6	aroC_16,dnaN_43,hemD_45,hisD_43,purE_36,sucA_39,thrA_42	5	8:e,h:1,2	1	aac(6')-Iaa,aac(6')-Iaa	1	parC_p.T57S	0		aroC	100	100	aroC_16	dnaN	100	100	dnaN_43	hemD	100	100	hemD_45	hisD	100	100	hisD_43	purE	100	100	purE_36	sucA	100	100	sucA_39	thrA	100	100	thrA_42	8	e,h	1,2	Salmonella enterica subspecies enterica (subspecies I)	Newport		O	H1_fliC
GCA_032284805.1_PDT001911445.1_genomic.fna	Salmonella_enterica	0.5212	405.388 KB	4	aroC_5,dnaN_2,hemD_3,hisD_7,purE_6,sucA_6,thrA_11	11	9:g,m:-	1	aac(6')-Iaa,aac(6')-Iaa	0		2	IncFIB(S),IncFII(S)	aroC	100	100	aroC_5	dnaN	100	100	dnaN_2	hemD	100	100	hemD_3	hisD	100	100	hisD_7	purE	100	100	purE_6	sucA	100	100	sucA_6	thrA	100	100	thrA_11	9	g,m	-	Salmonella enterica subspecies enterica (subspecies I)	Enteritidis	Detected Sdf I that is characteristic of commonly circulating strains of serotype Enteritidis.	O	H1_fliC
GCA_032284825.1_PDT001911444.1_genomic.fna	Salmonella_enterica	0.521	430.359 KB	4	aroC_2,dnaN_5,hemD_6,hisD_7,purE_5,sucA_7,thrA_12	33	8:z10:e,n,x	4	aac(6')-Iaa,aph(6)-Id,aph(3'')-Ib,aph(3'')-Ib,aph(3'')-Ib,aph(3'')-Ib,aac(6')-Iaa,aph(6)-Id,aph(3'')-Ib,aph(3'')-Ib,aph(3'')-Ib,aph(3'')-Ib,tet(A),tet(A)	1	parC_p.T57S	1	IncX1	aroC	100	100	aroC_2	dnaN	100	100	dnaN_5	hemD	100	100	hemD_6	hisD	100	100	hisD_7	purE	100	100	purE_5	sucA	100	100	sucA_7	thrA	100	100	thrA_12	8	z10	e,n,x	Salmonella enterica subspecies enterica (subspecies I)	Hadar		O	H1_fliC
GCA_032284845.1_PDT001911443.1_genomic.fna	Salmonella_enterica	0.5214	191.426 KB	7	aroC_10,dnaN_7,hemD_12,hisD_9,purE_5,sucA_9,thrA_2	19	4:i:1,2	1	aac(6')-Iaa,aac(6')-Iaa	0		0		aroC	100	100	aroC_10	dnaN	100	100	dnaN_7	hemD	100	100	hemD_12	hisD	100	100	hisD_9	purE	100	100	purE_5	sucA	100	100	sucA_9	thrA	100	100	thrA_2	4	i	1,2	Salmonella enterica subspecies enterica (subspecies I)	Typhimurium		O	H1_fliC
GCA_032284865.1_PDT001911442.1_genomic.fna	Salmonella_enterica	0.5211	376.462 KB	4	aroC_16,dnaN_43,hemD_45,hisD_43,purE_36,sucA_39,thrA_42	5	8:e,h:1,2	1	aac(6')-Iaa,aac(6')-Iaa	1	parC_p.T57S	0		aroC	100	100	aroC_16	dnaN	100	100	dnaN_43	hemD	100	100	hemD_45	hisD	100	100	hisD_43	purE	100	100	purE_36	sucA	100	100	sucA_39	thrA	100	100	thrA_42	8	e,h	1,2	Salmonella enterica subspecies enterica (subspecies I)	Newport		O	H1_fliC
GCA_032284885.1_PDT001911439.1_genomic.fna	Salmonella_enterica	0.5211	225.555 KB	8	aroC_10,dnaN_7,hemD_12,hisD_9,purE_5,sucA_9,thrA_2	19	4:i:1,2	1	aac(6')-Iaa,aac(6')-Iaa	0		2	IncFIB(S),IncFII(S)	aroC	100	100	aroC_10	dnaN	100	100	dnaN_7	hemD	100	100	hemD_12	hisD	100	100	hisD_9	purE	100	100	purE_5	sucA	100	100	sucA_9	thrA	100	100	thrA_2	4	i	1,2	Salmonella enterica subspecies enterica (subspecies I)	Typhimurium		O	H1_fliC
GCA_032284925.1_PDT001911432.1_genomic.fna	Salmonella_enterica	0.5183	204.123 KB	9	aroC_1,dnaN_1,hemD_1,hisD_1,purE_1,sucA_1,thrA_5	1	9:d:-	1	aac(6')-Iaa,aac(6')-Iaa	2	acrB_p.R717L,gyrA_p.S83F	0		aroC	100	100	aroC_1	dnaN	100	100	dnaN_1	hemD	100	100	hemD_1	hisD	100	100	hisD_1	purE	100	100	purE_1	sucA	100	100	sucA_1	thrA	100	100	thrA_5	9	d	-	Salmonella enterica subspecies enterica (subspecies I)	Typhi		O	H1_fliC
GCA_032284945.1_PDT001911422.1_genomic.fna	Salmonella_enterica	0.5202	490.113 KB	3	aroC_5,dnaN_2,hemD_3,hisD_7,purE_6,sucA_6,thrA_11	11	9:g,m:-	1	aac(6')-Iaa,aac(6')-Iaa	0		1	IncX1	aroC	100	100	aroC_5	dnaN	100	100	dnaN_2	hemD	100	100	hemD_3	hisD	100	100	hisD_7	purE	100	100	purE_6	sucA	100	100	sucA_6	thrA	100	100	thrA_11	9	g,m	-	Salmonella enterica subspecies enterica (subspecies I)	Enteritidis	Detected Sdf I that is characteristic of commonly circulating strains of serotype Enteritidis.	O	H1_fliC
GCA_032284965.1_PDT001911433.1_genomic.fna	Salmonella_enterica	0.5215	440.022 KB	3	aroC_5,dnaN_2,hemD_3,hisD_7,purE_6,sucA_6,thrA_11	11	9:g,m:-	1	aac(6')-Iaa,aac(6')-Iaa	1	gyrA_p.D87Y	2	IncFIB(S),IncFII(S)	aroC	100	100	aroC_5	dnaN	100	100	dnaN_2	hemD	100	100	hemD_3	hisD	100	100	hisD_7	purE	100	100	purE_6	sucA	100	100	sucA_6	thrA	100	100	thrA_11	9	g,m	-	Salmonella enterica subspecies enterica (subspecies I)	Enteritidis	Detected Sdf I that is characteristic of commonly circulating strains of serotype Enteritidis.	O	H1_fliC
GCA_032284985.1_PDT001911435.1_genomic.fna	Salmonella_enterica	0.5225	338.044 KB	5	aroC_43,dnaN_41,hemD_16,hisD_42,purE_35,sucA_13,thrA_4	81	7:g,m,s:-	1	aac(6')-Iaa,aac(6')-Iaa	1	parC_p.T57S	0		aroC	100	100	aroC_43	dnaN	100	100	dnaN_41	hemD	100	100	hemD_16	hisD	100	100	hisD_42	purE	100	100	purE_35	sucA	100	100	sucA_13	thrA	100	100	thrA_4	7	g,m,s	-	Salmonella enterica subspecies enterica (subspecies I)	Montevideo		O	H1_fliC
GCA_032285005.1_PDT001911429.1_genomic.fna	Salmonella_enterica	0.5221	664.749 KB	3	aroC_5,dnaN_2,hemD_3,hisD_7,purE_6,sucA_6,thrA_11	11	9:g,m:-	1	aac(6')-Iaa,aac(6')-Iaa	0		2	IncFIB(S),IncFII(S)	aroC	100	100	aroC_5	dnaN	100	100	dnaN_2	hemD	100	100	hemD_3	hisD	100	100	hisD_7	purE	100	100	purE_6	sucA	100	100	sucA_6	thrA	100	100	thrA_11	9	g,m	-	Salmonella enterica subspecies enterica (subspecies I)	Enteritidis	Detected Sdf I that is characteristic of commonly circulating strains of serotype Enteritidis.	O	H1_fliC
GCA_032285025.1_PDT001911418.1_genomic.fna	Salmonella_enterica	0.5189	407.419 KB	5	aroC_499,dnaN_463,hemD_10,hisD_36,purE_25,sucA_46,thrA_36	2133	4:z29:-	7	aac(6')-Iaa,aph(3')-Ia,aac(6')-Iaa,aph(3')-Ia,blaTEM-176,blaTEM-176,floR,floR,qnrS1,qnrS1,tet(A),tet(A),dfrA14,dfrA14	1	parC_p.T57S	3	Col(IRGK),ColRNAI,IncX1	aroC	100	100	aroC_499	dnaN	100	100	dnaN_463	hemD	100	100	hemD_10	hisD	100	100	hisD_36	purE	100	100	purE_25	sucA	100	100	sucA_46	thrA	100	100	thrA_36	4	z29	-	Salmonella enterica subspecies enterica (subspecies I)	Brancaster		O	H1_fliC
GCA_032285065.1_PDT001911414.1_genomic.fna	Salmonella_enterica	0.5222	375.54 KB	4	aroC_17,dnaN_18,hemD_22,hisD_17,purE_5,sucA_21,thrA_19	32	7:r:1,5	1	aac(6')-Iaa,aac(6')-Iaa	1	parC_p.T57S	0		aroC	100	100	aroC_17	dnaN	100	100	dnaN_18	hemD	100	100	hemD_22	hisD	100	100	hisD_17	purE	100	100	purE_5	sucA	100	100	sucA_21	thrA	100	100	thrA_19	7	r	1,5	Salmonella enterica subspecies enterica (subspecies I)	Infantis		O	H1_fliC
GCA_032285465.1_PDT001911476.1_genomic.fna	Salmonella_enterica	0.5214	195.256 KB	7	aroC_764,dnaN_684,hemD_133,hisD_125,purE_2,sucA_119,thrA_503	4353	4:z4,z23:-	1	aac(6')-Iaa,aac(6')-Iaa	1	parC_p.T57S	2	Col8282,IncI1-I(Alpha)	aroC	100	100	aroC_764	dnaN	100	100	dnaN_684	hemD	100	100	hemD_133	hisD	100	100	hisD_125	purE	100	100	purE_2	sucA	100	100	sucA_119	thrA	100	100	thrA_503	4	z4,z23	-	Salmonella enterica subspecies enterica (subspecies I)	Stanleyville		O	H1_fliC
GCA_032285485.1_PDT001911438.1_genomic.fna	Salmonella_enterica	0.5153	301.116 KB	5	aroC_88,dnaN_26,hemD_30,hisD_87,purE_21,sucA_87,thrA_80	243	61:l,v:1,5,7	1	aac(6')-Iaa,aac(6')-Iaa	1	parC_p.T57S	0		aroC	100	100	aroC_88	dnaN	100	100	dnaN_26	hemD	100	100	hemD_30	hisD	100	100	hisD_87	purE	100	100	purE_21	sucA	100	100	sucA_87	thrA	100	100	thrA_80	61	l,v	1,5,7	Salmonella enterica subspecies diarizonae (subspecies IIIb)	IIIb 61:l,v:1,5,7		O	H1_fliC
GCA_032285495.1_PDT001911456.1_genomic.fna	Salmonella_enterica	0.5214	819.806 KB	2	aroC_9,dnaN_9,hemD_6,hisD_12,purE_9,sucA_12,thrA_2	18	8:d:1,5	1	aac(6')-Iaa,aac(6')-Iaa	1	parC_p.T57S	0		aroC	100	100	aroC_9	dnaN	100	100	dnaN_9	hemD	100	100	hemD_6	hisD	100	100	hisD_12	purE	100	100	purE_9	sucA	100	100	sucA_12	thrA	100	100	thrA_2	8	d	1,5	Salmonella enterica subspecies enterica (subspecies I)	Manhattan		O	H1_fliC
GCA_032285525.1_PDT001911430.1_genomic.fna	Salmonella_enterica	0.5209	489.887 KB	3	aroC_5,dnaN_2,hemD_3,hisD_7,purE_6,sucA_6,thrA_11	11	9:g,m:-	1	aac(6')-Iaa,aac(6')-Iaa	1	gyrA_p.D87Y	2	IncFIB(S),IncFII(S)	aroC	100	100	aroC_5	dnaN	100	100	dnaN_2	hemD	100	100	hemD_3	hisD	100	100	hisD_7	purE	100	100	purE_6	sucA	100	100	sucA_6	thrA	100	100	thrA_11	9	g,m	-	Salmonella enterica subspecies enterica (subspecies I)	Enteritidis	Detected Sdf I that is characteristic of commonly circulating strains of serotype Enteritidis.	O	H1_fliC
GCA_032285545.1_PDT001911416.1_genomic.fna	Salmonella_enterica	0.5214	223.434 KB	9	aroC_10,dnaN_7,hemD_12,hisD_9,purE_5,sucA_9,thrA_2	19	4:i:1,2	1	aac(6')-Iaa,aac(6')-Iaa	0		2	IncFIB(S),IncFII(S)	aroC	100	100	aroC_10	dnaN	100	100	dnaN_7	hemD	100	100	hemD_12	hisD	100	100	hisD_9	purE	100	100	purE_5	sucA	100	100	sucA_9	thrA	100	100	thrA_2	4	i	1,2	Salmonella enterica subspecies enterica (subspecies I)	Typhimurium		O	H1_fliC
GCA_032285565.1_PDT001911423.1_genomic.fna	Salmonella_enterica	0.5206	333.002 KB	4	aroC_17,dnaN_18,hemD_22,hisD_17,purE_5,sucA_21,thrA_19	32	7:r:1,5	8	aac(6')-Iaa,aadA1,aadA1,aph(4)-Ia,aac(3)-IV,aac(6')-Iaa,aadA1,aadA1,aph(4)-Ia,aac(3)-IV,blaCTX-M-65,blaCTX-M-65,floR,floR,sul1,sul1,tet(A),tet(A)	2	gyrA_p.D87Y,parC_p.T57S	2	IncFIB(pN55391),IncX4	aroC	100	100	aroC_17	dnaN	100	100	dnaN_18	hemD	100	100	hemD_22	hisD	100	100	hisD_17	purE	100	100	purE_5	sucA	100	100	sucA_21	thrA	100	100	thrA_19	7	r	1,5	Salmonella enterica subspecies enterica (subspecies I)	Infantis		O	H1_fliC
GCA_032285585.1_PDT001911413.1_genomic.fna	Salmonella_enterica	0.5214	279.776 KB	6	aroC_10,dnaN_19,hemD_12,hisD_9,purE_5,sucA_9,thrA_2	34	4:i:-	5	aac(6')-Iaa,aph(6)-Id,aph(3'')-Ib,aac(6')-Iaa,aph(6)-Id,aph(3'')-Ib,blaTEM-1B,blaTEM-1B,sul2,sul2	0		0		aroC	100	100	aroC_10	dnaN	100	100	dnaN_19	hemD	100	100	hemD_12	hisD	100	100	hisD_9	purE	100	100	purE_5	sucA	100	100	sucA_9	thrA	100	100	thrA_2	4	i	-	Salmonella enterica subspecies enterica (subspecies I)	I 4,[5],12:i:-		O	H1_fliC
GCA_032285645.1_PDT001911374.1_genomic.fna	Salmonella_enterica	0.5223	387.882 KB	4	aroC_484,dnaN_15,hemD_78,hisD_576,purE_391,sucA_2,thrA_503	2030	7:y:e,n,z15	6	aac(6')-Iaa,aph(2'')-Ib,aac(6')-Im,aac(6')-Iaa,aph(2'')-Ib,aac(6')-Im,blaTEM-1B,blaSHV-2,blaTEM-1B,blaSHV-2,tet(D),tet(D)	0		1	IncC	aroC	100	100	aroC_484	dnaN	100	100	dnaN_15	hemD	100	100	hemD_78	hisD	100	100	hisD_576	purE	100	100	purE_391	sucA	100	100	sucA_2	thrA	100	100	thrA_503	7	y	e,n,z15	Salmonella enterica subspecies enterica (subspecies I)	Mikawasima		O	H1_fliC
GCA_032285905.1_PDT001911424.1_genomic.fna	Salmonella_enterica	0.5209	489.887 KB	3	aroC_5,dnaN_2,hemD_3,hisD_7,purE_6,sucA_6,thrA_11	11	9:g,m:-	1	aac(6')-Iaa,aac(6')-Iaa	1	gyrA_p.D87Y	2	IncFIB(S),IncFII(S)	aroC	100	100	aroC_5	dnaN	100	100	dnaN_2	hemD	100	100	hemD_3	hisD	100	100	hisD_7	purE	100	100	purE_6	sucA	100	100	sucA_6	thrA	100	100	thrA_11	9	g,m	-	Salmonella enterica subspecies enterica (subspecies I)	Enteritidis	Detected Sdf I that is characteristic of commonly circulating strains of serotype Enteritidis.	O	H1_fliC
GCA_032286065.1_PDT001911545.1_genomic.fna	Salmonella_enterica	0.5213	412.519 KB	3	aroC_5,dnaN_2,hemD_3,hisD_7,purE_6,sucA_6,thrA_11	11	9:g,m:-	1	aac(6')-Iaa,aac(6')-Iaa	1	gyrA_p.D87Y	2	IncFIB(S),IncFII(S)	aroC	100	100	aroC_5	dnaN	100	100	dnaN_2	hemD	100	100	hemD_3	hisD	100	100	hisD_7	purE	100	100	purE_6	sucA	100	100	sucA_6	thrA	100	100	thrA_11	9	g,m	-	Salmonella enterica subspecies enterica (subspecies I)	Enteritidis	Detected Sdf I that is characteristic of commonly circulating strains of serotype Enteritidis.	O	H1_fliC
GCA_032286105.1_PDT001911450.1_genomic.fna	Salmonella_enterica	0.5207	436.419 KB	5	aroC_16,dnaN_43,hemD_45,hisD_43,purE_36,sucA_39,thrA_42	5	8:e,h:1,2	1	aac(6')-Iaa,aac(6')-Iaa	1	parC_p.T57S	0		aroC	100	100	aroC_16	dnaN	100	100	dnaN_43	hemD	100	100	hemD_45	hisD	100	100	hisD_43	purE	100	100	purE_36	sucA	100	100	sucA_39	thrA	100	100	thrA_42	8	e,h	1,2	Salmonella enterica subspecies enterica (subspecies I)	Newport		O	H1_fliC
GCA_032286125.1_PDT001911448.1_genomic.fna	Salmonella_enterica	0.5211	273.329 KB	8	aroC_10,dnaN_7,hemD_12,hisD_9,purE_5,sucA_9,thrA_2	19	4:i:1,2	1	aac(6')-Iaa,aac(6')-Iaa	0		0		aroC	100	100	aroC_10	dnaN	100	100	dnaN_7	hemD	100	100	hemD_12	hisD	100	100	hisD_9	purE	100	100	purE_5	sucA	100	100	sucA_9	thrA	100	100	thrA_2	4	i	1,2	Salmonella enterica subspecies enterica (subspecies I)	Typhimurium		O	H1_fliC
GCA_032286145.1_PDT001911465.1_genomic.fna	Salmonella_enterica	0.5217	550.793 KB	2	aroC_10,dnaN_14,hemD_15,hisD_31,purE_25,sucA_20,thrA_33	64	3,10:e,h:1,6	1	aac(6')-Iaa,aac(6')-Iaa	1	parC_p.T57S	0		aroC	100	100	aroC_10	dnaN	100	100	dnaN_14	hemD	100	100	hemD_15	hisD	100	100	hisD_31	purE	100	100	purE_25	sucA	100	100	sucA_20	thrA	100	100	thrA_33	3,10	e,h	1,6	Salmonella enterica subspecies enterica (subspecies I)	Anatum		O	H1_fliC
GCA_032286165.1_PDT001911437.1_genomic.fna	Salmonella_enterica	0.5217	436.63 KB	4	aroC_16,dnaN_2,hemD_45,hisD_43,purE_36,sucA_39,thrA_42	118	8:e,h:1,2	1	aac(6')-Iaa,aac(6')-Iaa	1	parC_p.T57S	0		aroC	100	100	aroC_16	dnaN	100	100	dnaN_2	hemD	100	100	hemD_45	hisD	100	100	hisD_43	purE	100	100	purE_36	sucA	100	100	sucA_39	thrA	100	100	thrA_42	8	e,h	1,2	Salmonella enterica subspecies enterica (subspecies I)	Newport		O	H1_fliC
GCA_032286185.1_PDT001911434.1_genomic.fna	Salmonella_enterica	0.5216	699.691 KB	3	aroC_13,dnaN_12,hemD_17,hisD_16,purE_13,sucA_16,thrA_4	24	9:l,z28:1,5	1	aac(6')-Iaa,aac(6')-Iaa	1	parC_p.T57S	0		aroC	100	100	aroC_13	dnaN	100	100	dnaN_12	hemD	100	100	hemD_17	hisD	100	100	hisD_16	purE	100	100	purE_13	sucA	100	100	sucA_16	thrA	100	100	thrA_4	9	l,z28	1,5	Salmonella enterica subspecies enterica (subspecies I)	Javiana		O	H1_fliC
GCA_032286205.1_PDT001911420.1_genomic.fna	Salmonella_enterica	0.52	696.248 KB	2	aroC_13,dnaN_11,hemD_16,hisD_15,purE_12,sucA_15,thrA_4	23	7:m,t:-	1	aac(6')-Iaa,aac(6')-Iaa	1	parC_p.T57S	0		aroC	100	100	aroC_13	dnaN	100	100	dnaN_11	hemD	100	100	hemD_16	hisD	100	100	hisD_15	purE	100	100	purE_12	sucA	100	100	sucA_15	thrA	100	100	thrA_4	7	m,t	-	Salmonella enterica subspecies enterica (subspecies I)	Oranienburg		O	H1_fliC
GCA_032286225.1_PDT001911425.1_genomic.fna	Salmonella_enterica	0.5208	693.336 KB	3	aroC_14,dnaN_13,hemD_18,hisD_12,purE_14,sucA_18,thrA_1	26	7:k:1,5	1	aac(6')-Iaa,aac(6')-Iaa	1	parC_p.T57S	1	IncI1-I(Alpha)	aroC	100	100	aroC_14	dnaN	100	100	dnaN_13	hemD	100	100	hemD_18	hisD	100	100	hisD_12	purE	100	100	purE_14	sucA	100	100	sucA_18	thrA	100	100	thrA_1	7	k	1,5	Salmonella enterica subspecies enterica (subspecies I)	Thompson		O	H1_fliC
GCA_032286245.1_PDT001911419.1_genomic.fna	Salmonella_enterica	0.5209	489.887 KB	3	aroC_5,dnaN_2,hemD_3,hisD_7,purE_6,sucA_6,thrA_11	11	9:g,m:-	1	aac(6')-Iaa,aac(6')-Iaa	1	gyrA_p.D87Y	2	IncFIB(S),IncFII(S)	aroC	100	100	aroC_5	dnaN	100	100	dnaN_2	hemD	100	100	hemD_3	hisD	100	100	hisD_7	purE	100	100	purE_6	sucA	100	100	sucA_6	thrA	100	100	thrA_11	9	g,m	-	Salmonella enterica subspecies enterica (subspecies I)	Enteritidis	Detected Sdf I that is characteristic of commonly circulating strains of serotype Enteritidis.	O	H1_fliC
GCA_032286265.1_PDT001911417.1_genomic.fna	Salmonella_enterica	0.5209	489.887 KB	3	aroC_5,dnaN_2,hemD_3,hisD_7,purE_6,sucA_6,thrA_11	11	9:g,m:-	1	aac(6')-Iaa,aac(6')-Iaa	1	gyrA_p.D87Y	2	IncFIB(S),IncFII(S)	aroC	100	100	aroC_5	dnaN	100	100	dnaN_2	hemD	100	100	hemD_3	hisD	100	100	hisD_7	purE	100	100	purE_6	sucA	100	100	sucA_6	thrA	100	100	thrA_11	9	g,m	-	Salmonella enterica subspecies enterica (subspecies I)	Enteritidis	Detected Sdf I that is characteristic of commonly circulating strains of serotype Enteritidis.	O	H1_fliC
GCA_032286285.1_PDT001911412.1_genomic.fna	Salmonella_enterica	0.522	496.516 KB	3	aroC_12,dnaN_2,hemD_15,hisD_14,purE_11,sucA_14,thrA_16	22	7:e,h:e,n,z15	1	aac(6')-Iaa,aac(6')-Iaa	1	parC_p.T57S	0		aroC	100	100	aroC_12	dnaN	100	100	dnaN_2	hemD	100	100	hemD_15	hisD	100	100	hisD_14	purE	100	100	purE_11	sucA	100	100	sucA_14	thrA	100	100	thrA_16	7	e,h	e,n,z15	Salmonella enterica subspecies enterica (subspecies I)	Braenderup		O	H1_fliC
GCA_032286725.1_PDT001911746.1_genomic.fna	Salmonella_enterica	0.5213	428.99 KB	5	aroC_16,dnaN_2,hemD_45,hisD_43,purE_36,sucA_39,thrA_42	118	8:e,h:1,2	1	aac(6')-Iaa,aac(6')-Iaa	1	parC_p.T57S	1	IncX1	aroC	100	100	aroC_16	dnaN	100	100	dnaN_2	hemD	100	100	hemD_45	hisD	100	100	hisD_43	purE	100	100	purE_36	sucA	100	100	sucA_39	thrA	100	100	thrA_42	8	e,h	1,2	Salmonella enterica subspecies enterica (subspecies I)	Newport		O	H1_fliC
GCA_032287585.1_PDT001911475.1_genomic.fna	Salmonella_enterica	0.5198	384.059 KB	4	aroC_16,dnaN_43,hemD_45,hisD_43,purE_36,sucA_39,thrA_42	5	8:e,h:1,2	1	aac(6')-Iaa,aac(6')-Iaa	1	parC_p.T57S	0		aroC	100	100	aroC_16	dnaN	100	100	dnaN_43	hemD	100	100	hemD_45	hisD	100	100	hisD_43	purE	100	100	purE_36	sucA	100	100	sucA_39	thrA	100	100	thrA_42	8	e,h	1,2	Salmonella enterica subspecies enterica (subspecies I)	Newport		O	H1_fliC
GCA_032287645.1_PDT001911415.1_genomic.fna	Salmonella_enterica	0.521	312.996 KB	6	aroC_10,dnaN_7,hemD_12,hisD_9,purE_5,sucA_9,thrA_2	19	4:i:1,2	2	aac(6')-Iaa,aph(3')-Ia,aac(6')-Iaa,aph(3')-Ia	0		2	IncFIB(S),IncFII(S)	aroC	100	100	aroC_10	dnaN	100	100	dnaN_7	hemD	100	100	hemD_12	hisD	100	100	hisD_9	purE	100	100	purE_5	sucA	100	100	sucA_9	thrA	100	100	thrA_2	4	i	1,2	Salmonella enterica subspecies enterica (subspecies I)	Typhimurium		O	H1_fliC
GCA_032287665.1_PDT001911375.1_genomic.fna	Salmonella_enterica	0.5219	331.087 KB	5	aroC_484,dnaN_15,hemD_78,hisD_576,purE_391,sucA_2,thrA_503	2030	7:y:e,n,z15	5	aac(6')-Iaa,aph(2'')-Ib,aac(6')-Im,aph(2'')-Ib,aac(6')-Im,aac(6')-Iaa,blaTEM-1B,blaSHV-2,blaTEM-1B,blaSHV-2	0		1	IncC,IncC	aroC	100	100	aroC_484	dnaN	100	100	dnaN_15	hemD	100	100	hemD_78	hisD	100	100	hisD_576	purE	100	100	purE_391	sucA	100	100	sucA_2	thrA	100	100	thrA_503	7	y	e,n,z15	Salmonella enterica subspecies enterica (subspecies I)	Mikawasima		O	H1_fliC
GCA_032287785.1_PDT001911748.1_genomic.fna	Salmonella_enterica	0.5195	557.049 KB	3	aroC_13,dnaN_12,hemD_17,hisD_16,purE_13,sucA_16,thrA_4	24	9:l,z28:1,5	1	aac(6')-Iaa,aac(6')-Iaa	1	parC_p.T57S	0		aroC	100	100	aroC_13	dnaN	100	100	dnaN_12	hemD	100	100	hemD_17	hisD	100	100	hisD_16	purE	100	100	purE_13	sucA	100	100	sucA_16	thrA	100	100	thrA_4	9	l,z28	1,5	Salmonella enterica subspecies enterica (subspecies I)	Javiana		O	H1_fliC
GCA_032287825.1_PDT001911751.1_genomic.fna	Salmonella_enterica	0.5212	344.999 KB	6	aroC_5,dnaN_2,hemD_3,hisD_7,purE_6,sucA_6,thrA_11	11	9:g,m:-	1	aac(6')-Iaa,aac(6')-Iaa	0		2	IncFIB(S),IncFII(S)	aroC	100	100	aroC_5	dnaN	100	100	dnaN_2	hemD	100	100	hemD_3	hisD	100	100	hisD_7	purE	100	100	purE_6	sucA	100	100	sucA_6	thrA	100	100	thrA_11	9	g,m	-	Salmonella enterica subspecies enterica (subspecies I)	Enteritidis	Detected Sdf I that is characteristic of commonly circulating strains of serotype Enteritidis.	O	H1_fliC
GCA_032287845.1_PDT001911747.1_genomic.fna	Salmonella_enterica	0.5215	238.979 KB	7	aroC_10,dnaN_19,hemD_12,hisD_9,purE_5,sucA_9,thrA_2	34	4:i:-	6	aac(6')-Iaa,aph(6)-Id,aph(3'')-Ib,aac(6')-Iaa,aph(6)-Id,aph(3'')-Ib,blaTEM-1B,blaTEM-1B,sul2,sul2,tet(B),tet(B)	0		1	IncQ1	aroC	100	100	aroC_10	dnaN	100	100	dnaN_19	hemD	100	100	hemD_12	hisD	100	100	hisD_9	purE	100	100	purE_5	sucA	100	100	sucA_9	thrA	100	100	thrA_2	4	i	-	Salmonella enterica subspecies enterica (subspecies I)	I 4,[5],12:i:-		O	H1_fliC
GCA_032288085.1_PDT001911421.1_genomic.fna	Salmonella_enterica	0.521	489.917 KB	3	aroC_5,dnaN_2,hemD_3,hisD_7,purE_6,sucA_6,thrA_11	11	9:g,m:-	1	aac(6')-Iaa,aac(6')-Iaa	0		2	IncFIB(S),IncFII(S)	aroC	100	100	aroC_5	dnaN	100	100	dnaN_2	hemD	100	100	hemD_3	hisD	100	100	hisD_7	purE	100	100	purE_6	sucA	100	100	sucA_6	thrA	100	100	thrA_11	9	g,m	-	Salmonella enterica subspecies enterica (subspecies I)	Enteritidis	Detected Sdf I that is characteristic of commonly circulating strains of serotype Enteritidis.	O	H1_fliC
GCA_032288985.1_PDT001911473.1_genomic.fna	Salmonella_enterica	0.5204	477.331 KB	3	aroC_5,dnaN_2,hemD_3,hisD_7,purE_6,sucA_6,thrA_11	11	9:g,m:-	1	aac(6')-Iaa,aac(6')-Iaa	0		4	ColRNAI,IncFIB(S),IncFII(S),IncI1-I(Alpha)	aroC	100	100	aroC_5	dnaN	100	100	dnaN_2	hemD	100	100	hemD_3	hisD	100	100	hisD_7	purE	100	100	purE_6	sucA	100	100	sucA_6	thrA	100	100	thrA_11	9	g,m	-	Salmonella enterica subspecies enterica (subspecies I)	Enteritidis	Detected Sdf I that is characteristic of commonly circulating strains of serotype Enteritidis.	O	H1_fliC
GCA_032289005.1_PDT001911464.1_genomic.fna	Salmonella_enterica	0.5221	312.248 KB	5	aroC_654,dnaN_41,hemD_109,hisD_279,purE_2,sucA_100,thrA_126	3301	13:d:e,n,z15	1	aac(6')-Iaa,aac(6')-Iaa	1	parC_p.T57S	0		aroC	100	100	aroC_654	dnaN	100	100	dnaN_41	hemD	100	100	hemD_109	hisD	100	100	hisD_279	purE	100	100	purE_2	sucA	100	100	sucA_100	thrA	100	100	thrA_126	13	d	e,n,z15	Salmonella enterica subspecies enterica (subspecies I)	Telelkebir		O	H1_fliC
GCA_032289025.1_PDT001911373.1_genomic.fna	Salmonella_enterica	0.5215	331.087 KB	6	aroC_484,dnaN_15,hemD_78,hisD_576,purE_391,sucA_2,thrA_503	2030	7:y:e,n,z15	4	aac(6')-Iaa,aph(2'')-Ib,aac(6')-Im,aph(2'')-Ib,aac(6')-Im,aac(6')-Iaa,blaTEM-1B,blaTEM-1B	0		1	IncC,IncC	aroC	100	100	aroC_484	dnaN	100	100	dnaN_15	hemD	100	100	hemD_78	hisD	100	100	hisD_576	purE	100	100	purE_391	sucA	100	100	sucA_2	thrA	100	100	thrA_503	7	y	e,n,z15	Salmonella enterica subspecies enterica (subspecies I)	Mikawasima		O	H1_fliC
GCA_032289365.1_PDT001911848.1_genomic.fna	Salmonella_enterica	0.5211	604.724 KB	3	aroC_13,dnaN_12,hemD_17,hisD_16,purE_13,sucA_16,thrA_4	24	9:l,z28:1,5	1	aac(6')-Iaa,aac(6')-Iaa	1	parC_p.T57S	0		aroC	100	100	aroC_13	dnaN	100	100	dnaN_12	hemD	100	100	hemD_17	hisD	100	100	hisD_16	purE	100	100	purE_13	sucA	100	100	sucA_16	thrA	100	100	thrA_4	9	l,z28	1,5	Salmonella enterica subspecies enterica (subspecies I)	Javiana		O	H1_fliC
GCA_032289385.1_PDT001911833.1_genomic.fna	Salmonella_enterica	0.5212	720.971 KB	3	aroC_10,dnaN_7,hemD_21,hisD_12,purE_15,sucA_12,thrA_12	46	8:e,h:1,2	1	aac(6')-Iaa,aac(6')-Iaa	0		0		aroC	100	100	aroC_10	dnaN	100	100	dnaN_7	hemD	100	100	hemD_21	hisD	100	100	hisD_12	purE	100	100	purE_15	sucA	100	100	sucA_12	thrA	100	100	thrA_12	8	e,h	1,2	Salmonella enterica subspecies enterica (subspecies I)	Newport		O	H1_fliC
GCA_032289405.1_PDT001911838.1_genomic.fna	Salmonella_enterica	0.5208	673.233 KB	3	aroC_13,dnaN_11,hemD_16,hisD_15,purE_12,sucA_15,thrA_4	23	7:m,t:-	1	aac(6')-Iaa,aac(6')-Iaa	1	parC_p.T57S	0		aroC	100	100	aroC_13	dnaN	100	100	dnaN_11	hemD	100	100	hemD_16	hisD	100	100	hisD_15	purE	100	100	purE_12	sucA	100	100	sucA_15	thrA	100	100	thrA_4	7	m,t	-	Salmonella enterica subspecies enterica (subspecies I)	Oranienburg		O	H1_fliC
GCA_032289425.1_PDT001911819.1_genomic.fna	Salmonella_enterica	0.522	292.577 KB	6	aroC_83,dnaN_46,hemD_25,hisD_148,purE_33,sucA_23,thrA_63	450	13:d:e,n,z15	2	aac(6')-Iaa,aac(6')-Iaa,fosA7,fosA7	1	parC_p.T57S	0		aroC	100	100	aroC_83	dnaN	100	100	dnaN_46	hemD	100	100	hemD_25	hisD	100	100	hisD_148	purE	100	100	purE_33	sucA	100	100	sucA_23	thrA	100	100	thrA_63	13	d	e,n,z15	Salmonella enterica subspecies enterica (subspecies I)	Telelkebir		O	H1_fliC
GCA_032289445.1_PDT001911843.1_genomic.fna	Salmonella_enterica	0.521	721.081 KB	3	aroC_10,dnaN_7,hemD_21,hisD_12,purE_15,sucA_12,thrA_12	46	8:e,h:1,2	1	aac(6')-Iaa,aac(6')-Iaa	0		0		aroC	100	100	aroC_10	dnaN	100	100	dnaN_7	hemD	100	100	hemD_21	hisD	100	100	hisD_12	purE	100	100	purE_15	sucA	100	100	sucA_12	thrA	100	100	thrA_12	8	e,h	1,2	Salmonella enterica subspecies enterica (subspecies I)	Newport		O	H1_fliC
GCA_032289465.1_PDT001911813.1_genomic.fna	Salmonella_enterica	0.5208	430.084 KB	5	aroC_16,dnaN_43,hemD_45,hisD_43,purE_36,sucA_39,thrA_42	5	8:e,h:1,2	1	aac(6')-Iaa,aac(6')-Iaa	1	parC_p.T57S	0		aroC	100	100	aroC_16	dnaN	100	100	dnaN_43	hemD	100	100	hemD_45	hisD	100	100	hisD_43	purE	100	100	purE_36	sucA	100	100	sucA_39	thrA	100	100	thrA_42	8	e,h	1,2	Salmonella enterica subspecies enterica (subspecies I)	Newport		O	H1_fliC
GCA_032289485.1_PDT001911816.1_genomic.fna	Salmonella_enterica	0.5208	419.258 KB	5	aroC_16,dnaN_43,hemD_45,hisD_43,purE_36,sucA_39,thrA_42	5	8:e,h:1,2	1	aac(6')-Iaa,aac(6')-Iaa	1	parC_p.T57S	0		aroC	100	100	aroC_16	dnaN	100	100	dnaN_43	hemD	100	100	hemD_45	hisD	100	100	hisD_43	purE	100	100	purE_36	sucA	100	100	sucA_39	thrA	100	100	thrA_42	8	e,h	1,2	Salmonella enterica subspecies enterica (subspecies I)	Newport		O	H1_fliC
GCA_032289505.1_PDT001911775.1_genomic.fna	Salmonella_enterica	0.5215	207.392 KB	7	aroC_10,dnaN_7,hemD_12,hisD_9,purE_5,sucA_9,thrA_2	19	4:i:1,2	1	aac(6')-Iaa,aac(6')-Iaa	0		0		aroC	100	100	aroC_10	dnaN	100	100	dnaN_7	hemD	100	100	hemD_12	hisD	100	100	hisD_9	purE	100	100	purE_5	sucA	100	100	sucA_9	thrA	100	100	thrA_2	4	i	1,2	Salmonella enterica subspecies enterica (subspecies I)	Typhimurium		O	H1_fliC
GCA_032289525.1_PDT001911773.1_genomic.fna	Salmonella_enterica	0.5201	223.58 KB	8	aroC_10,dnaN_19,hemD_12,hisD_9,purE_5,sucA_9,thrA_2	34	4:i:-	10	aac(6')-Iaa,aph(4)-Ia,aph(3')-Ia,aac(3)-IV,aph(6)-Id,aac(6')-Iaa,aph(4)-Ia,aac(3)-IV,aph(3')-Ia,aph(6)-Id,aph(3'')-Ib,aph(6)-Id,aph(3'')-Ib,aph(3'')-Ib,aph(3'')-Ib,aph(3'')-Ib,blaTEM-1B,blaTEM-1B,qnrB19,qnrB19,sul2,sul2,bleO,bleO	0		4	Col(pHAD28),Col(pHAD28),Col440I,IncX1,p0111	aroC	100	100	aroC_10	dnaN	100	100	dnaN_19	hemD	100	100	hemD_12	hisD	100	100	hisD_9	purE	100	100	purE_5	sucA	100	100	sucA_9	thrA	100	100	thrA_2	4	i	-	Salmonella enterica subspecies enterica (subspecies I)	I 4,[5],12:i:-		O	H1_fliC
GCA_032289545.1_PDT001911766.1_genomic.fna	Salmonella_enterica	0.5213	232.937 KB	5	aroC_17,dnaN_18,hemD_22,hisD_17,purE_5,sucA_21,thrA_19	32	7:r:1,5	1	aac(6')-Iaa,aac(6')-Iaa	1	parC_p.T57S	0		aroC	100	100	aroC_17	dnaN	100	100	dnaN_18	hemD	100	100	hemD_22	hisD	100	100	hisD_17	purE	100	100	purE_5	sucA	100	100	sucA_21	thrA	100	100	thrA_19	7	r	1,5	Salmonella enterica subspecies enterica (subspecies I)	Infantis		O	H1_fliC
GCA_032289565.1_PDT001911768.1_genomic.fna	Salmonella_enterica	0.5241	68.525 KB	24	aroC_17,dnaN_18,hemD_22,hisD_17,purE_5,sucA_21,thrA_19	32	-:r:1,5	1	aac(6')-Iaa,aac(6')-Iaa	1	parC_p.T57S	0		aroC	100	100	aroC_17	dnaN	100	100	dnaN_18	hemD	100	100	hemD_22	hisD	100	100	hisD_17	purE	100	100	purE_5	sucA	100	100	sucA_21	thrA	100	100	thrA_19	-	r	1,5	Salmonella enterica subspecies enterica (subspecies I)	I -:r:1,5	O antigen was not detected. This result may be due to a rough strain that has deleted the rfb region. For raw reads input, the k-mer workflow is sometimes more sensitive than the microassembly workflow in detecting O antigen. Caution should be used with this approach because the k-mer result may be due to low levels of contamination.	O	H1_fliC
GCA_032289585.1_PDT001911765.1_genomic.fna	Salmonella_enterica	0.5212	328.89 KB	6	aroC_347,dnaN_394,hemD_78,hisD_496,purE_426,sucA_9,thrA_102	1549	8:r:z6	4	aac(6')-Iaa,aac(3)-VIa,aadA1,aac(6')-Iaa,aac(3)-VIa,aadA1,tet(A),tet(A)	1	parC_p.T57S	2	IncI1-I(Alpha),IncI2	aroC	100	100	aroC_347	dnaN	100	100	dnaN_394	hemD	100	100	hemD_78	hisD	100	100	hisD_496	purE	100	100	purE_426	sucA	100	100	sucA_9	thrA	100	100	thrA_102	8	r	z6	Salmonella enterica subspecies enterica (subspecies I)	Altona		O	H1_fliC
GCA_032289605.1_PDT001911763.1_genomic.fna	Salmonella_enterica	0.5208	255.553 KB	6	aroC_16,dnaN_2,hemD_45,hisD_43,purE_36,sucA_39,thrA_42	118	8:e,h:1,2	1	aac(6')-Iaa,aac(6')-Iaa	1	parC_p.T57S	0		aroC	100	100	aroC_16	dnaN	100	100	dnaN_2	hemD	100	100	hemD_45	hisD	100	100	hisD_43	purE	100	100	purE_36	sucA	100	100	sucA_39	thrA	100	100	thrA_42	8	e,h	1,2	Salmonella enterica subspecies enterica (subspecies I)	Newport		O	H1_fliC
GCA_032289625.1_PDT001911761.1_genomic.fna	Salmonella_enterica	0.5225	279.625 KB	6	aroC_12,dnaN_2,hemD_15,hisD_14,purE_11,sucA_14,thrA_16	22	7:e,h:e,n,z15	1	aac(6')-Iaa,aac(6')-Iaa	1	parC_p.T57S	0		aroC	100	100	aroC_12	dnaN	100	100	dnaN_2	hemD	100	100	hemD_15	hisD	100	100	hisD_14	purE	100	100	purE_11	sucA	100	100	sucA_14	thrA	100	100	thrA_16	7	e,h	e,n,z15	Salmonella enterica subspecies enterica (subspecies I)	Braenderup		O	H1_fliC
GCA_032289645.1_PDT001911754.1_genomic.fna	Salmonella_enterica	0.5201	434.562 KB	5	aroC_8,dnaN_38,hemD_40,hisD_12,purE_5,sucA_9,thrA_38	76	8:g,m,s:-	3	aac(6')-Iaa,aac(6')-Iaa,qnrS1,qnrS1,dfrA14,dfrA14	0		1	pKPC-CAV1321	aroC	100	100	aroC_8	dnaN	100	100	dnaN_38	hemD	100	100	hemD_40	hisD	100	100	hisD_12	purE	100	100	purE_5	sucA	100	100	sucA_9	thrA	100	100	thrA_38	8	g,m,s	-	Salmonella enterica subspecies enterica (subspecies I)	Chincol or Emek	The predicted serotypes share the same general formula: 8:g,m,s:- and can be differentiated by additional analysis.	O	H1_fliC
GCA_032289665.1_PDT001911753.1_genomic.fna	Salmonella_enterica	0.5217	198.402 KB	8	aroC_16,dnaN_2,hemD_45,hisD_43,purE_36,sucA_39,thrA_42	118	8:e,h:1,2	1	aac(6')-Iaa,aac(6')-Iaa	1	parC_p.T57S	0		aroC	100	100	aroC_16	dnaN	100	100	dnaN_2	hemD	100	100	hemD_45	hisD	100	100	hisD_43	purE	100	100	purE_36	sucA	100	100	sucA_39	thrA	100	100	thrA_42	8	e,h	1,2	Salmonella enterica subspecies enterica (subspecies I)	Newport		O	H1_fliC
GCA_032289825.1_PDT001911836.1_genomic.fna	Salmonella_enterica	0.5213	396.51 KB	4	aroC_14,dnaN_14,hemD_21,hisD_172,purE_5,sucA_19,thrA_17	2166	9,46:a:e,n,x	1	aac(6')-Iaa,aac(6')-Iaa	1	parC_p.T57S	0		aroC	100	100	aroC_14	dnaN	100	100	dnaN_14	hemD	100	100	hemD_21	hisD	100	100	hisD_172	purE	100	100	purE_5	sucA	100	100	sucA_19	thrA	100	100	thrA_17	9,46	a	e,n,x	Salmonella enterica subspecies enterica (subspecies I)	Baildon		O	H1_fliC
GCA_032289845.1_PDT001911840.1_genomic.fna	Salmonella_enterica	0.5203	161.392 KB	10	aroC_1,dnaN_1,hemD_1,hisD_1,purE_1,sucA_1,thrA_5	1	9:d:-	1	aac(6')-Iaa,aac(6')-Iaa	0		0		aroC	100	100	aroC_1	dnaN	100	100	dnaN_1	hemD	100	100	hemD_1	hisD	100	100	hisD_1	purE	100	100	purE_1	sucA	100	100	sucA_1	thrA	100	100	thrA_5	9	d	-	Salmonella enterica subspecies enterica (subspecies I)	Typhi		O	H1_fliC
GCA_032289865.1_PDT001911839.1_genomic.fna	Salmonella_enterica	0.5229	513.65 KB	4	aroC_46,dnaN_44,hemD_46,hisD_46,purE_38,sucA_18,thrA_34	88	4:b:1,2	1	aac(6')-Iaa,aac(6')-Iaa	0		0		aroC	100	100	aroC_46	dnaN	100	100	dnaN_44	hemD	100	100	hemD_46	hisD	100	100	hisD_46	purE	100	100	purE_38	sucA	100	100	sucA_18	thrA	100	100	thrA_34	4	b	1,2	Salmonella enterica subspecies enterica (subspecies I)	Paratyphi B var. L(+) tartrate+	The SNP in gene STM3356 that is associated with the d-Tartrate nonfermenting phenotype characteristic of the typhoidal pathotype was not detected.	O	H1_fliC
GCA_032289885.1_PDT001911831.1_genomic.fna	Salmonella_enterica	0.5209	457.333 KB	4	aroC_12,dnaN_2,hemD_15,hisD_14,purE_11,sucA_14,thrA_16	22	7:e,h:e,n,z15	1	aac(6')-Iaa,aac(6')-Iaa	1	parC_p.T57S	1	Col440I	aroC	100	100	aroC_12	dnaN	100	100	dnaN_2	hemD	100	100	hemD_15	hisD	100	100	hisD_14	purE	100	100	purE_11	sucA	100	100	sucA_14	thrA	100	100	thrA_16	7	e,h	e,n,z15	Salmonella enterica subspecies enterica (subspecies I)	Braenderup		O	H1_fliC
GCA_032289895.1_PDT001911834.1_genomic.fna	Salmonella_enterica	0.5214	443.054 KB	4	aroC_5,dnaN_21,hemD_18,hisD_9,purE_6,sucA_12,thrA_17	50	4:e,h:1,2	1	aac(6')-Iaa,aac(6')-Iaa	0		2	IncFIB(pB171),IncFII(Yp)	aroC	100	100	aroC_5	dnaN	100	100	dnaN_21	hemD	100	100	hemD_18	hisD	100	100	hisD_9	purE	100	100	purE_6	sucA	100	100	sucA_12	thrA	100	100	thrA_17	4	e,h	1,2	Salmonella enterica subspecies enterica (subspecies I)	Saintpaul		O	H1_fliC
GCA_032289925.1_PDT001911828.1_genomic.fna	Salmonella_enterica	0.5211	375.641 KB	3	aroC_5,dnaN_2,hemD_3,hisD_7,purE_6,sucA_6,thrA_11	11	9:g,m:-	1	aac(6')-Iaa,aac(6')-Iaa	1	gyrA_p.D87Y	3	Col(pHAD28),IncFIB(S),IncFII(S)	aroC	100	100	aroC_5	dnaN	100	100	dnaN_2	hemD	100	100	hemD_3	hisD	100	100	hisD_7	purE	100	100	purE_6	sucA	100	100	sucA_6	thrA	100	100	thrA_11	9	g,m	-	Salmonella enterica subspecies enterica (subspecies I)	Enteritidis	Detected Sdf I that is characteristic of commonly circulating strains of serotype Enteritidis.	O	H1_fliC
GCA_032289945.1_PDT001911806.1_genomic.fna	Salmonella_enterica	0.5219	290.42 KB	6	aroC_10,dnaN_7,hemD_12,hisD_9,purE_5,sucA_9,thrA_2	19	4:i:-	1	aac(6')-Iaa,aac(6')-Iaa	0		2	IncFIB(S),IncFII(S)	aroC	100	100	aroC_10	dnaN	100	100	dnaN_7	hemD	100	100	hemD_12	hisD	100	100	hisD_9	purE	100	100	purE_5	sucA	100	100	sucA_9	thrA	100	100	thrA_2	4	i	-	Salmonella enterica subspecies enterica (subspecies I)	I 4,[5],12:i:-		O	H1_fliC
GCA_032289965.1_PDT001911807.1_genomic.fna	Salmonella_enterica	0.5208	405.184 KB	5	aroC_16,dnaN_43,hemD_45,hisD_43,purE_36,sucA_39,thrA_42	5	8:e,h:1,2	1	aac(6')-Iaa,aac(6')-Iaa	1	parC_p.T57S	0		aroC	100	100	aroC_16	dnaN	100	100	dnaN_43	hemD	100	100	hemD_45	hisD	100	100	hisD_43	purE	100	100	purE_36	sucA	100	100	sucA_39	thrA	100	100	thrA_42	8	e,h	1,2	Salmonella enterica subspecies enterica (subspecies I)	Newport		O	H1_fliC
GCA_032289985.1_PDT001911781.1_genomic.fna	Salmonella_enterica	0.5215	280.288 KB	5	aroC_9,dnaN_9,hemD_6,hisD_12,purE_9,sucA_12,thrA_2	18	8:d:1,5	1	aac(6')-Iaa,aac(6')-Iaa	1	parC_p.T57S	0		aroC	100	100	aroC_9	dnaN	100	100	dnaN_9	hemD	100	100	hemD_6	hisD	100	100	hisD_12	purE	100	100	purE_9	sucA	100	100	sucA_12	thrA	100	100	thrA_2	8	d	1,5	Salmonella enterica subspecies enterica (subspecies I)	Manhattan		O	H1_fliC
GCA_032290005.1_PDT001911774.1_genomic.fna	Salmonella_enterica	0.5211	93.204 KB	15	aroC_16,dnaN_2,hemD_45,hisD_43,purE_36,sucA_39,thrA_42	118	8:e,h:1,2	1	aac(6')-Iaa,aac(6')-Iaa	1	parC_p.T57S	0		aroC	100	100	aroC_16	dnaN	100	100	dnaN_2	hemD	100	100	hemD_45	hisD	100	100	hisD_43	purE	100	100	purE_36	sucA	100	100	sucA_39	thrA	100	100	thrA_42	8	e,h	1,2	Salmonella enterica subspecies enterica (subspecies I)	Newport		O	H1_fliC
GCA_032290025.1_PDT001911771.1_genomic.fna	Salmonella_enterica	0.5231	397.696 KB	4	aroC_46,dnaN_44,hemD_46,hisD_46,purE_38,sucA_18,thrA_34	88	4:b:1,2	1	aac(6')-Iaa,aac(6')-Iaa	0		0		aroC	100	100	aroC_46	dnaN	100	100	dnaN_44	hemD	100	100	hemD_46	hisD	100	100	hisD_46	purE	100	100	purE_38	sucA	100	100	sucA_18	thrA	100	100	thrA_34	4	b	1,2	Salmonella enterica subspecies enterica (subspecies I)	Paratyphi B var. L(+) tartrate+	The SNP in gene STM3356 that is associated with the d-Tartrate nonfermenting phenotype characteristic of the typhoidal pathotype was not detected.	O	H1_fliC
GCA_032290045.1_PDT001911762.1_genomic.fna	Salmonella_enterica	0.5192	375.783 KB	4	aroC_5,dnaN_2,hemD_3,hisD_7,purE_6,sucA_6,thrA_11	11	9:g,m:-	1	aac(6')-Iaa,aac(6')-Iaa	0		2	IncFIB(S),IncFII(S)	aroC	100	100	aroC_5	dnaN	100	100	dnaN_2	hemD	100	100	hemD_3	hisD	100	100	hisD_7	purE	100	100	purE_6	sucA	100	100	sucA_6	thrA	100	100	thrA_11	9	g,m	-	Salmonella enterica subspecies enterica (subspecies I)	Enteritidis	Detected Sdf I that is characteristic of commonly circulating strains of serotype Enteritidis.	O	H1_fliC
GCA_032290065.1_PDT001911755.1_genomic.fna	Salmonella_enterica	0.5234	78.293 KB	18	aroC_43,dnaN_41,hemD_16,hisD_42,purE_35,sucA_13,thrA_4	81	-:g,m,s:-	1	aac(6')-Iaa,aac(6')-Iaa	1	parC_p.T57S	0		aroC	100	100	aroC_43	dnaN	100	100	dnaN_41	hemD	100	100	hemD_16	hisD	100	100	hisD_42	purE	100	100	purE_35	sucA	100	100	sucA_13	thrA	100	100	thrA_4	-	g,m,s	-	Salmonella enterica subspecies enterica (subspecies I)	I -:g,m,s:-	O antigen was not detected. This result may be due to a rough strain that has deleted the rfb region. For raw reads input, the k-mer workflow is sometimes more sensitive than the microassembly workflow in detecting O antigen. Caution should be used with this approach because the k-mer result may be due to low levels of contamination.	O	H1_fliC
GCA_032290085.1_PDT001911750.1_genomic.fna	Salmonella_enterica	0.5216	192.315 KB	9	aroC_10,dnaN_7,hemD_12,hisD_9,purE_5,sucA_9,thrA_2	19	4:i:1,2	1	aac(6')-Iaa,aac(6')-Iaa	0		0		aroC	100	100	aroC_10	dnaN	100	100	dnaN_7	hemD	100	100	hemD_12	hisD	100	100	hisD_9	purE	100	100	purE_5	sucA	100	100	sucA_9	thrA	100	100	thrA_2	4	i	1,2	Salmonella enterica subspecies enterica (subspecies I)	Typhimurium		O	H1_fliC
GCA_032290205.1_PDT001911770.1_genomic.fna	Salmonella_enterica	0.5234	75.864 KB	21	aroC_16,dnaN_2,hemD_45,hisD_43,purE_535,sucA_39,thrA_42	2371	8:e,h:1,2	7	aac(6')-Iaa,aadA1,aadA1,aac(6')-Iaa,floR,floR,qnrS1,qnrS1,sul1,sul1,tet(A),tet(A),tet(A),tet(A),dfrA1,dfrA1,dfrA1,dfrA1,dfrA1,dfrA1	1	parC_p.T57S	1	IncI1-I(Alpha)	aroC	100	100	aroC_16	dnaN	100	100	dnaN_2	hemD	100	100	hemD_45	hisD	100	100	hisD_43	purE	100	100	purE_535	sucA	100	100	sucA_39	thrA	100	100	thrA_42	8	e,h	1,2	Salmonella enterica subspecies enterica (subspecies I)	Newport		O	H1_fliC
GCA_032291525.1_PDT001912082.1_genomic.fna	Salmonella_enterica	0.5209	478.498 KB	3	aroC_5,dnaN_2,hemD_3,hisD_7,purE_6,sucA_6,thrA_11	11	9:g,m:-	1	aac(6')-Iaa,aac(6')-Iaa	1	gyrA_p.D87Y	2	IncFIB(S),IncFII(S)	aroC	100	100	aroC_5	dnaN	100	100	dnaN_2	hemD	100	100	hemD_3	hisD	100	100	hisD_7	purE	100	100	purE_6	sucA	100	100	sucA_6	thrA	100	100	thrA_11	9	g,m	-	Salmonella enterica subspecies enterica (subspecies I)	Enteritidis	Detected Sdf I that is characteristic of commonly circulating strains of serotype Enteritidis.	O	H1_fliC
GCA_032291545.1_PDT001912081.1_genomic.fna	Salmonella_enterica	0.5213	489.887 KB	3	aroC_5,dnaN_2,hemD_3,hisD_7,purE_6,sucA_6,thrA_11	11	9:g,m:-	1	aac(6')-Iaa,aac(6')-Iaa	1	gyrA_p.D87Y	2	IncFIB(S),IncFII(S)	aroC	100	100	aroC_5	dnaN	100	100	dnaN_2	hemD	100	100	hemD_3	hisD	100	100	hisD_7	purE	100	100	purE_6	sucA	100	100	sucA_6	thrA	100	100	thrA_11	9	g,m	-	Salmonella enterica subspecies enterica (subspecies I)	Enteritidis	Detected Sdf I that is characteristic of commonly circulating strains of serotype Enteritidis.	O	H1_fliC
GCA_032291565.1_PDT001912080.1_genomic.fna	Salmonella_enterica	0.5211	521.409 KB	3	aroC_14,dnaN_13,hemD_18,hisD_12,purE_14,sucA_18,thrA_1	26	7:k:1,5	1	aac(6')-Iaa,aac(6')-Iaa	1	parC_p.T57S	0		aroC	100	100	aroC_14	dnaN	100	100	dnaN_13	hemD	100	100	hemD_18	hisD	100	100	hisD_12	purE	100	100	purE_14	sucA	100	100	sucA_18	thrA	100	100	thrA_1	7	k	1,5	Salmonella enterica subspecies enterica (subspecies I)	Thompson		O	H1_fliC
GCA_032291585.1_PDT001912078.1_genomic.fna	Salmonella_enterica	0.5209	489.887 KB	3	aroC_5,dnaN_2,hemD_3,hisD_7,purE_6,sucA_6,thrA_11	11	9:g,m:-	1	aac(6')-Iaa,aac(6')-Iaa	1	gyrA_p.D87Y	2	IncFIB(S),IncFII(S)	aroC	100	100	aroC_5	dnaN	100	100	dnaN_2	hemD	100	100	hemD_3	hisD	100	100	hisD_7	purE	100	100	purE_6	sucA	100	100	sucA_6	thrA	100	100	thrA_11	9	g,m	-	Salmonella enterica subspecies enterica (subspecies I)	Enteritidis	Detected Sdf I that is characteristic of commonly circulating strains of serotype Enteritidis.	O	H1_fliC
GCA_032291605.1_PDT001912079.1_genomic.fna	Salmonella_enterica	0.5212	478.498 KB	3	aroC_5,dnaN_2,hemD_3,hisD_7,purE_6,sucA_6,thrA_11	11	9:g,m:-	1	aac(6')-Iaa,aac(6')-Iaa	1	gyrA_p.D87Y	2	IncFIB(S),IncFII(S)	aroC	100	100	aroC_5	dnaN	100	100	dnaN_2	hemD	100	100	hemD_3	hisD	100	100	hisD_7	purE	100	100	purE_6	sucA	100	100	sucA_6	thrA	100	100	thrA_11	9	g,m	-	Salmonella enterica subspecies enterica (subspecies I)	Enteritidis	Detected Sdf I that is characteristic of commonly circulating strains of serotype Enteritidis.	O	H1_fliC
GCA_032291625.1_PDT001912076.1_genomic.fna	Salmonella_enterica	0.5189	367.566 KB	5	aroC_3,dnaN_3,hemD_7,hisD_4,purE_3,sucA_3,thrA_7	13	4:f,g,s:-	2	aac(6')-Iaa,aac(6')-Iaa,fosA7,fosA7	1	parC_p.T57S	0		aroC	100	100	aroC_3	dnaN	100	100	dnaN_3	hemD	100	100	hemD_7	hisD	100	100	hisD_4	purE	100	100	purE_3	sucA	100	100	sucA_3	thrA	100	100	thrA_7	4	f,g,s	-	Salmonella enterica subspecies enterica (subspecies I)	Agona		O	H1_fliC
GCA_032291645.1_PDT001912075.1_genomic.fna	Salmonella_enterica	0.5207	737.752 KB	2	aroC_11,dnaN_10,hemD_25,hisD_42,purE_40,sucA_13,thrA_4	411	4:e,h:e,n,x	1	aac(6')-Iaa,aac(6')-Iaa	1	parC_p.T57S	1	IncX3(pEC14)	aroC	100	100	aroC_11	dnaN	100	100	dnaN_10	hemD	100	100	hemD_25	hisD	100	100	hisD_42	purE	100	100	purE_40	sucA	100	100	sucA_13	thrA	100	100	thrA_4	4	e,h	e,n,x	Salmonella enterica subspecies enterica (subspecies I)	Chester		O	H1_fliC
GCA_032291665.1_PDT001912077.1_genomic.fna	Salmonella_enterica	0.5214	478.498 KB	3	aroC_5,dnaN_2,hemD_3,hisD_7,purE_6,sucA_6,thrA_11	11	9:g,m:-	1	aac(6')-Iaa,aac(6')-Iaa	1	gyrA_p.D87Y	2	IncFIB(S),IncFII(S)	aroC	100	100	aroC_5	dnaN	100	100	dnaN_2	hemD	100	100	hemD_3	hisD	100	100	hisD_7	purE	100	100	purE_6	sucA	100	100	sucA_6	thrA	100	100	thrA_11	9	g,m	-	Salmonella enterica subspecies enterica (subspecies I)	Enteritidis	Detected Sdf I that is characteristic of commonly circulating strains of serotype Enteritidis.	O	H1_fliC
GCA_032291685.1_PDT001912074.1_genomic.fna	Salmonella_enterica	0.5197	489.955 KB	3	aroC_5,dnaN_2,hemD_3,hisD_7,purE_6,sucA_6,thrA_11	11	9:g,m:-	1	aac(6')-Iaa,aac(6')-Iaa	0		3	IncFIB(S),IncFII(S),IncX1	aroC	100	100	aroC_5	dnaN	100	100	dnaN_2	hemD	100	100	hemD_3	hisD	100	100	hisD_7	purE	100	100	purE_6	sucA	100	100	sucA_6	thrA	100	100	thrA_11	9	g,m	-	Salmonella enterica subspecies enterica (subspecies I)	Enteritidis	Detected Sdf I that is characteristic of commonly circulating strains of serotype Enteritidis.	O	H1_fliC
GCA_032291705.1_PDT001912073.1_genomic.fna	Salmonella_enterica	0.5214	489.887 KB	3	aroC_5,dnaN_2,hemD_3,hisD_7,purE_6,sucA_6,thrA_11	11	9:g,m:-	1	aac(6')-Iaa,aac(6')-Iaa	1	gyrA_p.D87Y	2	IncFIB(S),IncFII(S)	aroC	100	100	aroC_5	dnaN	100	100	dnaN_2	hemD	100	100	hemD_3	hisD	100	100	hisD_7	purE	100	100	purE_6	sucA	100	100	sucA_6	thrA	100	100	thrA_11	9	g,m	-	Salmonella enterica subspecies enterica (subspecies I)	Enteritidis	Detected Sdf I that is characteristic of commonly circulating strains of serotype Enteritidis.	O	H1_fliC
GCA_032291725.1_PDT001912072.1_genomic.fna	Salmonella_enterica	0.5213	478.79 KB	4	aroC_5,dnaN_2,hemD_3,hisD_7,purE_6,sucA_6,thrA_11	11	9:g,m:-	1	aac(6')-Iaa,aac(6')-Iaa	0		2	IncFIB(S),IncFII(S)	aroC	100	100	aroC_5	dnaN	100	100	dnaN_2	hemD	100	100	hemD_3	hisD	100	100	hisD_7	purE	100	100	purE_6	sucA	100	100	sucA_6	thrA	100	100	thrA_11	9	g,m	-	Salmonella enterica subspecies enterica (subspecies I)	Enteritidis	Detected Sdf I that is characteristic of commonly circulating strains of serotype Enteritidis.	O	H1_fliC
GCA_032291745.1_PDT001912071.1_genomic.fna	Salmonella_enterica	0.5222	761.796 KB	3	aroC_5,dnaN_14,hemD_18,hisD_9,purE_6,sucA_12,thrA_17	27	4:e,h:1,2	1	aac(6')-Iaa,aac(6')-Iaa	0		0		aroC	100	100	aroC_5	dnaN	100	100	dnaN_14	hemD	100	100	hemD_18	hisD	100	100	hisD_9	purE	100	100	purE_6	sucA	100	100	sucA_12	thrA	100	100	thrA_17	4	e,h	1,2	Salmonella enterica subspecies enterica (subspecies I)	Saintpaul		O	H1_fliC
GCA_032291765.1_PDT001912070.1_genomic.fna	Salmonella_enterica	0.5216	442.85 KB	4	aroC_119,dnaN_10,hemD_17,hisD_42,purE_12,sucA_13,thrA_4	321	3,10:e,h:1,5	1	aac(6')-Iaa,aac(6')-Iaa	1	parC_p.T57S	0		aroC	100	100	aroC_119	dnaN	100	100	dnaN_10	hemD	100	100	hemD_17	hisD	100	100	hisD_42	purE	100	100	purE_12	sucA	100	100	sucA_13	thrA	100	100	thrA_4	3,10	e,h	1,5	Salmonella enterica subspecies enterica (subspecies I)	Muenster		O	H1_fliC
GCA_032291785.1_PDT001912068.1_genomic.fna	Salmonella_enterica	0.521	509.935 KB	2	aroC_9,dnaN_9,hemD_6,hisD_12,purE_9,sucA_12,thrA_2	18	8:d:1,5	1	aac(6')-Iaa,aac(6')-Iaa	1	parC_p.T57S	0		aroC	100	100	aroC_9	dnaN	100	100	dnaN_9	hemD	100	100	hemD_6	hisD	100	100	hisD_12	purE	100	100	purE_9	sucA	100	100	sucA_12	thrA	100	100	thrA_2	8	d	1,5	Salmonella enterica subspecies enterica (subspecies I)	Manhattan		O	H1_fliC
GCA_032291805.1_PDT001912069.1_genomic.fna	Salmonella_enterica	0.5202	379.571 KB	5	aroC_61,dnaN_12,hemD_10,hisD_65,purE_54,sucA_63,thrA_57	150	8:r:1,5	1	aac(6')-Iaa,aac(6')-Iaa	1	parC_p.T57S	0		aroC	100	100	aroC_61	dnaN	100	100	dnaN_12	hemD	100	100	hemD_10	hisD	100	100	hisD_65	purE	100	100	purE_54	sucA	100	100	sucA_63	thrA	100	100	thrA_57	8	r	1,5	Salmonella enterica subspecies enterica (subspecies I)	Bovismorbificans		O	H1_fliC
GCA_032291825.1_PDT001912065.1_genomic.fna	Salmonella_enterica	0.5212	478.498 KB	3	aroC_5,dnaN_2,hemD_3,hisD_7,purE_6,sucA_6,thrA_11	11	9:g,m:-	1	aac(6')-Iaa,aac(6')-Iaa	1	gyrA_p.D87Y	2	IncFIB(S),IncFII(S)	aroC	100	100	aroC_5	dnaN	100	100	dnaN_2	hemD	100	100	hemD_3	hisD	100	100	hisD_7	purE	100	100	purE_6	sucA	100	100	sucA_6	thrA	100	100	thrA_11	9	g,m	-	Salmonella enterica subspecies enterica (subspecies I)	Enteritidis	Detected Sdf I that is characteristic of commonly circulating strains of serotype Enteritidis.	O	H1_fliC
GCA_032291845.1_PDT001912067.1_genomic.fna	Salmonella_enterica	0.5211	489.887 KB	3	aroC_5,dnaN_2,hemD_3,hisD_7,purE_6,sucA_6,thrA_11	11	9:g,m:-	1	aac(6')-Iaa,aac(6')-Iaa	1	gyrA_p.D87Y	2	IncFIB(S),IncFII(S)	aroC	100	100	aroC_5	dnaN	100	100	dnaN_2	hemD	100	100	hemD_3	hisD	100	100	hisD_7	purE	100	100	purE_6	sucA	100	100	sucA_6	thrA	100	100	thrA_11	9	g,m	-	Salmonella enterica subspecies enterica (subspecies I)	Enteritidis	Detected Sdf I that is characteristic of commonly circulating strains of serotype Enteritidis.	O	H1_fliC
GCA_032291865.1_PDT001912066.1_genomic.fna	Salmonella_enterica	0.5205	438.302 KB	3	aroC_14,dnaN_13,hemD_18,hisD_12,purE_14,sucA_18,thrA_1	26	7:k:1,5	1	aac(6')-Iaa,aac(6')-Iaa	1	parC_p.T57S	0		aroC	100	100	aroC_14	dnaN	100	100	dnaN_13	hemD	100	100	hemD_18	hisD	100	100	hisD_12	purE	100	100	purE_14	sucA	100	100	sucA_18	thrA	100	100	thrA_1	7	k	1,5	Salmonella enterica subspecies enterica (subspecies I)	Thompson		O	H1_fliC
GCA_032291885.1_PDT001912064.1_genomic.fna	Salmonella_enterica	0.5213	420.978 KB	5	aroC_5,dnaN_2,hemD_3,hisD_6,purE_5,sucA_5,thrA_10	10	9:g,p:-	6	aac(6')-Iaa,aph(6)-Id,aph(3'')-Ib,aac(6')-Iaa,aph(6)-Id,aph(3'')-Ib,floR,floR,sul2,sul2,tet(A),tet(A)	1	gyrA_p.S83Y	1	IncFII(S)	aroC	100	100	aroC_5	dnaN	100	100	dnaN_2	hemD	100	100	hemD_3	hisD	100	100	hisD_6	purE	100	100	purE_5	sucA	100	100	sucA_5	thrA	100	100	thrA_10	9	g,p	-	Salmonella enterica subspecies enterica (subspecies I)	Dublin		O	H1_fliC
GCA_032291905.1_PDT001912063.1_genomic.fna	Salmonella_enterica	0.5214	489.887 KB	3	aroC_5,dnaN_2,hemD_3,hisD_7,purE_6,sucA_6,thrA_11	11	9:g,m:-	1	aac(6')-Iaa,aac(6')-Iaa	1	gyrA_p.D87Y	2	IncFIB(S),IncFII(S)	aroC	100	100	aroC_5	dnaN	100	100	dnaN_2	hemD	100	100	hemD_3	hisD	100	100	hisD_7	purE	100	100	purE_6	sucA	100	100	sucA_6	thrA	100	100	thrA_11	9	g,m	-	Salmonella enterica subspecies enterica (subspecies I)	Enteritidis	Detected Sdf I that is characteristic of commonly circulating strains of serotype Enteritidis.	O	H1_fliC
GCA_032291925.1_PDT001912062.1_genomic.fna	Salmonella_enterica	0.5211	266.637 KB	7	aroC_10,dnaN_7,hemD_12,hisD_9,purE_5,sucA_9,thrA_2	19	4:i:1,2	1	aac(6')-Iaa,aac(6')-Iaa	0		1	Col156	aroC	100	100	aroC_10	dnaN	100	100	dnaN_7	hemD	100	100	hemD_12	hisD	100	100	hisD_9	purE	100	100	purE_5	sucA	100	100	sucA_9	thrA	100	100	thrA_2	4	i	1,2	Salmonella enterica subspecies enterica (subspecies I)	Typhimurium		O	H1_fliC
GCA_032291945.1_PDT001912061.1_genomic.fna	Salmonella_enterica	0.5221	582.665 KB	4	aroC_22,dnaN_11,hemD_25,hisD_21,purE_10,sucA_23,thrA_23	48	9:l,v:1,5	1	aac(6')-Iaa,aac(6')-Iaa	1	parC_p.T57S	0		aroC	100	100	aroC_22	dnaN	100	100	dnaN_11	hemD	100	100	hemD_25	hisD	100	100	hisD_21	purE	100	100	purE_10	sucA	100	100	sucA_23	thrA	100	100	thrA_23	9	l,v	1,5	Salmonella enterica subspecies enterica (subspecies I)	Panama		O	H1_fliC
GCA_032291965.1_PDT001912060.1_genomic.fna	Salmonella_enterica	0.5209	489.887 KB	3	aroC_5,dnaN_2,hemD_3,hisD_7,purE_6,sucA_6,thrA_11	11	9:g,m:-	1	aac(6')-Iaa,aac(6')-Iaa	1	gyrA_p.D87Y	2	IncFIB(S),IncFII(S)	aroC	100	100	aroC_5	dnaN	100	100	dnaN_2	hemD	100	100	hemD_3	hisD	100	100	hisD_7	purE	100	100	purE_6	sucA	100	100	sucA_6	thrA	100	100	thrA_11	9	g,m	-	Salmonella enterica subspecies enterica (subspecies I)	Enteritidis	Detected Sdf I that is characteristic of commonly circulating strains of serotype Enteritidis.	O	H1_fliC
GCA_032292005.1_PDT001912059.1_genomic.fna	Salmonella_enterica	0.5209	478.498 KB	3	aroC_5,dnaN_2,hemD_3,hisD_7,purE_6,sucA_6,thrA_11	11	9:g,m:-	1	aac(6')-Iaa,aac(6')-Iaa	1	gyrA_p.D87Y	2	IncFIB(S),IncFII(S)	aroC	100	100	aroC_5	dnaN	100	100	dnaN_2	hemD	100	100	hemD_3	hisD	100	100	hisD_7	purE	100	100	purE_6	sucA	100	100	sucA_6	thrA	100	100	thrA_11	9	g,m	-	Salmonella enterica subspecies enterica (subspecies I)	Enteritidis	Detected Sdf I that is characteristic of commonly circulating strains of serotype Enteritidis.	O	H1_fliC
GCA_032292025.1_PDT001912058.1_genomic.fna	Salmonella_enterica	0.5213	489.887 KB	3	aroC_5,dnaN_2,hemD_3,hisD_7,purE_6,sucA_6,thrA_11	11	9:g,m:-	1	aac(6')-Iaa,aac(6')-Iaa	1	gyrA_p.D87Y	2	IncFIB(S),IncFII(S)	aroC	100	100	aroC_5	dnaN	100	100	dnaN_2	hemD	100	100	hemD_3	hisD	100	100	hisD_7	purE	100	100	purE_6	sucA	100	100	sucA_6	thrA	100	100	thrA_11	9	g,m	-	Salmonella enterica subspecies enterica (subspecies I)	Enteritidis	Detected Sdf I that is characteristic of commonly circulating strains of serotype Enteritidis.	O	H1_fliC
GCA_032292045.1_PDT001912057.1_genomic.fna	Salmonella_enterica	0.5215	258.007 KB	6	aroC_46,dnaN_122,hemD_3,hisD_18,purE_6,sucA_19,thrA_1	679	4:b:-	1	aac(6')-Iaa,aac(6')-Iaa	1	parC_p.T57S	0		aroC	100	100	aroC_46	dnaN	100	100	dnaN_122	hemD	100	100	hemD_3	hisD	100	100	hisD_18	purE	100	100	purE_6	sucA	100	100	sucA_19	thrA	100	100	thrA_1	4	b	-	Salmonella enterica subspecies enterica (subspecies I)	I 4:b:-	This predicted serotype is not in the Kauffman-White scheme. The SNP in gene STM3356 that is associated with the d-Tartrate nonfermenting phenotype characteristic of the typhoidal pathotype was not detected.	O	H1_fliC
GCA_032292225.1_PDT001912020.1_genomic.fna	Salmonella_enterica	0.5224	65.917 KB	22	aroC_5,dnaN_2,hemD_3,hisD_7,purE_6,sucA_6,thrA_11	11	9:g,m:-	1	aac(6')-Iaa,aac(6')-Iaa	1	gyrA_p.D87Y	2	IncFIB(S),IncFII(S)	aroC	100	100	aroC_5	dnaN	100	100	dnaN_2	hemD	100	100	hemD_3	hisD	100	100	hisD_7	purE	100	100	purE_6	sucA	100	100	sucA_6	thrA	100	100	thrA_11	9	g,m	-	Salmonella enterica subspecies enterica (subspecies I)	Enteritidis	Detected Sdf I that is characteristic of commonly circulating strains of serotype Enteritidis.	O	H1_fliC
GCA_032292235.1_PDT001912021.1_genomic.fna	Salmonella_enterica	0.5192	430.127 KB	5	aroC_16,dnaN_2,hemD_45,hisD_43,purE_36,sucA_39,thrA_42	118	8:e,h:1,2	1	aac(6')-Iaa,aac(6')-Iaa	1	parC_p.T57S	0		aroC	100	100	aroC_16	dnaN	100	100	dnaN_2	hemD	100	100	hemD_45	hisD	100	100	hisD_43	purE	100	100	purE_36	sucA	100	100	sucA_39	thrA	100	100	thrA_42	8	e,h	1,2	Salmonella enterica subspecies enterica (subspecies I)	Newport		O	H1_fliC
GCA_032292285.1_PDT001912019.1_genomic.fna	Salmonella_enterica	0.5196	92.393 KB	18	aroC_62,dnaN_53,hemD_54,hisD_60,purE_5,sucA_53,thrA_54	152	8:i:z6	4	aac(6')-Iaa,aph(6)-Id,aph(3'')-Ib,aac(6')-Iaa,aph(6)-Id,aph(3'')-Ib,tet(B),tet(B)	1	parC_p.T57S	5	ColpVC,IncFIB(AP001918),IncFII,IncFII,IncI1-I(Alpha),IncX1	aroC	100	100	aroC_62	dnaN	100	100	dnaN_53	hemD	100	100	hemD_54	hisD	100	100	hisD_60	purE	100	100	purE_5	sucA	100	100	sucA_53	thrA	100	100	thrA_54	8	i	z6	Salmonella enterica subspecies enterica (subspecies I)	Kentucky		O	H1_fliC
GCA_032292305.1_PDT001912018.1_genomic.fna	Salmonella_enterica	0.5214	400.789 KB	5	aroC_5,dnaN_2,hemD_3,hisD_7,purE_6,sucA_6,thrA_11	11	9:g,m:-	1	aac(6')-Iaa,aac(6')-Iaa	1	gyrA_p.D87Y	2	IncFIB(S),IncFII(S)	aroC	100	100	aroC_5	dnaN	100	100	dnaN_2	hemD	100	100	hemD_3	hisD	100	100	hisD_7	purE	100	100	purE_6	sucA	100	100	sucA_6	thrA	100	100	thrA_11	9	g,m	-	Salmonella enterica subspecies enterica (subspecies I)	Enteritidis	Detected Sdf I that is characteristic of commonly circulating strains of serotype Enteritidis.	O	H1_fliC
GCA_032292325.1_PDT001912012.1_genomic.fna	Salmonella_enterica	0.5225	78.727 KB	21	aroC_43,dnaN_41,hemD_16,hisD_42,purE_35,sucA_13,thrA_111	316	-:g,m,s:-	2	aac(6')-Iaa,aac(6')-Iaa,qnrB19,qnrB19	1	parC_p.T57S	2	Col(pHAD28),Col(pHAD28),IncQ1	aroC	100	100	aroC_43	dnaN	100	100	dnaN_41	hemD	100	100	hemD_16	hisD	100	100	hisD_42	purE	100	100	purE_35	sucA	100	100	sucA_13	thrA	100	100	thrA_111	-	g,m,s	-	Salmonella enterica subspecies enterica (subspecies I)	I -:g,m,s:-	O antigen was not detected. This result may be due to a rough strain that has deleted the rfb region. For raw reads input, the k-mer workflow is sometimes more sensitive than the microassembly workflow in detecting O antigen. Caution should be used with this approach because the k-mer result may be due to low levels of contamination.	O	H1_fliC
GCA_032292345.1_PDT001912011.1_genomic.fna	Salmonella_enterica	0.5218	131.961 KB	13	aroC_61,dnaN_12,hemD_10,hisD_65,purE_54,sucA_63,thrA_57	150	8:r:1,5	1	aac(6')-Iaa,aac(6')-Iaa	1	parC_p.T57S	0		aroC	100	100	aroC_61	dnaN	100	100	dnaN_12	hemD	100	100	hemD_10	hisD	100	100	hisD_65	purE	100	100	purE_54	sucA	100	100	sucA_63	thrA	100	100	thrA_57	8	r	1,5	Salmonella enterica subspecies enterica (subspecies I)	Bovismorbificans		O	H1_fliC
GCA_032292365.1_PDT001912010.1_genomic.fna	Salmonella_enterica	0.5226	51.409 KB	27	aroC_10,dnaN_7,hemD_12,hisD_9,purE_5,sucA_9,thrA_2	19	4:i:1,2	7	aac(6')-Iaa,aac(3)-VIa,aadA1,aac(6')-Iaa,aac(3)-VIa,aadA1,sul2,sul1,sul2,sul1,tet(A),tet(C),tet(A),tet(C)	0		1	ColpVC	aroC	100	100	aroC_10	dnaN	100	100	dnaN_7	hemD	100	100	hemD_12	hisD	100	100	hisD_9	purE	100	100	purE_5	sucA	100	100	sucA_9	thrA	100	100	thrA_2	4	i	1,2	Salmonella enterica subspecies enterica (subspecies I)	Typhimurium	Detected a deletion in gene oafA that causes O5- variant of Typhimurium.	O	H1_fliC
GCA_032292385.1_PDT001912009.1_genomic.fna	Salmonella_enterica	0.5225	51.639 KB	29	aroC_5,dnaN_2,hemD_3,hisD_7,purE_6,sucA_6,thrA_11	11	9:g,m:-	1	aac(6')-Iaa,aac(6')-Iaa	1	gyrA_p.D87Y	3	ColpVC,IncFIB(S),IncFII(S)	aroC	100	100	aroC_5	dnaN	100	100	dnaN_2	hemD	100	100	hemD_3	hisD	100	100	hisD_7	purE	100	100	purE_6	sucA	100	100	sucA_6	thrA	100	100	thrA_11	9	g,m	-	Salmonella enterica subspecies enterica (subspecies I)	Enteritidis	Detected Sdf I that is characteristic of commonly circulating strains of serotype Enteritidis.	O	H1_fliC
GCA_032292405.1_PDT001912008.1_genomic.fna	Salmonella_enterica	0.5194	62.084 KB	25	aroC_62,dnaN_53,hemD_54,hisD_60,purE_5,sucA_53,thrA_54	152	8:i:z6	3	aac(6')-Iaa,aph(6)-Id,aph(3'')-Ib,aph(3'')-Ib,aph(3'')-Ib,aph(3'')-Ib,aac(6')-Iaa,aph(6)-Id,aph(3'')-Ib,aph(3'')-Ib,aph(3'')-Ib,aph(3'')-Ib	1	parC_p.T57S	3	IncHI2,IncHI2A,IncX1	aroC	100	100	aroC_62	dnaN	100	100	dnaN_53	hemD	100	100	hemD_54	hisD	100	100	hisD_60	purE	100	100	purE_5	sucA	100	100	sucA_53	thrA	100	100	thrA_54	8	i	z6	Salmonella enterica subspecies enterica (subspecies I)	Kentucky		O	H1_fliC
GCA_032292425.1_PDT001912006.1_genomic.fna	Salmonella_enterica	0.5227	60.426 KB	27	aroC_10,dnaN_7,hemD_21,hisD_14,purE_15,sucA_12,thrA_12	45	8:e,h:1,2	8	aac(6')-Iaa,aph(6)-Id,aph(3'')-Ib,aac(6')-Iaa,aph(6)-Id,aph(3'')-Ib,blaCMY-44,blaCMY-33,floR,floR,sul2,sul2,tet(A),tet(A)	1	parC_p.T57S	1	IncC	aroC	100	100	aroC_10	dnaN	100	100	dnaN_7	hemD	100	100	hemD_21	hisD	100	100	hisD_14	purE	100	100	purE_15	sucA	100	100	sucA_12	thrA	100	100	thrA_12	8	e,h	1,2	Salmonella enterica subspecies enterica (subspecies I)	Newport		O	H1_fliC
GCA_032292445.1_PDT001912007.1_genomic.fna	Salmonella_enterica	0.5228	75.267 KB	18	aroC_10,dnaN_14,hemD_15,hisD_31,purE_25,sucA_534,thrA_33	2675	-:e,h:1,6	1	aac(6')-Iaa,aac(6')-Iaa	1	parC_p.T57S	0		aroC	100	100	aroC_10	dnaN	100	100	dnaN_14	hemD	100	100	hemD_15	hisD	100	100	hisD_31	purE	100	100	purE_25	sucA	100	100	sucA_534	thrA	100	100	thrA_33	-	e,h	1,6	Salmonella enterica subspecies enterica (subspecies I)	I -:e,h:1,6	O antigen was not detected. This result may be due to a rough strain that has deleted the rfb region. For raw reads input, the k-mer workflow is sometimes more sensitive than the microassembly workflow in detecting O antigen. Caution should be used with this approach because the k-mer result may be due to low levels of contamination.	O	H1_fliC
GCA_032292545.1_PDT001912001.1_genomic.fna	Salmonella_enterica	0.5198	88.147 KB	23	aroC_62,dnaN_53,hemD_54,hisD_60,purE_5,sucA_53,thrA_54	152	8:i:z6	4	aac(6')-Iaa,aph(6)-Id,aph(3'')-Ib,aac(6')-Iaa,aph(6)-Id,aph(3'')-Ib,tet(B),tet(B)	1	parC_p.T57S	4	IncFIB(AP001918),IncFII,IncFII,IncI1-I(Alpha),IncX1	aroC	100	100	aroC_62	dnaN	100	100	dnaN_53	hemD	100	100	hemD_54	hisD	100	100	hisD_60	purE	100	100	purE_5	sucA	100	100	sucA_53	thrA	100	100	thrA_54	8	i	z6	Salmonella enterica subspecies enterica (subspecies I)	Kentucky		O	H1_fliC
GCA_032292585.1_PDT001911998.1_genomic.fna	Salmonella_enterica	0.5221	80.022 KB	21	aroC_10,dnaN_7,hemD_12,hisD_9,purE_5,sucA_9,thrA_2	19	4:i:1,2	1	aac(6')-Iaa,aac(6')-Iaa	0		0		aroC	100	100	aroC_10	dnaN	100	100	dnaN_7	hemD	100	100	hemD_12	hisD	100	100	hisD_9	purE	100	100	purE_5	sucA	100	100	sucA_9	thrA	100	100	thrA_2	4	i	1,2	Salmonella enterica subspecies enterica (subspecies I)	Typhimurium		O	H1_fliC
GCA_032292625.1_PDT001911997.1_genomic.fna	Salmonella_enterica	0.5216	78.391 KB	19	aroC_10,dnaN_7,hemD_12,hisD_9,purE_5,sucA_9,thrA_2	19	4:i:1,2	4	aac(6')-Iaa,aac(6')-Iaa,blaCMY-2,blaCMY-2,sul2,sul2,tet(A),tet(A)	0		2	Col(pHAD28),Col(pHAD28),IncC	aroC	100	100	aroC_10	dnaN	100	100	dnaN_7	hemD	100	100	hemD_12	hisD	100	100	hisD_9	purE	100	100	purE_5	sucA	100	100	sucA_9	thrA	100	100	thrA_2	4	i	1,2	Salmonella enterica subspecies enterica (subspecies I)	Typhimurium	Detected a deletion in gene oafA that causes O5- variant of Typhimurium.	O	H1_fliC
GCA_032292665.1_PDT001911995.1_genomic.fna	Salmonella_enterica	0.5209	341.373 KB	6	aroC_10,dnaN_7,hemD_12,hisD_9,purE_5,sucA_9,thrA_2	19	4:i:1,2	1	aac(6')-Iaa,aac(6')-Iaa	0		2	IncFIB(S),IncFII(S)	aroC	100	100	aroC_10	dnaN	100	100	dnaN_7	hemD	100	100	hemD_12	hisD	100	100	hisD_9	purE	100	100	purE_5	sucA	100	100	sucA_9	thrA	100	100	thrA_2	4	i	1,2	Salmonella enterica subspecies enterica (subspecies I)	Typhimurium	Detected a deletion in gene oafA that causes O5- variant of Typhimurium.	O	H1_fliC
GCA_032292685.1_PDT001911993.1_genomic.fna	Salmonella_enterica	0.5208	399.38 KB	6	aroC_2,dnaN_14,hemD_24,hisD_14,purE_2,sucA_19,thrA_8	43	4:b:1,2	1	aac(6')-Iaa,aac(6')-Iaa	0		0		aroC	100	100	aroC_2	dnaN	100	100	dnaN_14	hemD	100	100	hemD_24	hisD	100	100	hisD_14	purE	100	100	purE_2	sucA	100	100	sucA_19	thrA	100	100	thrA_8	4	b	1,2	Salmonella enterica subspecies enterica (subspecies I)	Paratyphi B var. L(+) tartrate+	The SNP in gene STM3356 that is associated with the d-Tartrate nonfermenting phenotype characteristic of the typhoidal pathotype was not detected.	O	H1_fliC
GCA_032292705.1_PDT001911994.1_genomic.fna	Salmonella_enterica	0.5211	219.38 KB	7	aroC_10,dnaN_7,hemD_12,hisD_9,purE_5,sucA_9,thrA_2	19	4:i:1,2	1	aac(6')-Iaa,aac(6')-Iaa	0		1	Col156	aroC	100	100	aroC_10	dnaN	100	100	dnaN_7	hemD	100	100	hemD_12	hisD	100	100	hisD_9	purE	100	100	purE_5	sucA	100	100	sucA_9	thrA	100	100	thrA_2	4	i	1,2	Salmonella enterica subspecies enterica (subspecies I)	Typhimurium		O	H1_fliC
GCA_032292725.1_PDT001911992.1_genomic.fna	Salmonella_enterica	0.5204	478.725 KB	3	aroC_5,dnaN_2,hemD_3,hisD_7,purE_6,sucA_6,thrA_11	11	9:g,m:-	1	aac(6')-Iaa,aac(6')-Iaa	0		3	IncFIB(S),IncFII(S),IncX1	aroC	100	100	aroC_5	dnaN	100	100	dnaN_2	hemD	100	100	hemD_3	hisD	100	100	hisD_7	purE	100	100	purE_6	sucA	100	100	sucA_6	thrA	100	100	thrA_11	9	g,m	-	Salmonella enterica subspecies enterica (subspecies I)	Enteritidis	Detected Sdf I that is characteristic of commonly circulating strains of serotype Enteritidis.	O	H1_fliC
GCA_032292745.1_PDT001911991.1_genomic.fna	Salmonella_enterica	0.5194	466.419 KB	3	aroC_16,dnaN_2,hemD_45,hisD_43,purE_36,sucA_39,thrA_42	118	8:e,h:1,2	1	aac(6')-Iaa,aac(6')-Iaa	1	parC_p.T57S	3	Col440I,IncFII(p96A),IncX1	aroC	100	100	aroC_16	dnaN	100	100	dnaN_2	hemD	100	100	hemD_45	hisD	100	100	hisD_43	purE	100	100	purE_36	sucA	100	100	sucA_39	thrA	100	100	thrA_42	8	e,h	1,2	Salmonella enterica subspecies enterica (subspecies I)	Newport		O	H1_fliC
GCA_032292765.1_PDT001911990.1_genomic.fna	Salmonella_enterica	0.5192	466.546 KB	3	aroC_16,dnaN_2,hemD_45,hisD_43,purE_36,sucA_39,thrA_42	118	8:e,h:1,2	1	aac(6')-Iaa,aac(6')-Iaa	1	parC_p.T57S	3	Col440I,IncFII(p96A),IncX1	aroC	100	100	aroC_16	dnaN	100	100	dnaN_2	hemD	100	100	hemD_45	hisD	100	100	hisD_43	purE	100	100	purE_36	sucA	100	100	sucA_39	thrA	100	100	thrA_42	8	e,h	1,2	Salmonella enterica subspecies enterica (subspecies I)	Newport		O	H1_fliC
GCA_032292785.1_PDT001911989.1_genomic.fna	Salmonella_enterica	0.5198	466.52 KB	3	aroC_16,dnaN_2,hemD_45,hisD_43,purE_36,sucA_39,thrA_42	118	8:e,h:1,2	1	aac(6')-Iaa,aac(6')-Iaa	1	parC_p.T57S	3	Col440I,IncFII(p96A),IncX1	aroC	100	100	aroC_16	dnaN	100	100	dnaN_2	hemD	100	100	hemD_45	hisD	100	100	hisD_43	purE	100	100	purE_36	sucA	100	100	sucA_39	thrA	100	100	thrA_42	8	e,h	1,2	Salmonella enterica subspecies enterica (subspecies I)	Newport		O	H1_fliC
GCA_032292805.1_PDT001911987.1_genomic.fna	Salmonella_enterica	0.5209	282.342 KB	6	aroC_10,dnaN_19,hemD_12,hisD_9,purE_5,sucA_9,thrA_2	34	4:i:-	12	aac(6')-Iaa,aadA2,aadA1,aph(6)-Id,aph(3'')-Ib,aac(6')-Iaa,aadA2,aadA1,aph(6)-Id,aph(3'')-Ib,blaTEM-1B,blaTEM-1B,cmlA1,floR,cmlA1,cmlA1,floR,sul2,sul2,sul2,sul2,sul2,tet(B),tet(M),tet(M),tet(B),dfrA12,dfrA12	0		4	Col156,Col440I,Col440I,IncFIB(AP001918),IncFIC(FII)	aroC	100	100	aroC_10	dnaN	100	100	dnaN_19	hemD	100	100	hemD_12	hisD	100	100	hisD_9	purE	100	100	purE_5	sucA	100	100	sucA_9	thrA	100	100	thrA_2	4	i	-	Salmonella enterica subspecies enterica (subspecies I)	I 4,[5],12:i:-	Detected a deletion in gene oafA that causes O5- variant of Typhimurium.	O	H1_fliC
GCA_032292825.1_PDT001911988.1_genomic.fna	Salmonella_enterica	0.5197	508.314 KB	2	aroC_16,dnaN_2,hemD_45,hisD_43,purE_36,sucA_39,thrA_42	118	8:e,h:1,2	1	aac(6')-Iaa,aac(6')-Iaa	1	parC_p.T57S	3	Col440I,IncFII(p96A),IncX1	aroC	100	100	aroC_16	dnaN	100	100	dnaN_2	hemD	100	100	hemD_45	hisD	100	100	hisD_43	purE	100	100	purE_36	sucA	100	100	sucA_39	thrA	100	100	thrA_42	8	e,h	1,2	Salmonella enterica subspecies enterica (subspecies I)	Newport		O	H1_fliC
GCA_032292845.1_PDT001911986.1_genomic.fna	Salmonella_enterica	0.5215	375.624 KB	6	aroC_10,dnaN_60,hemD_58,hisD_66,purE_6,sucA_65,thrA_16	155	3,10:l,v:1,6	1	aac(6')-Iaa,aac(6')-Iaa	1	parC_p.T57S	1	Col(pHAD28)	aroC	100	100	aroC_10	dnaN	100	100	dnaN_60	hemD	100	100	hemD_58	hisD	100	100	hisD_66	purE	100	100	purE_6	sucA	100	100	sucA_65	thrA	100	100	thrA_16	3,10	l,v	1,6	Salmonella enterica subspecies enterica (subspecies I)	London		O	H1_fliC
GCA_032292865.1_PDT001911985.1_genomic.fna	Salmonella_enterica	0.5214	346.754 KB	5	aroC_10,dnaN_7,hemD_12,hisD_9,purE_5,sucA_9,thrA_2	19	4:i:1,2	1	aac(6')-Iaa,aac(6')-Iaa	0		1	IncI1-I(Alpha)	aroC	100	100	aroC_10	dnaN	100	100	dnaN_7	hemD	100	100	hemD_12	hisD	100	100	hisD_9	purE	100	100	purE_5	sucA	100	100	sucA_9	thrA	100	100	thrA_2	4	i	1,2	Salmonella enterica subspecies enterica (subspecies I)	Typhimurium		O	H1_fliC
GCA_032292905.1_PDT001911983.1_genomic.fna	Salmonella_enterica	0.5193	466.59 KB	3	aroC_16,dnaN_2,hemD_45,hisD_43,purE_36,sucA_39,thrA_42	118	8:e,h:1,2	1	aac(6')-Iaa,aac(6')-Iaa	1	parC_p.T57S	3	Col440I,IncFII(p96A),IncX1	aroC	100	100	aroC_16	dnaN	100	100	dnaN_2	hemD	100	100	hemD_45	hisD	100	100	hisD_43	purE	100	100	purE_36	sucA	100	100	sucA_39	thrA	100	100	thrA_42	8	e,h	1,2	Salmonella enterica subspecies enterica (subspecies I)	Newport		O	H1_fliC
GCA_032292925.1_PDT001911984.1_genomic.fna	Salmonella_enterica	0.5196	466.733 KB	4	aroC_16,dnaN_2,hemD_45,hisD_43,purE_36,sucA_39,thrA_42	118	8:e,h:1,2	1	aac(6')-Iaa,aac(6')-Iaa	1	parC_p.T57S	3	Col440I,IncFII(p96A),IncX1	aroC	100	100	aroC_16	dnaN	100	100	dnaN_2	hemD	100	100	hemD_45	hisD	100	100	hisD_43	purE	100	100	purE_36	sucA	100	100	sucA_39	thrA	100	100	thrA_42	8	e,h	1,2	Salmonella enterica subspecies enterica (subspecies I)	Newport		O	H1_fliC
GCA_032292945.1_PDT001911982.1_genomic.fna	Salmonella_enterica	0.5197	466.52 KB	3	aroC_16,dnaN_2,hemD_45,hisD_43,purE_36,sucA_39,thrA_42	118	8:e,h:1,2	1	aac(6')-Iaa,aac(6')-Iaa	1	parC_p.T57S	3	Col440I,IncFII(p96A),IncX1	aroC	100	100	aroC_16	dnaN	100	100	dnaN_2	hemD	100	100	hemD_45	hisD	100	100	hisD_43	purE	100	100	purE_36	sucA	100	100	sucA_39	thrA	100	100	thrA_42	8	e,h	1,2	Salmonella enterica subspecies enterica (subspecies I)	Newport		O	H1_fliC
GCA_032292965.1_PDT001911981.1_genomic.fna	Salmonella_enterica	0.5205	402.218 KB	3	aroC_13,dnaN_11,hemD_16,hisD_15,purE_12,sucA_15,thrA_4	23	7:m,t:-	1	aac(6')-Iaa,aac(6')-Iaa	1	parC_p.T57S	0		aroC	100	100	aroC_13	dnaN	100	100	dnaN_11	hemD	100	100	hemD_16	hisD	100	100	hisD_15	purE	100	100	purE_12	sucA	100	100	sucA_15	thrA	100	100	thrA_4	7	m,t	-	Salmonella enterica subspecies enterica (subspecies I)	Oranienburg		O	H1_fliC
GCA_032292975.1_PDT001911978.1_genomic.fna	Salmonella_enterica	0.5216	390.41 KB	5	aroC_2,dnaN_2,hemD_3,hisD_124,purE_2,sucA_2,thrA_6	435	9:f,g,t:-	1	aac(6')-Iaa,aac(6')-Iaa	1	parC_p.T57S	2	Col(pHAD28),Col440I	aroC	100	100	aroC_2	dnaN	100	100	dnaN_2	hemD	100	100	hemD_3	hisD	100	100	hisD_124	purE	100	100	purE_2	sucA	100	100	sucA_2	thrA	100	100	thrA_6	9	f,g,t	-	Salmonella enterica subspecies enterica (subspecies I)	Berta		O	H1_fliC
GCA_032293005.1_PDT001911977.1_genomic.fna	Salmonella_enterica	0.5192	442.993 KB	5	aroC_16,dnaN_2,hemD_45,hisD_43,purE_36,sucA_39,thrA_42	118	8:e,h:1,2	1	aac(6')-Iaa,aac(6')-Iaa	1	parC_p.T57S	3	Col440I,IncFII(p96A),IncX1	aroC	100	100	aroC_16	dnaN	100	100	dnaN_2	hemD	100	100	hemD_45	hisD	100	100	hisD_43	purE	100	100	purE_36	sucA	100	100	sucA_39	thrA	100	100	thrA_42	8	e,h	1,2	Salmonella enterica subspecies enterica (subspecies I)	Newport		O	H1_fliC
GCA_032293025.1_PDT001911980.1_genomic.fna	Salmonella_enterica	0.5202	279.77 KB	6	aroC_10,dnaN_19,hemD_12,hisD_9,purE_5,sucA_9,thrA_2	34	4:i:-	12	aac(6')-Iaa,aadA2,aadA1,aph(6)-Id,aph(3'')-Ib,aac(6')-Iaa,aadA1,aadA2,aph(6)-Id,aph(3'')-Ib,blaTEM-1B,blaTEM-1B,cmlA1,floR,cmlA1,cmlA1,floR,sul2,sul2,sul2,sul2,sul2,tet(M),tet(B),tet(B),tet(M),dfrA12,dfrA12	0		4	Col156,Col440I,Col440I,IncFIB(AP001918),IncFIC(FII)	aroC	100	100	aroC_10	dnaN	100	100	dnaN_19	hemD	100	100	hemD_12	hisD	100	100	hisD_9	purE	100	100	purE_5	sucA	100	100	sucA_9	thrA	100	100	thrA_2	4	i	-	Salmonella enterica subspecies enterica (subspecies I)	I 4,[5],12:i:-	Detected a deletion in gene oafA that causes O5- variant of Typhimurium.	O	H1_fliC
GCA_032293045.1_PDT001911979.1_genomic.fna	Salmonella_enterica	0.5209	421.648 KB	4	aroC_61,dnaN_12,hemD_10,hisD_65,purE_54,sucA_63,thrA_57	150	8:r:1,5	1	aac(6')-Iaa,aac(6')-Iaa	1	parC_p.T57S	0		aroC	100	100	aroC_61	dnaN	100	100	dnaN_12	hemD	100	100	hemD_10	hisD	100	100	hisD_65	purE	100	100	purE_54	sucA	100	100	sucA_63	thrA	100	100	thrA_57	8	r	1,5	Salmonella enterica subspecies enterica (subspecies I)	Bovismorbificans		O	H1_fliC
GCA_032293065.1_PDT001911975.1_genomic.fna	Salmonella_enterica	0.5217	90.192 KB	19	aroC_5,dnaN_2,hemD_3,hisD_6,purE_5,sucA_5,thrA_10	10	9:g,p:-	6	aac(6')-Iaa,aph(6)-Id,aph(3'')-Ib,aac(6')-Iaa,aph(6)-Id,aph(3'')-Ib,floR,floR,sul2,sul2,tet(A),tet(A)	1	gyrA_p.D87N	3	IncC,IncFII(S),IncX1	aroC	100	100	aroC_5	dnaN	100	100	dnaN_2	hemD	100	100	hemD_3	hisD	100	100	hisD_6	purE	100	100	purE_5	sucA	100	100	sucA_5	thrA	100	100	thrA_10	9	g,p	-	Salmonella enterica subspecies enterica (subspecies I)	Dublin		O	H1_fliC
GCA_032293085.1_PDT001911976.1_genomic.fna	Salmonella_enterica	0.5216	113.534 KB	13	aroC_41,dnaN_9,hemD_21,hisD_12,purE_8,sucA_37,thrA_17	83	8:d:1,2	1	aac(6')-Iaa,aac(6')-Iaa	1	parC_p.T57S	1	Col(pHAD28)	aroC	100	100	aroC_41	dnaN	100	100	dnaN_9	hemD	100	100	hemD_21	hisD	100	100	hisD_12	purE	100	100	purE_8	sucA	100	100	sucA_37	thrA	100	100	thrA_17	8	d	1,2	Salmonella enterica subspecies enterica (subspecies I)	Muenchen		O	H1_fliC
GCA_032293105.1_PDT001911974.1_genomic.fna	Salmonella_enterica	0.5211	107.674 KB	14	aroC_5,dnaN_2,hemD_3,hisD_6,purE_5,sucA_5,thrA_10	10	9:g,p:-	7	aac(6')-Iaa,aph(6)-Id,aph(3'')-Ib,aph(6)-Id,aph(3'')-Ib,aac(6')-Iaa,blaCMY-2,blaCMY-2,floR,floR,sul2,sul2,tet(A),tet(A)	1	gyrA_p.D87N	3	IncC,IncFII(S),IncX1	aroC	100	100	aroC_5	dnaN	100	100	dnaN_2	hemD	100	100	hemD_3	hisD	100	100	hisD_6	purE	100	100	purE_5	sucA	100	100	sucA_5	thrA	100	100	thrA_10	9	g,p	-	Salmonella enterica subspecies enterica (subspecies I)	Dublin		O	H1_fliC
GCA_032293125.1_PDT001911972.1_genomic.fna	Salmonella_enterica	0.5219	163.546 KB	10	aroC_119,dnaN_10,hemD_17,hisD_42,purE_12,sucA_13,thrA_4	321	9,46:e,h:1,5	1	aac(6')-Iaa,aac(6')-Iaa	1	parC_p.T57S	0		aroC	100	100	aroC_119	dnaN	100	100	dnaN_10	hemD	100	100	hemD_17	hisD	100	100	hisD_42	purE	100	100	purE_12	sucA	100	100	sucA_13	thrA	100	100	thrA_4	9,46	e,h	1,5	Salmonella enterica subspecies enterica (subspecies I)	Waedenswil		O	H1_fliC
GCA_032293145.1_PDT001911973.1_genomic.fna	Salmonella_enterica	0.5219	71.195 KB	23	aroC_10,dnaN_7,hemD_12,hisD_9,purE_5,sucA_9,thrA_2	19	-:i:1,2	1	aac(6')-Iaa,aac(6')-Iaa	0		1	Col156	aroC	100	100	aroC_10	dnaN	100	100	dnaN_7	hemD	100	100	hemD_12	hisD	100	100	hisD_9	purE	100	100	purE_5	sucA	100	100	sucA_9	thrA	100	100	thrA_2	-	i	1,2	Salmonella enterica subspecies enterica (subspecies I)	I -:i:1,2	O antigen was not detected. This result may be due to a rough strain that has deleted the rfb region. For raw reads input, the k-mer workflow is sometimes more sensitive than the microassembly workflow in detecting O antigen. Caution should be used with this approach because the k-mer result may be due to low levels of contamination.	O	H1_fliC
GCA_032293165.1_PDT001911971.1_genomic.fna	Salmonella_enterica	0.5218	89.094 KB	19	aroC_5,dnaN_2,hemD_3,hisD_6,purE_5,sucA_5,thrA_10	10	9:g,p:-	6	aac(6')-Iaa,aph(6)-Id,aph(3'')-Ib,aph(6)-Id,aph(3'')-Ib,aac(6')-Iaa,floR,floR,sul2,sul2,tet(A),tet(A)	1	gyrA_p.D87N	3	IncC,IncFII(S),IncX1	aroC	100	100	aroC_5	dnaN	100	100	dnaN_2	hemD	100	100	hemD_3	hisD	100	100	hisD_6	purE	100	100	purE_5	sucA	100	100	sucA_5	thrA	100	100	thrA_10	9	g,p	-	Salmonella enterica subspecies enterica (subspecies I)	Dublin		O	H1_fliC
GCA_032293185.1_PDT001911970.1_genomic.fna	Salmonella_enterica	0.5226	77.217 KB	20	aroC_119,dnaN_10,hemD_17,hisD_42,purE_12,sucA_13,thrA_4	321	3,10:e,h:1,5	1	aac(6')-Iaa,aac(6')-Iaa	1	parC_p.T57S	0		aroC	100	100	aroC_119	dnaN	100	100	dnaN_10	hemD	100	100	hemD_17	hisD	100	100	hisD_42	purE	100	100	purE_12	sucA	100	100	sucA_13	thrA	100	100	thrA_4	3,10	e,h	1,5	Salmonella enterica subspecies enterica (subspecies I)	Muenster		O	H1_fliC
GCA_032293205.1_PDT001911969.1_genomic.fna	Salmonella_enterica	0.5211	107.224 KB	12	aroC_10,dnaN_7,hemD_12,hisD_9,purE_5,sucA_9,thrA_2	19	4:i:1,2	1	aac(6')-Iaa,aac(6')-Iaa	0		1	Col156	aroC	100	100	aroC_10	dnaN	100	100	dnaN_7	hemD	100	100	hemD_12	hisD	100	100	hisD_9	purE	100	100	purE_5	sucA	100	100	sucA_9	thrA	100	100	thrA_2	4	i	1,2	Salmonella enterica subspecies enterica (subspecies I)	Typhimurium		O	H1_fliC
GCA_032293225.1_PDT001911966.1_genomic.fna	Salmonella_enterica	0.5213	92.525 KB	14	aroC_10,dnaN_7,hemD_12,hisD_9,purE_5,sucA_9,thrA_2	19	4:i:1,2	1	aac(6')-Iaa,aac(6')-Iaa	0		1	Col156	aroC	100	100	aroC_10	dnaN	100	100	dnaN_7	hemD	100	100	hemD_12	hisD	100	100	hisD_9	purE	100	100	purE_5	sucA	100	100	sucA_9	thrA	100	100	thrA_2	4	i	1,2	Salmonella enterica subspecies enterica (subspecies I)	Typhimurium		O	H1_fliC
GCA_032293245.1_PDT001911967.1_genomic.fna	Salmonella_enterica	0.5215	89.199 KB	16	aroC_10,dnaN_7,hemD_12,hisD_9,purE_5,sucA_9,thrA_2	19	4:i:1,2	1	aac(6')-Iaa,aac(6')-Iaa	0		1	Col156	aroC	100	100	aroC_10	dnaN	100	100	dnaN_7	hemD	100	100	hemD_12	hisD	100	100	hisD_9	purE	100	100	purE_5	sucA	100	100	sucA_9	thrA	100	100	thrA_2	4	i	1,2	Salmonella enterica subspecies enterica (subspecies I)	Typhimurium		O	H1_fliC
GCA_032293265.1_PDT001911968.1_genomic.fna	Salmonella_enterica	0.5212	136.459 KB	11	aroC_10,dnaN_7,hemD_12,hisD_9,purE_5,sucA_9,thrA_2	19	4:i:1,2	1	aac(6')-Iaa,aac(6')-Iaa	0		1	Col156	aroC	100	100	aroC_10	dnaN	100	100	dnaN_7	hemD	100	100	hemD_12	hisD	100	100	hisD_9	purE	100	100	purE_5	sucA	100	100	sucA_9	thrA	100	100	thrA_2	4	i	1,2	Salmonella enterica subspecies enterica (subspecies I)	Typhimurium		O	H1_fliC
GCA_032293285.1_PDT001911965.1_genomic.fna	Salmonella_enterica	0.5224	47.26 KB	35	aroC_10,dnaN_7,hemD_12,hisD_9,purE_5,sucA_9,thrA_2	19	-:i:1,2	1	aac(6')-Iaa,aac(6')-Iaa	0		1	Col156	aroC	100	100	aroC_10	dnaN	100	100	dnaN_7	hemD	100	100	hemD_12	hisD	100	100	hisD_9	purE	100	100	purE_5	sucA	100	100	sucA_9	thrA	100	100	thrA_2	-	i	1,2	Salmonella enterica subspecies enterica (subspecies I)	I -:i:1,2	O antigen was not detected. This result may be due to a rough strain that has deleted the rfb region. For raw reads input, the k-mer workflow is sometimes more sensitive than the microassembly workflow in detecting O antigen. Caution should be used with this approach because the k-mer result may be due to low levels of contamination.	O	H1_fliC
GCA_032293505.1_PDT001911952.1_genomic.fna	Salmonella_enterica	0.5217	441.159 KB	4	aroC_5,dnaN_21,hemD_18,hisD_9,purE_6,sucA_12,thrA_17	50	4:e,h:1,2	1	aac(6')-Iaa,aac(6')-Iaa	0		0		aroC	100	100	aroC_5	dnaN	100	100	dnaN_21	hemD	100	100	hemD_18	hisD	100	100	hisD_9	purE	100	100	purE_6	sucA	100	100	sucA_12	thrA	100	100	thrA_17	4	e,h	1,2	Salmonella enterica subspecies enterica (subspecies I)	Saintpaul		O	H1_fliC
GCA_032293525.1_PDT001911951.1_genomic.fna	Salmonella_enterica	0.5217	263.213 KB	5	aroC_17,dnaN_18,hemD_22,hisD_17,purE_5,sucA_21,thrA_19	32	7:r:1,5	1	aac(6')-Iaa,aac(6')-Iaa	1	parC_p.T57S	0		aroC	100	100	aroC_17	dnaN	100	100	dnaN_18	hemD	100	100	hemD_22	hisD	100	100	hisD_17	purE	100	100	purE_5	sucA	100	100	sucA_21	thrA	100	100	thrA_19	7	r	1,5	Salmonella enterica subspecies enterica (subspecies I)	Infantis		O	H1_fliC
GCA_032293545.1_PDT001911950.1_genomic.fna	Salmonella_enterica	0.5209	186.592 KB	9	aroC_48,dnaN_128,hemD_96,hisD_119,purE_116,sucA_119,thrA_118	448	13:b:1,5	1	aac(6')-Iaa,aac(6')-Iaa	0		1	IncFIB(pB171)	aroC	100	100	aroC_48	dnaN	100	100	dnaN_128	hemD	100	100	hemD_96	hisD	100	100	hisD_119	purE	100	100	purE_116	sucA	100	100	sucA_119	thrA	100	100	thrA_118	13	b	1,5	Salmonella enterica subspecies enterica (subspecies I)	Mississippi		O	H1_fliC
GCA_032293605.1_PDT001911947.1_genomic.fna	Salmonella_enterica	0.5197	696.88 KB	2	aroC_13,dnaN_12,hemD_17,hisD_16,purE_13,sucA_16,thrA_4	24	9:l,z28:1,5	1	aac(6')-Iaa,aac(6')-Iaa	1	parC_p.T57S	0		aroC	100	100	aroC_13	dnaN	100	100	dnaN_12	hemD	100	100	hemD_17	hisD	100	100	hisD_16	purE	100	100	purE_13	sucA	100	100	sucA_16	thrA	100	100	thrA_4	9	l,z28	1,5	Salmonella enterica subspecies enterica (subspecies I)	Javiana		O	H1_fliC
GCA_032293645.1_PDT001911948.1_genomic.fna	Salmonella_enterica	0.5208	394.274 KB	4	aroC_13,dnaN_12,hemD_17,hisD_16,purE_13,sucA_16,thrA_4	24	9:l,z28:1,5	1	aac(6')-Iaa,aac(6')-Iaa	1	parC_p.T57S	1	IncFII(p96A)	aroC	100	100	aroC_13	dnaN	100	100	dnaN_12	hemD	100	100	hemD_17	hisD	100	100	hisD_16	purE	100	100	purE_13	sucA	100	100	sucA_16	thrA	100	100	thrA_4	9	l,z28	1,5	Salmonella enterica subspecies enterica (subspecies I)	Javiana		O	H1_fliC
GCA_032293665.1_PDT001911945.1_genomic.fna	Salmonella_enterica	0.5216	341.902 KB	6	aroC_10,dnaN_7,hemD_12,hisD_9,purE_5,sucA_9,thrA_2	19	4:i:1,2	1	aac(6')-Iaa,aac(6')-Iaa	0		2	IncFIB(S),IncFII(S)	aroC	100	100	aroC_10	dnaN	100	100	dnaN_7	hemD	100	100	hemD_12	hisD	100	100	hisD_9	purE	100	100	purE_5	sucA	100	100	sucA_9	thrA	100	100	thrA_2	4	i	1,2	Salmonella enterica subspecies enterica (subspecies I)	Typhimurium		O	H1_fliC
GCA_032293685.1_PDT001911943.1_genomic.fna	Salmonella_enterica	0.521	333.002 KB	5	aroC_17,dnaN_18,hemD_22,hisD_17,purE_5,sucA_21,thrA_19	32	7:r:1,5	1	aac(6')-Iaa,aac(6')-Iaa	1	parC_p.T57S	0		aroC	100	100	aroC_17	dnaN	100	100	dnaN_18	hemD	100	100	hemD_22	hisD	100	100	hisD_17	purE	100	100	purE_5	sucA	100	100	sucA_21	thrA	100	100	thrA_19	7	r	1,5	Salmonella enterica subspecies enterica (subspecies I)	Infantis		O	H1_fliC
GCA_032293705.1_PDT001911944.1_genomic.fna	Salmonella_enterica	0.5221	439.601 KB	4	aroC_17,dnaN_18,hemD_22,hisD_17,purE_5,sucA_21,thrA_19	32	7:r:1,5	1	aac(6')-Iaa,aac(6')-Iaa	1	parC_p.T57S	0		aroC	100	100	aroC_17	dnaN	100	100	dnaN_18	hemD	100	100	hemD_22	hisD	100	100	hisD_17	purE	100	100	purE_5	sucA	100	100	sucA_21	thrA	100	100	thrA_19	7	r	1,5	Salmonella enterica subspecies enterica (subspecies I)	Infantis		O	H1_fliC
GCA_032293725.1_PDT001911946.1_genomic.fna	Salmonella_enterica	0.5217	727.607 KB	2	aroC_147,dnaN_13,hemD_15,hisD_123,purE_15,sucA_19,thrA_17	684	3,10:l,z13:1,5	1	aac(6')-Iaa,aac(6')-Iaa	1	parC_p.T57S	0		aroC	100	100	aroC_147	dnaN	100	100	dnaN_13	hemD	100	100	hemD_15	hisD	100	100	hisD_123	purE	100	100	purE_15	sucA	100	100	sucA_19	thrA	100	100	thrA_17	3,10	l,z13	1,5	Salmonella enterica subspecies enterica (subspecies I)	Uganda		O	H1_fliC
GCA_032293745.1_PDT001911940.1_genomic.fna	Salmonella_enterica	0.5216	394.273 KB	4	aroC_13,dnaN_12,hemD_17,hisD_16,purE_13,sucA_16,thrA_4	24	9:l,z28:1,5	1	aac(6')-Iaa,aac(6')-Iaa	1	parC_p.T57S	1	IncFII(S)	aroC	100	100	aroC_13	dnaN	100	100	dnaN_12	hemD	100	100	hemD_17	hisD	100	100	hisD_16	purE	100	100	purE_13	sucA	100	100	sucA_16	thrA	100	100	thrA_4	9	l,z28	1,5	Salmonella enterica subspecies enterica (subspecies I)	Javiana		O	H1_fliC
GCA_032293755.1_PDT001911941.1_genomic.fna	Salmonella_enterica	0.5217	264.985 KB	7	aroC_14,dnaN_72,hemD_21,hisD_12,purE_6,sucA_19,thrA_15	214	8:l,v:1,2	1	aac(6')-Iaa,aac(6')-Iaa	0		0		aroC	100	100	aroC_14	dnaN	100	100	dnaN_72	hemD	100	100	hemD_21	hisD	100	100	hisD_12	purE	100	100	purE_6	sucA	100	100	sucA_19	thrA	100	100	thrA_15	8	l,v	1,2	Salmonella enterica subspecies enterica (subspecies I)	Litchfield		O	H1_fliC
GCA_032293775.1_PDT001911942.1_genomic.fna	Salmonella_enterica	0.5207	183.7 KB	10	aroC_1,dnaN_1,hemD_2,hisD_1,purE_1,sucA_1,thrA_5	2	9:d:-	1	aac(6')-Iaa,aac(6')-Iaa	0		0		aroC	100	100	aroC_1	dnaN	100	100	dnaN_1	hemD	100	100	hemD_2	hisD	100	100	hisD_1	purE	100	100	purE_1	sucA	100	100	sucA_1	thrA	100	100	thrA_5	9	d	-	Salmonella enterica subspecies enterica (subspecies I)	Typhi		O	H1_fliC
GCA_032293805.1_PDT001911939.1_genomic.fna	Salmonella_enterica	0.5202	462.526 KB	4	aroC_13,dnaN_12,hemD_17,hisD_16,purE_13,sucA_16,thrA_4	24	9:l,z28:1,5	1	aac(6')-Iaa,aac(6')-Iaa	1	parC_p.T57S	2	IncFIB(pB171),IncFII(p14)	aroC	100	100	aroC_13	dnaN	100	100	dnaN_12	hemD	100	100	hemD_17	hisD	100	100	hisD_16	purE	100	100	purE_13	sucA	100	100	sucA_16	thrA	100	100	thrA_4	9	l,z28	1,5	Salmonella enterica subspecies enterica (subspecies I)	Javiana		O	H1_fliC
GCA_032293825.1_PDT001911938.1_genomic.fna	Salmonella_enterica	0.5216	393.478 KB	4	aroC_43,dnaN_41,hemD_16,hisD_42,purE_35,sucA_13,thrA_4	81	7:g,m,s:-	1	aac(6')-Iaa,aac(6')-Iaa	1	parC_p.T57S	0		aroC	100	100	aroC_43	dnaN	100	100	dnaN_41	hemD	100	100	hemD_16	hisD	100	100	hisD_42	purE	100	100	purE_35	sucA	100	100	sucA_13	thrA	100	100	thrA_4	7	g,m,s	-	Salmonella enterica subspecies enterica (subspecies I)	Montevideo		O	H1_fliC
GCA_032293845.1_PDT001911936.1_genomic.fna	Salmonella_enterica	0.5214	366.642 KB	5	aroC_16,dnaN_2,hemD_45,hisD_43,purE_36,sucA_39,thrA_42	118	8:e,h:1,2	1	aac(6')-Iaa,aac(6')-Iaa	1	parC_p.T57S	0		aroC	100	100	aroC_16	dnaN	100	100	dnaN_2	hemD	100	100	hemD_45	hisD	100	100	hisD_43	purE	100	100	purE_36	sucA	100	100	sucA_39	thrA	100	100	thrA_42	8	e,h	1,2	Salmonella enterica subspecies enterica (subspecies I)	Newport		O	H1_fliC
GCA_032293865.1_PDT001911937.1_genomic.fna	Salmonella_enterica	0.5208	237.96 KB	9	aroC_2,dnaN_31,hemD_10,hisD_62,purE_14,sucA_19,thrA_34	2119	7:e,h:1,6	1	aac(6')-Iaa,aac(6')-Iaa	1	parC_p.T57S	0		aroC	100	100	aroC_2	dnaN	100	100	dnaN_31	hemD	100	100	hemD_10	hisD	100	100	hisD_62	purE	100	100	purE_14	sucA	100	100	sucA_19	thrA	100	100	thrA_34	7	e,h	1,6	Salmonella enterica subspecies enterica (subspecies I)	Norwich		O	H1_fliC
GCA_032293885.1_PDT001911934.1_genomic.fna	Salmonella_enterica	0.5209	283.016 KB	5	aroC_5,dnaN_2,hemD_3,hisD_7,purE_6,sucA_6,thrA_11	11	9:g,m:-	1	aac(6')-Iaa,aac(6')-Iaa	0		2	IncFIB(S),IncFII(S)	aroC	100	100	aroC_5	dnaN	100	100	dnaN_2	hemD	100	100	hemD_3	hisD	100	100	hisD_7	purE	100	100	purE_6	sucA	100	100	sucA_6	thrA	100	100	thrA_11	9	g,m	-	Salmonella enterica subspecies enterica (subspecies I)	Enteritidis	Detected Sdf I that is characteristic of commonly circulating strains of serotype Enteritidis.	O	H1_fliC
GCA_032293905.1_PDT001911933.1_genomic.fna	Salmonella_enterica	0.5213	391.761 KB	5	aroC_42,dnaN_46,hemD_48,hisD_48,purE_40,sucA_35,thrA_4	94	11:r:e,n,x	1	aac(6')-Iaa,aac(6')-Iaa	1	parC_p.T57S	0		aroC	100	100	aroC_42	dnaN	100	100	dnaN_46	hemD	100	100	hemD_48	hisD	100	100	hisD_48	purE	100	100	purE_40	sucA	100	100	sucA_35	thrA	100	100	thrA_4	11	r	e,n,x	Salmonella enterica subspecies enterica (subspecies I)	Rubislaw		O	H1_fliC
GCA_032293925.1_PDT001911932.1_genomic.fna	Salmonella_enterica	0.5186	642.896 KB	4	aroC_10,dnaN_7,hemD_21,hisD_14,purE_15,sucA_12,thrA_12	45	8:e,h:1,2	1	aac(6')-Iaa,aac(6')-Iaa	1	parC_p.T57S	1	IncI2	aroC	100	100	aroC_10	dnaN	100	100	dnaN_7	hemD	100	100	hemD_21	hisD	100	100	hisD_14	purE	100	100	purE_15	sucA	100	100	sucA_12	thrA	100	100	thrA_12	8	e,h	1,2	Salmonella enterica subspecies enterica (subspecies I)	Newport		O	H1_fliC
GCA_032293945.1_PDT001911931.1_genomic.fna	Salmonella_enterica	0.5205	199.241 KB	9	aroC_10,dnaN_7,hemD_12,hisD_9,purE_5,sucA_9,thrA_2	19	4:i:1,2	9	aac(6')-Iaa,aph(6)-Id,aph(3'')-Ib,aph(3')-IIa,aac(6')-Iaa,aph(6)-Id,aph(3'')-Ib,aph(3')-IIa,aph(3')-IIa,blaTEM-1B,blaTEM-1B,floR,floR,qnrB19,qnrB19,sul2,sul2,tet(A),tet(A)	0		3	Col(pHAD28),Col(pHAD28),IncC,IncFII(S)	aroC	100	100	aroC_10	dnaN	100	100	dnaN_7	hemD	100	100	hemD_12	hisD	100	100	hisD_9	purE	100	100	purE_5	sucA	100	100	sucA_9	thrA	100	100	thrA_2	4	i	1,2	Salmonella enterica subspecies enterica (subspecies I)	Typhimurium	Detected a deletion in gene oafA that causes O5- variant of Typhimurium.	O	H1_fliC
GCA_032293965.1_PDT001911930.1_genomic.fna	Salmonella_enterica	0.5211	367.583 KB	5	aroC_16,dnaN_2,hemD_45,hisD_43,purE_36,sucA_39,thrA_42	118	8:e,h:1,2	1	aac(6')-Iaa,aac(6')-Iaa	1	parC_p.T57S	0		aroC	100	100	aroC_16	dnaN	100	100	dnaN_2	hemD	100	100	hemD_45	hisD	100	100	hisD_43	purE	100	100	purE_36	sucA	100	100	sucA_39	thrA	100	100	thrA_42	8	e,h	1,2	Salmonella enterica subspecies enterica (subspecies I)	Newport		O	H1_fliC
GCA_032293985.1_PDT001911935.1_genomic.fna	Salmonella_enterica	0.5222	829.792 KB	2	aroC_10,dnaN_7,hemD_21,hisD_14,purE_15,sucA_12,thrA_12	45	8:e,h:1,2	1	aac(6')-Iaa,aac(6')-Iaa	1	parC_p.T57S	0		aroC	100	100	aroC_10	dnaN	100	100	dnaN_7	hemD	100	100	hemD_21	hisD	100	100	hisD_14	purE	100	100	purE_15	sucA	100	100	sucA_12	thrA	100	100	thrA_12	8	e,h	1,2	Salmonella enterica subspecies enterica (subspecies I)	Newport		O	H1_fliC
GCA_032294005.1_PDT001911929.1_genomic.fna	Salmonella_enterica	0.5204	302.487 KB	6	aroC_16,dnaN_2,hemD_45,hisD_43,purE_36,sucA_39,thrA_42	118	8:e,h:1,2	1	aac(6')-Iaa,aac(6')-Iaa	1	parC_p.T57S	1	IncI2(Delta)	aroC	100	100	aroC_16	dnaN	100	100	dnaN_2	hemD	100	100	hemD_45	hisD	100	100	hisD_43	purE	100	100	purE_36	sucA	100	100	sucA_39	thrA	100	100	thrA_42	8	e,h	1,2	Salmonella enterica subspecies enterica (subspecies I)	Newport		O	H1_fliC
GCA_032294025.1_PDT001911927.1_genomic.fna	Salmonella_enterica	0.521	439.828 KB	4	aroC_5,dnaN_21,hemD_18,hisD_9,purE_6,sucA_12,thrA_17	50	4:e,h:1,2	1	aac(6')-Iaa,aac(6')-Iaa	0		2	IncFIB(pB171),IncFII(Yp)	aroC	100	100	aroC_5	dnaN	100	100	dnaN_21	hemD	100	100	hemD_18	hisD	100	100	hisD_9	purE	100	100	purE_6	sucA	100	100	sucA_12	thrA	100	100	thrA_17	4	e,h	1,2	Salmonella enterica subspecies enterica (subspecies I)	Saintpaul		O	H1_fliC
GCA_032294045.1_PDT001911926.1_genomic.fna	Salmonella_enterica	0.52	718.902 KB	3	aroC_13,dnaN_12,hemD_17,hisD_520,purE_13,sucA_16,thrA_4	1674	9:l,z28:1,5	1	aac(6')-Iaa,aac(6')-Iaa	1	parC_p.T57S	1	IncI1-I(Alpha)	aroC	100	100	aroC_13	dnaN	100	100	dnaN_12	hemD	100	100	hemD_17	hisD	100	100	hisD_520	purE	100	100	purE_13	sucA	100	100	sucA_16	thrA	100	100	thrA_4	9	l,z28	1,5	Salmonella enterica subspecies enterica (subspecies I)	Javiana		O	H1_fliC
GCA_032294065.1_PDT001911925.1_genomic.fna	Salmonella_enterica	0.5233	244.379 KB	5	aroC_17,dnaN_18,hemD_22,hisD_17,purE_5,sucA_21,thrA_19	32	-:r:1,5	1	aac(6')-Iaa,aac(6')-Iaa	1	parC_p.T57S	0		aroC	100	100	aroC_17	dnaN	100	100	dnaN_18	hemD	100	100	hemD_22	hisD	100	100	hisD_17	purE	100	100	purE_5	sucA	100	100	sucA_21	thrA	100	100	thrA_19	-	r	1,5	Salmonella enterica subspecies enterica (subspecies I)	I -:r:1,5	O antigen was not detected. This result may be due to a rough strain that has deleted the rfb region. For raw reads input, the k-mer workflow is sometimes more sensitive than the microassembly workflow in detecting O antigen. Caution should be used with this approach because the k-mer result may be due to low levels of contamination.	O	H1_fliC
GCA_032294105.1_PDT001911928.1_genomic.fna	Salmonella_enterica	0.5204	369.886 KB	5	aroC_16,dnaN_2,hemD_45,hisD_43,purE_36,sucA_39,thrA_42	118	8:e,h:1,2	1	aac(6')-Iaa,aac(6')-Iaa	1	parC_p.T57S	0		aroC	100	100	aroC_16	dnaN	100	100	dnaN_2	hemD	100	100	hemD_45	hisD	100	100	hisD_43	purE	100	100	purE_36	sucA	100	100	sucA_39	thrA	100	100	thrA_42	8	e,h	1,2	Salmonella enterica subspecies enterica (subspecies I)	Newport		O	H1_fliC
GCA_032294165.1_PDT001911921.1_genomic.fna	Salmonella_enterica	0.5212	335.214 KB	4	aroC_146,dnaN_32,hemD_40,hisD_33,purE_139,sucA_79,thrA_324	2606	13:g,m:-	1	aac(6')-Iaa,aac(6')-Iaa	1	parC_p.T57S	0		aroC	100	100	aroC_146	dnaN	100	100	dnaN_32	hemD	100	100	hemD_40	hisD	100	100	hisD_33	purE	100	100	purE_139	sucA	100	100	sucA_79	thrA	100	100	thrA_324	13	g,m	-	Salmonella enterica subspecies enterica (subspecies I)	Agbeni		O	H1_fliC
GCA_032294185.1_PDT001911920.1_genomic.fna	Salmonella_enterica	0.5202	406.164 KB	5	aroC_5,dnaN_2,hemD_3,hisD_7,purE_6,sucA_6,thrA_11	11	9:g,m:-	1	aac(6')-Iaa,aac(6')-Iaa	0		1	IncX1	aroC	100	100	aroC_5	dnaN	100	100	dnaN_2	hemD	100	100	hemD_3	hisD	100	100	hisD_7	purE	100	100	purE_6	sucA	100	100	sucA_6	thrA	100	100	thrA_11	9	g,m	-	Salmonella enterica subspecies enterica (subspecies I)	Enteritidis	Detected Sdf I that is characteristic of commonly circulating strains of serotype Enteritidis.	O	H1_fliC
GCA_032294205.1_PDT001911919.1_genomic.fna	Salmonella_enterica	0.5209	489.993 KB	4	aroC_13,dnaN_12,hemD_17,hisD_16,purE_13,sucA_16,thrA_4	24	9:l,z28:1,5	1	aac(6')-Iaa,aac(6')-Iaa	1	parC_p.T57S	1	pXuzhou21	aroC	100	100	aroC_13	dnaN	100	100	dnaN_12	hemD	100	100	hemD_17	hisD	100	100	hisD_16	purE	100	100	purE_13	sucA	100	100	sucA_16	thrA	100	100	thrA_4	9	l,z28	1,5	Salmonella enterica subspecies enterica (subspecies I)	Javiana		O	H1_fliC
GCA_032294225.1_PDT001911918.1_genomic.fna	Salmonella_enterica	0.5208	447.856 KB	4	aroC_13,dnaN_12,hemD_17,hisD_16,purE_13,sucA_16,thrA_4	24	9:l,z28:1,5	1	aac(6')-Iaa,aac(6')-Iaa	1	parC_p.T57S	0		aroC	100	100	aroC_13	dnaN	100	100	dnaN_12	hemD	100	100	hemD_17	hisD	100	100	hisD_16	purE	100	100	purE_13	sucA	100	100	sucA_16	thrA	100	100	thrA_4	9	l,z28	1,5	Salmonella enterica subspecies enterica (subspecies I)	Javiana		O	H1_fliC
GCA_032294245.1_PDT001911917.1_genomic.fna	Salmonella_enterica	0.5214	243.251 KB	7	aroC_5,dnaN_2,hemD_3,hisD_7,purE_6,sucA_6,thrA_11	11	9:g,m:-	1	aac(6')-Iaa,aac(6')-Iaa	1	gyrA_p.D87Y	2	IncFIB(S),IncFII(S)	aroC	100	100	aroC_5	dnaN	100	100	dnaN_2	hemD	100	100	hemD_3	hisD	100	100	hisD_7	purE	100	100	purE_6	sucA	100	100	sucA_6	thrA	100	100	thrA_11	9	g,m	-	Salmonella enterica subspecies enterica (subspecies I)	Enteritidis	Detected Sdf I that is characteristic of commonly circulating strains of serotype Enteritidis.	O	H1_fliC
GCA_032294285.1_PDT001911913.1_genomic.fna	Salmonella_enterica	0.5215	388.63 KB	5	aroC_17,dnaN_15,hemD_8,hisD_128,purE_71,sucA_185,thrA_419	1992	1,3,19:z:l,w	1	aac(6')-Iaa,aac(6')-Iaa	1	parC_p.T57S	0		aroC	100	100	aroC_17	dnaN	100	100	dnaN_15	hemD	100	100	hemD_8	hisD	100	100	hisD_128	purE	100	100	purE_71	sucA	100	100	sucA_185	thrA	100	100	thrA_419	1,3,19	z	l,w	Salmonella enterica subspecies enterica (subspecies I)	Carno		O	H1_fliC
GCA_032294385.1_PDT001911909.1_genomic.fna	Salmonella_enterica	0.5214	400.828 KB	3	aroC_5,dnaN_2,hemD_3,hisD_7,purE_6,sucA_6,thrA_11	11	9:g,m:-	1	aac(6')-Iaa,aac(6')-Iaa	1	gyrA_p.D87Y	2	IncFIB(S),IncFII(S)	aroC	100	100	aroC_5	dnaN	100	100	dnaN_2	hemD	100	100	hemD_3	hisD	100	100	hisD_7	purE	100	100	purE_6	sucA	100	100	sucA_6	thrA	100	100	thrA_11	9	g,m	-	Salmonella enterica subspecies enterica (subspecies I)	Enteritidis	Detected Sdf I that is characteristic of commonly circulating strains of serotype Enteritidis.	O	H1_fliC
GCA_032294425.1_PDT001911908.1_genomic.fna	Salmonella_enterica	0.5223	486.011 KB	4	aroC_5,dnaN_21,hemD_18,hisD_9,purE_6,sucA_12,thrA_17	50	4:e,h:1,2	1	aac(6')-Iaa,aac(6')-Iaa	0		0		aroC	100	100	aroC_5	dnaN	100	100	dnaN_21	hemD	100	100	hemD_18	hisD	100	100	hisD_9	purE	100	100	purE_6	sucA	100	100	sucA_12	thrA	100	100	thrA_17	4	e,h	1,2	Salmonella enterica subspecies enterica (subspecies I)	Saintpaul		O	H1_fliC
GCA_032294445.1_PDT001911910.1_genomic.fna	Salmonella_enterica	0.5201	400.257 KB	4	aroC_13,dnaN_12,hemD_17,hisD_16,purE_13,sucA_16,thrA_4	24	9:l,z28:1,5	1	aac(6')-Iaa,aac(6')-Iaa	1	parC_p.T57S	2	IncFIB(AP001918),IncFII(pCoo)	aroC	100	100	aroC_13	dnaN	100	100	dnaN_12	hemD	100	100	hemD_17	hisD	100	100	hisD_16	purE	100	100	purE_13	sucA	100	100	sucA_16	thrA	100	100	thrA_4	9	l,z28	1,5	Salmonella enterica subspecies enterica (subspecies I)	Javiana		O	H1_fliC
GCA_032294465.1_PDT001911907.1_genomic.fna	Salmonella_enterica	0.5218	682.78 KB	3	aroC_13,dnaN_12,hemD_17,hisD_16,purE_13,sucA_16,thrA_4	24	9:l,z28:1,5	1	aac(6')-Iaa,aac(6')-Iaa	1	parC_p.T57S	0		aroC	100	100	aroC_13	dnaN	100	100	dnaN_12	hemD	100	100	hemD_17	hisD	100	100	hisD_16	purE	100	100	purE_13	sucA	100	100	sucA_16	thrA	100	100	thrA_4	9	l,z28	1,5	Salmonella enterica subspecies enterica (subspecies I)	Javiana		O	H1_fliC
GCA_032294485.1_PDT001911904.1_genomic.fna	Salmonella_enterica	0.5214	379.918 KB	5	aroC_11,dnaN_10,hemD_25,hisD_13,purE_10,sucA_35,thrA_4	126	4:e,h:e,n,z15	1	aac(6')-Iaa,aac(6')-Iaa	1	parC_p.T57S	3	IncFIB(pB171),IncFII(Yp),IncN2	aroC	100	100	aroC_11	dnaN	100	100	dnaN_10	hemD	100	100	hemD_25	hisD	100	100	hisD_13	purE	100	100	purE_10	sucA	100	100	sucA_35	thrA	100	100	thrA_4	4	e,h	e,n,z15	Salmonella enterica subspecies enterica (subspecies I)	Sandiego		O	H1_fliC
GCA_032294505.1_PDT001911906.1_genomic.fna	Salmonella_enterica	0.5219	696.106 KB	2	aroC_13,dnaN_12,hemD_17,hisD_520,purE_13,sucA_16,thrA_4	1674	9:l,z28:1,5	1	aac(6')-Iaa,aac(6')-Iaa	1	parC_p.T57S	0		aroC	100	100	aroC_13	dnaN	100	100	dnaN_12	hemD	100	100	hemD_17	hisD	100	100	hisD_520	purE	100	100	purE_13	sucA	100	100	sucA_16	thrA	100	100	thrA_4	9	l,z28	1,5	Salmonella enterica subspecies enterica (subspecies I)	Javiana		O	H1_fliC
GCA_032294525.1_PDT001911905.1_genomic.fna	Salmonella_enterica	0.5206	224.101 KB	8	aroC_10,dnaN_129,hemD_18,hisD_153,purE_8,sucA_9,thrA_22	1612	7:y:1,5	1	aac(6')-Iaa,aac(6')-Iaa	1	parC_p.T57S	2	IncFIB(pB171),IncI1-I(Alpha)	aroC	100	100	aroC_10	dnaN	100	100	dnaN_129	hemD	100	100	hemD_18	hisD	100	100	hisD_153	purE	100	100	purE_8	sucA	100	100	sucA_9	thrA	100	100	thrA_22	7	y	1,5	Salmonella enterica subspecies enterica (subspecies I)	Bareilly		O	H1_fliC
GCA_032294545.1_PDT001911901.1_genomic.fna	Salmonella_enterica	0.5213	695.517 KB	3	aroC_16,dnaN_2,hemD_45,hisD_43,purE_36,sucA_39,thrA_42	118	8:e,h:1,2	1	aac(6')-Iaa,aac(6')-Iaa	1	parC_p.T57S	0		aroC	100	100	aroC_16	dnaN	100	100	dnaN_2	hemD	100	100	hemD_45	hisD	100	100	hisD_43	purE	100	100	purE_36	sucA	100	100	sucA_39	thrA	100	100	thrA_42	8	e,h	1,2	Salmonella enterica subspecies enterica (subspecies I)	Newport		O	H1_fliC
GCA_032294565.1_PDT001911903.1_genomic.fna	Salmonella_enterica	0.5211	430.551 KB	4	aroC_16,dnaN_43,hemD_45,hisD_43,purE_36,sucA_39,thrA_42	5	8:e,h:1,2	1	aac(6')-Iaa,aac(6')-Iaa	1	parC_p.T57S	0		aroC	100	100	aroC_16	dnaN	100	100	dnaN_43	hemD	100	100	hemD_45	hisD	100	100	hisD_43	purE	100	100	purE_36	sucA	100	100	sucA_39	thrA	100	100	thrA_42	8	e,h	1,2	Salmonella enterica subspecies enterica (subspecies I)	Newport		O	H1_fliC
GCA_032294605.1_PDT001911902.1_genomic.fna	Salmonella_enterica	0.5216	333.002 KB	4	aroC_17,dnaN_18,hemD_22,hisD_17,purE_5,sucA_21,thrA_19	32	7:r:1,5	4	aac(6')-Iaa,aadA1,aadA1,aac(6')-Iaa,aadA1,aadA1,sul1,sul1,tet(A),tet(A)	2	gyrA_p.D87Y,parC_p.T57S	1	IncFIB(pN55391)	aroC	100	100	aroC_17	dnaN	100	100	dnaN_18	hemD	100	100	hemD_22	hisD	100	100	hisD_17	purE	100	100	purE_5	sucA	100	100	sucA_21	thrA	100	100	thrA_19	7	r	1,5	Salmonella enterica subspecies enterica (subspecies I)	Infantis		O	H1_fliC
GCA_032294825.1_PDT001911889.1_genomic.fna	Salmonella_enterica	0.5216	347.445 KB	6	aroC_10,dnaN_7,hemD_12,hisD_9,purE_5,sucA_9,thrA_2	19	4:i:1,2	1	aac(6')-Iaa,aac(6')-Iaa	0		3	Col156,IncFIB(S),IncFII(S)	aroC	100	100	aroC_10	dnaN	100	100	dnaN_7	hemD	100	100	hemD_12	hisD	100	100	hisD_9	purE	100	100	purE_5	sucA	100	100	sucA_9	thrA	100	100	thrA_2	4	i	1,2	Salmonella enterica subspecies enterica (subspecies I)	Typhimurium		O	H1_fliC
GCA_032294845.1_PDT001911888.1_genomic.fna	Salmonella_enterica	0.5214	489.887 KB	3	aroC_5,dnaN_2,hemD_3,hisD_7,purE_6,sucA_6,thrA_11	11	9:g,m:-	1	aac(6')-Iaa,aac(6')-Iaa	1	gyrA_p.D87Y	2	IncFIB(S),IncFII(S)	aroC	100	100	aroC_5	dnaN	100	100	dnaN_2	hemD	100	100	hemD_3	hisD	100	100	hisD_7	purE	100	100	purE_6	sucA	100	100	sucA_6	thrA	100	100	thrA_11	9	g,m	-	Salmonella enterica subspecies enterica (subspecies I)	Enteritidis	Detected Sdf I that is characteristic of commonly circulating strains of serotype Enteritidis.	O	H1_fliC
GCA_032294865.1_PDT001911887.1_genomic.fna	Salmonella_enterica	0.5215	147.088 KB	11	aroC_17,dnaN_18,hemD_22,hisD_17,purE_5,sucA_21,thrA_19	32	7:r:1,5	5	aac(6')-Iaa,aadA1,aadA1,aadA1,aadA1,aac(6')-Iaa,blaCTX-M-65,blaCTX-M-65,sul1,sul1,tet(A),tet(A)	2	gyrA_p.D87Y,parC_p.T57S	1	IncFIB(pN55391)	aroC	100	100	aroC_17	dnaN	100	100	dnaN_18	hemD	100	100	hemD_22	hisD	100	100	hisD_17	purE	100	100	purE_5	sucA	100	100	sucA_21	thrA	100	100	thrA_19	7	r	1,5	Salmonella enterica subspecies enterica (subspecies I)	Infantis		O	H1_fliC
GCA_032294885.1_PDT001911886.1_genomic.fna	Salmonella_enterica	0.5212	521.579 KB	4	aroC_41,dnaN_9,hemD_21,hisD_12,purE_8,sucA_37,thrA_17	83	8:d:1,2	1	aac(6')-Iaa,aac(6')-Iaa	1	parC_p.T57S	1	Col(pHAD28)	aroC	100	100	aroC_41	dnaN	100	100	dnaN_9	hemD	100	100	hemD_21	hisD	100	100	hisD_12	purE	100	100	purE_8	sucA	100	100	sucA_37	thrA	100	100	thrA_17	8	d	1,2	Salmonella enterica subspecies enterica (subspecies I)	Muenchen		O	H1_fliC
GCA_032294905.1_PDT001911884.1_genomic.fna	Salmonella_enterica	0.5214	366.566 KB	5	aroC_5,dnaN_2,hemD_3,hisD_7,purE_6,sucA_6,thrA_11	11	9:g,m:-	1	aac(6')-Iaa,aac(6')-Iaa	1	gyrA_p.D87Y	2	IncFIB(S),IncFII(S)	aroC	100	100	aroC_5	dnaN	100	100	dnaN_2	hemD	100	100	hemD_3	hisD	100	100	hisD_7	purE	100	100	purE_6	sucA	100	100	sucA_6	thrA	100	100	thrA_11	9	g,m	-	Salmonella enterica subspecies enterica (subspecies I)	Enteritidis	Detected Sdf I that is characteristic of commonly circulating strains of serotype Enteritidis.	O	H1_fliC
GCA_032294925.1_PDT001911885.1_genomic.fna	Salmonella_enterica	0.5212	706.269 KB	2	aroC_13,dnaN_12,hemD_17,hisD_1544,purE_13,sucA_16,thrA_4	7930	9:l,z28:1,5	1	aac(6')-Iaa,aac(6')-Iaa	1	parC_p.T57S	1	IncFII(p96A)	aroC	100	100	aroC_13	dnaN	100	100	dnaN_12	hemD	100	100	hemD_17	hisD	100	100	hisD_1544	purE	100	100	purE_13	sucA	100	100	sucA_16	thrA	100	100	thrA_4	9	l,z28	1,5	Salmonella enterica subspecies enterica (subspecies I)	Javiana		O	H1_fliC
GCA_032294945.1_PDT001911883.1_genomic.fna	Salmonella_enterica	0.5208	314.785 KB	6	aroC_11,dnaN_10,hemD_25,hisD_13,purE_10,sucA_35,thrA_4	126	4:e,h:e,n,z15	1	aac(6')-Iaa,aac(6')-Iaa	1	parC_p.T57S	2	IncFIB(pB171),IncFII(Yp)	aroC	100	100	aroC_11	dnaN	100	100	dnaN_10	hemD	100	100	hemD_25	hisD	100	100	hisD_13	purE	100	100	purE_10	sucA	100	100	sucA_35	thrA	100	100	thrA_4	4	e,h	e,n,z15	Salmonella enterica subspecies enterica (subspecies I)	Sandiego		O	H1_fliC
GCA_032294965.1_PDT001911882.1_genomic.fna	Salmonella_enterica	0.5225	496.516 KB	3	aroC_12,dnaN_2,hemD_15,hisD_14,purE_11,sucA_14,thrA_16	22	7:e,h:e,n,z15	1	aac(6')-Iaa,aac(6')-Iaa	1	parC_p.T57S	0		aroC	100	100	aroC_12	dnaN	100	100	dnaN_2	hemD	100	100	hemD_15	hisD	100	100	hisD_14	purE	100	100	purE_11	sucA	100	100	sucA_14	thrA	100	100	thrA_16	7	e,h	e,n,z15	Salmonella enterica subspecies enterica (subspecies I)	Braenderup		O	H1_fliC
GCA_032294985.1_PDT001911881.1_genomic.fna	Salmonella_enterica	0.5213	295.887 KB	5	aroC_82,dnaN_38,hemD_26,hisD_12,purE_115,sucA_78,thrA_70	329	7:b:l,w	1	aac(6')-Iaa,aac(6')-Iaa	1	parC_p.T57S	3	Col(pHAD28),IncFII(S),IncFII(SARC14)	aroC	100	100	aroC_82	dnaN	100	100	dnaN_38	hemD	100	100	hemD_26	hisD	100	100	hisD_12	purE	100	100	purE_115	sucA	100	100	sucA_78	thrA	100	100	thrA_70	7	b	l,w	Salmonella enterica subspecies enterica (subspecies I)	Ohio		O	H1_fliC
GCA_032295005.1_PDT001911880.1_genomic.fna	Salmonella_enterica	0.5222	443.436 KB	4	aroC_10,dnaN_7,hemD_21,hisD_14,purE_15,sucA_12,thrA_12	45	8:e,h:1,2	1	aac(6')-Iaa,aac(6')-Iaa	1	parC_p.T57S	0		aroC	100	100	aroC_10	dnaN	100	100	dnaN_7	hemD	100	100	hemD_21	hisD	100	100	hisD_14	purE	100	100	purE_15	sucA	100	100	sucA_12	thrA	100	100	thrA_12	8	e,h	1,2	Salmonella enterica subspecies enterica (subspecies I)	Newport		O	H1_fliC
GCA_032295025.1_PDT001911879.1_genomic.fna	Salmonella_enterica	0.5197	150.376 KB	8	aroC_10,dnaN_19,hemD_12,hisD_9,purE_5,sucA_9,thrA_2	34	4:i:-	3	aac(6')-Iaa,aac(6')-Iaa,blaTEM-1B,blaTEM-1B,tet(B),tet(B)	0		2	IncFII(p96A),IncY	aroC	100	100	aroC_10	dnaN	100	100	dnaN_19	hemD	100	100	hemD_12	hisD	100	100	hisD_9	purE	100	100	purE_5	sucA	100	100	sucA_9	thrA	100	100	thrA_2	4	i	-	Salmonella enterica subspecies enterica (subspecies I)	I 4,[5],12:i:-		O	H1_fliC
GCA_032295045.1_PDT001911876.1_genomic.fna	Salmonella_enterica	0.5215	363.858 KB	4	aroC_13,dnaN_12,hemD_17,hisD_16,purE_13,sucA_16,thrA_4	24	9:l,z28:1,5	1	aac(6')-Iaa,aac(6')-Iaa	1	parC_p.T57S	1	IncI1-I(Alpha)	aroC	100	100	aroC_13	dnaN	100	100	dnaN_12	hemD	100	100	hemD_17	hisD	100	100	hisD_16	purE	100	100	purE_13	sucA	100	100	sucA_16	thrA	100	100	thrA_4	9	l,z28	1,5	Salmonella enterica subspecies enterica (subspecies I)	Javiana		O	H1_fliC
GCA_032295085.1_PDT001911877.1_genomic.fna	Salmonella_enterica	0.5219	216.516 KB	7	aroC_10,dnaN_7,hemD_12,hisD_9,purE_5,sucA_9,thrA_2	19	4:i:1,2	1	aac(6')-Iaa,aac(6')-Iaa	0		0		aroC	100	100	aroC_10	dnaN	100	100	dnaN_7	hemD	100	100	hemD_12	hisD	100	100	hisD_9	purE	100	100	purE_5	sucA	100	100	sucA_9	thrA	100	100	thrA_2	4	i	1,2	Salmonella enterica subspecies enterica (subspecies I)	Typhimurium		O	H1_fliC
GCA_032295105.1_PDT001911875.1_genomic.fna	Salmonella_enterica	0.5229	375.521 KB	4	aroC_17,dnaN_18,hemD_22,hisD_17,purE_5,sucA_21,thrA_19	32	7:r:1,5	1	aac(6')-Iaa,aac(6')-Iaa	1	parC_p.T57S	0		aroC	100	100	aroC_17	dnaN	100	100	dnaN_18	hemD	100	100	hemD_22	hisD	100	100	hisD_17	purE	100	100	purE_5	sucA	100	100	sucA_21	thrA	100	100	thrA_19	7	r	1,5	Salmonella enterica subspecies enterica (subspecies I)	Infantis		O	H1_fliC
GCA_032295125.1_PDT001911874.1_genomic.fna	Salmonella_enterica	0.5211	737.693 KB	3	aroC_50,dnaN_10,hemD_25,hisD_72,purE_10,sucA_13,thrA_4	414	9:e,h:1,5	1	aac(6')-Iaa,aac(6')-Iaa	1	parC_p.T57S	2	IncFIB(pB171),IncFII(S)	aroC	100	100	aroC_50	dnaN	100	100	dnaN_10	hemD	100	100	hemD_25	hisD	100	100	hisD_72	purE	100	100	purE_10	sucA	100	100	sucA_13	thrA	100	100	thrA_4	9	e,h	1,5	Salmonella enterica subspecies enterica (subspecies I)	Eastbourne		O	H1_fliC
GCA_032295165.1_PDT001911873.1_genomic.fna	Salmonella_enterica	0.5212	720.971 KB	3	aroC_10,dnaN_7,hemD_21,hisD_12,purE_15,sucA_12,thrA_12	46	8:e,h:1,2	1	aac(6')-Iaa,aac(6')-Iaa	0		0		aroC	100	100	aroC_10	dnaN	100	100	dnaN_7	hemD	100	100	hemD_21	hisD	100	100	hisD_12	purE	100	100	purE_15	sucA	100	100	sucA_12	thrA	100	100	thrA_12	8	e,h	1,2	Salmonella enterica subspecies enterica (subspecies I)	Newport		O	H1_fliC
GCA_032295185.1_PDT001911868.1_genomic.fna	Salmonella_enterica	0.5214	489.887 KB	3	aroC_5,dnaN_2,hemD_3,hisD_7,purE_6,sucA_6,thrA_11	11	9:g,m:-	1	aac(6')-Iaa,aac(6')-Iaa	1	gyrA_p.D87Y	2	IncFIB(S),IncFII(S)	aroC	100	100	aroC_5	dnaN	100	100	dnaN_2	hemD	100	100	hemD_3	hisD	100	100	hisD_7	purE	100	100	purE_6	sucA	100	100	sucA_6	thrA	100	100	thrA_11	9	g,m	-	Salmonella enterica subspecies enterica (subspecies I)	Enteritidis	Detected Sdf I that is characteristic of commonly circulating strains of serotype Enteritidis.	O	H1_fliC
GCA_032295205.1_PDT001911870.1_genomic.fna	Salmonella_enterica	0.5211	218.249 KB	7	aroC_16,dnaN_2,hemD_45,hisD_43,purE_36,sucA_39,thrA_42	118	8:e,h:1,2	1	aac(6')-Iaa,aac(6')-Iaa	1	parC_p.T57S	1	IncFII(p96A)	aroC	100	100	aroC_16	dnaN	100	100	dnaN_2	hemD	100	100	hemD_45	hisD	100	100	hisD_43	purE	100	100	purE_36	sucA	100	100	sucA_39	thrA	100	100	thrA_42	8	e,h	1,2	Salmonella enterica subspecies enterica (subspecies I)	Newport		O	H1_fliC
GCA_032295215.1_PDT001911871.1_genomic.fna	Salmonella_enterica	0.5203	304.379 KB	4	aroC_5,dnaN_2,hemD_3,hisD_7,purE_6,sucA_6,thrA_11	11	9:g,m:-	1	aac(6')-Iaa,aac(6')-Iaa	0		3	IncFIB(S),IncFII(S),IncX1	aroC	100	100	aroC_5	dnaN	100	100	dnaN_2	hemD	100	100	hemD_3	hisD	100	100	hisD_7	purE	100	100	purE_6	sucA	100	100	sucA_6	thrA	100	100	thrA_11	9	g,m	-	Salmonella enterica subspecies enterica (subspecies I)	Enteritidis	Detected Sdf I that is characteristic of commonly circulating strains of serotype Enteritidis.	O	H1_fliC
GCA_032295245.1_PDT001911867.1_genomic.fna	Salmonella_enterica	0.5213	225.554 KB	7	aroC_10,dnaN_7,hemD_12,hisD_9,purE_5,sucA_9,thrA_2	19	4:i:1,2	1	aac(6')-Iaa,aac(6')-Iaa	0		0		aroC	100	100	aroC_10	dnaN	100	100	dnaN_7	hemD	100	100	hemD_12	hisD	100	100	hisD_9	purE	100	100	purE_5	sucA	100	100	sucA_9	thrA	100	100	thrA_2	4	i	1,2	Salmonella enterica subspecies enterica (subspecies I)	Typhimurium		O	H1_fliC
GCA_032295265.1_PDT001911866.1_genomic.fna	Salmonella_enterica	0.5213	304.698 KB	6	aroC_46,dnaN_122,hemD_3,hisD_18,purE_6,sucA_19,thrA_1	679	4:b:-	1	aac(6')-Iaa,aac(6')-Iaa	1	parC_p.T57S	0		aroC	100	100	aroC_46	dnaN	100	100	dnaN_122	hemD	100	100	hemD_3	hisD	100	100	hisD_18	purE	100	100	purE_6	sucA	100	100	sucA_19	thrA	100	100	thrA_1	4	b	-	Salmonella enterica subspecies enterica (subspecies I)	I 4:b:-	This predicted serotype is not in the Kauffman-White scheme. The SNP in gene STM3356 that is associated with the d-Tartrate nonfermenting phenotype characteristic of the typhoidal pathotype was not detected.	O	H1_fliC
GCA_032295285.1_PDT001911864.1_genomic.fna	Salmonella_enterica	0.5215	299.395 KB	7	aroC_2,dnaN_31,hemD_10,hisD_62,purE_14,sucA_19,thrA_34	2119	7:e,h:1,6	1	aac(6')-Iaa,aac(6')-Iaa	1	parC_p.T57S	0		aroC	100	100	aroC_2	dnaN	100	100	dnaN_31	hemD	100	100	hemD_10	hisD	100	100	hisD_62	purE	100	100	purE_14	sucA	100	100	sucA_19	thrA	100	100	thrA_34	7	e,h	1,6	Salmonella enterica subspecies enterica (subspecies I)	Norwich		O	H1_fliC
GCA_032295295.1_PDT001911865.1_genomic.fna	Salmonella_enterica	0.521	202.454 KB	7	aroC_48,dnaN_128,hemD_96,hisD_119,purE_116,sucA_119,thrA_118	448	13:b:1,5	1	aac(6')-Iaa,aac(6')-Iaa	0		1	IncFIB(pB171)	aroC	100	100	aroC_48	dnaN	100	100	dnaN_128	hemD	100	100	hemD_96	hisD	100	100	hisD_119	purE	100	100	purE_116	sucA	100	100	sucA_119	thrA	100	100	thrA_118	13	b	1,5	Salmonella enterica subspecies enterica (subspecies I)	Mississippi		O	H1_fliC
GCA_032295325.1_PDT001911862.1_genomic.fna	Salmonella_enterica	0.5209	391.761 KB	5	aroC_42,dnaN_46,hemD_48,hisD_48,purE_40,sucA_35,thrA_4	94	11:r:e,n,x	1	aac(6')-Iaa,aac(6')-Iaa	1	parC_p.T57S	0		aroC	100	100	aroC_42	dnaN	100	100	dnaN_46	hemD	100	100	hemD_48	hisD	100	100	hisD_48	purE	100	100	purE_40	sucA	100	100	sucA_35	thrA	100	100	thrA_4	11	r	e,n,x	Salmonella enterica subspecies enterica (subspecies I)	Rubislaw		O	H1_fliC
GCA_032295345.1_PDT001911863.1_genomic.fna	Salmonella_enterica	0.5211	342.917 KB	3	aroC_5,dnaN_2,hemD_3,hisD_7,purE_6,sucA_6,thrA_11	11	9:g,m:-	1	aac(6')-Iaa,aac(6')-Iaa	1	gyrA_p.D87Y	2	IncFIB(S),IncFII(S)	aroC	100	100	aroC_5	dnaN	100	100	dnaN_2	hemD	100	100	hemD_3	hisD	100	100	hisD_7	purE	100	100	purE_6	sucA	100	100	sucA_6	thrA	100	100	thrA_11	9	g,m	-	Salmonella enterica subspecies enterica (subspecies I)	Enteritidis	Detected Sdf I that is characteristic of commonly circulating strains of serotype Enteritidis.	O	H1_fliC
GCA_032295365.1_PDT001911861.1_genomic.fna	Salmonella_enterica	0.5214	225.827 KB	8	aroC_10,dnaN_7,hemD_12,hisD_9,purE_5,sucA_9,thrA_2	19	4:i:1,2	1	aac(6')-Iaa,aac(6')-Iaa	0		0		aroC	100	100	aroC_10	dnaN	100	100	dnaN_7	hemD	100	100	hemD_12	hisD	100	100	hisD_9	purE	100	100	purE_5	sucA	100	100	sucA_9	thrA	100	100	thrA_2	4	i	1,2	Salmonella enterica subspecies enterica (subspecies I)	Typhimurium		O	H1_fliC
GCA_032295385.1_PDT001911860.1_genomic.fna	Salmonella_enterica	0.5196	156.166 KB	11	aroC_110,dnaN_31,hemD_10,hisD_62,purE_14,sucA_19,thrA_34	2711	7:e,h:1,6	1	aac(6')-Iaa,aac(6')-Iaa	1	parC_p.T57S	1	IncFIB(pB171)	aroC	100	100	aroC_110	dnaN	100	100	dnaN_31	hemD	100	100	hemD_10	hisD	100	100	hisD_62	purE	100	100	purE_14	sucA	100	100	sucA_19	thrA	100	100	thrA_34	7	e,h	1,6	Salmonella enterica subspecies enterica (subspecies I)	Norwich		O	H1_fliC
GCA_032295405.1_PDT001911859.1_genomic.fna	Salmonella_enterica	0.5154	196.223 KB	8	aroC_470,dnaN_28,hemD_31,hisD_151,purE_22,sucA_29,thrA_30	2197	50:g,z51:-	1	aac(6')-Iaa,aac(6')-Iaa	1	parC_p.T57S	1	IncFII(Yp)	aroC	100	100	aroC_470	dnaN	100	100	dnaN_28	hemD	100	100	hemD_31	hisD	100	100	hisD_151	purE	100	100	purE_22	sucA	100	100	sucA_29	thrA	100	100	thrA_30	50	g,z51	-	Salmonella enterica subspecies houtenae (subspecies IV)	IV 50:g,z51:-		O	H1_fliC
GCA_032295415.1_PDT001911858.1_genomic.fna	Salmonella_enterica	0.5209	430.47 KB	4	aroC_16,dnaN_43,hemD_45,hisD_43,purE_36,sucA_39,thrA_42	5	8:e,h:1,2	1	aac(6')-Iaa,aac(6')-Iaa	1	parC_p.T57S	0		aroC	100	100	aroC_16	dnaN	100	100	dnaN_43	hemD	100	100	hemD_45	hisD	100	100	hisD_43	purE	100	100	purE_36	sucA	100	100	sucA_39	thrA	100	100	thrA_42	8	e,h	1,2	Salmonella enterica subspecies enterica (subspecies I)	Newport		O	H1_fliC
GCA_032295445.1_PDT001911857.1_genomic.fna	Salmonella_enterica	0.5224	443.296 KB	3	aroC_12,dnaN_2,hemD_15,hisD_14,purE_11,sucA_14,thrA_16	22	7:e,h:e,n,z15	1	aac(6')-Iaa,aac(6')-Iaa	1	parC_p.T57S	0		aroC	100	100	aroC_12	dnaN	100	100	dnaN_2	hemD	100	100	hemD_15	hisD	100	100	hisD_14	purE	100	100	purE_11	sucA	100	100	sucA_14	thrA	100	100	thrA_16	7	e,h	e,n,z15	Salmonella enterica subspecies enterica (subspecies I)	Braenderup		O	H1_fliC
GCA_032295465.1_PDT001911855.1_genomic.fna	Salmonella_enterica	0.5217	219.542 KB	6	aroC_10,dnaN_7,hemD_12,hisD_9,purE_5,sucA_9,thrA_2	19	4:i:1,2	1	aac(6')-Iaa,aac(6')-Iaa	0		0		aroC	100	100	aroC_10	dnaN	100	100	dnaN_7	hemD	100	100	hemD_12	hisD	100	100	hisD_9	purE	100	100	purE_5	sucA	100	100	sucA_9	thrA	100	100	thrA_2	4	i	1,2	Salmonella enterica subspecies enterica (subspecies I)	Typhimurium		O	H1_fliC
GCA_032295485.1_PDT001911856.1_genomic.fna	Salmonella_enterica	0.522	496.516 KB	3	aroC_12,dnaN_2,hemD_15,hisD_14,purE_11,sucA_14,thrA_16	22	7:e,h:e,n,z15	1	aac(6')-Iaa,aac(6')-Iaa	1	parC_p.T57S	0		aroC	100	100	aroC_12	dnaN	100	100	dnaN_2	hemD	100	100	hemD_15	hisD	100	100	hisD_14	purE	100	100	purE_11	sucA	100	100	sucA_14	thrA	100	100	thrA_16	7	e,h	e,n,z15	Salmonella enterica subspecies enterica (subspecies I)	Braenderup		O	H1_fliC
GCA_032295505.1_PDT001911854.1_genomic.fna	Salmonella_enterica	0.5211	761.787 KB	3	aroC_5,dnaN_14,hemD_18,hisD_9,purE_6,sucA_12,thrA_17	27	4:e,h:1,2	1	aac(6')-Iaa,aac(6')-Iaa	0		2	IncFII(29),IncI2	aroC	100	100	aroC_5	dnaN	100	100	dnaN_14	hemD	100	100	hemD_18	hisD	100	100	hisD_9	purE	100	100	purE_6	sucA	100	100	sucA_12	thrA	100	100	thrA_17	4	e,h	1,2	Salmonella enterica subspecies enterica (subspecies I)	Saintpaul		O	H1_fliC
GCA_032295585.1_PDT001911846.1_genomic.fna	Salmonella_enterica	0.5222	378.933 KB	5	aroC_42,dnaN_46,hemD_48,hisD_48,purE_40,sucA_35,thrA_4	94	11:r:e,n,x	1	aac(6')-Iaa,aac(6')-Iaa	1	parC_p.T57S	0		aroC	100	100	aroC_42	dnaN	100	100	dnaN_46	hemD	100	100	hemD_48	hisD	100	100	hisD_48	purE	100	100	purE_40	sucA	100	100	sucA_35	thrA	100	100	thrA_4	11	r	e,n,x	Salmonella enterica subspecies enterica (subspecies I)	Rubislaw		O	H1_fliC
GCA_032295605.1_PDT001911847.1_genomic.fna	Salmonella_enterica	0.5213	720.971 KB	3	aroC_10,dnaN_7,hemD_21,hisD_12,purE_15,sucA_12,thrA_12	46	8:e,h:1,2	1	aac(6')-Iaa,aac(6')-Iaa	0		0		aroC	100	100	aroC_10	dnaN	100	100	dnaN_7	hemD	100	100	hemD_21	hisD	100	100	hisD_12	purE	100	100	purE_15	sucA	100	100	sucA_12	thrA	100	100	thrA_12	8	e,h	1,2	Salmonella enterica subspecies enterica (subspecies I)	Newport		O	H1_fliC
GCA_032295625.1_PDT001911845.1_genomic.fna	Salmonella_enterica	0.5195	720.971 KB	3	aroC_10,dnaN_7,hemD_21,hisD_12,purE_15,sucA_12,thrA_12	46	8:e,h:1,2	1	aac(6')-Iaa,aac(6')-Iaa	0		0		aroC	100	100	aroC_10	dnaN	100	100	dnaN_7	hemD	100	100	hemD_21	hisD	100	100	hisD_12	purE	100	100	purE_15	sucA	100	100	sucA_12	thrA	100	100	thrA_12	8	e,h	1,2	Salmonella enterica subspecies enterica (subspecies I)	Newport		O	H1_fliC
GCA_032295645.1_PDT001911844.1_genomic.fna	Salmonella_enterica	0.521	417.752 KB	5	aroC_3,dnaN_36,hemD_43,hisD_38,purE_16,sucA_42,thrA_38*	95*	4:e,h:1,2	1	aac(6')-Iaa,aac(6')-Iaa	1	parC_p.T57S	0		aroC	100	100	aroC_3	dnaN	100	100	dnaN_36	hemD	100	100	hemD_43	hisD	100	100	hisD_38	purE	100	100	purE_16	sucA	100	100	sucA_42	thrA	99.8003992015968	100	thrA_38*	4	e,h	1,2	Salmonella enterica subspecies enterica (subspecies I)	Saintpaul		O	H1_fliC
GCA_032295685.1_PDT001911842.1_genomic.fna	Salmonella_enterica	0.5207	382.384 KB	4	aroC_72,dnaN_32,hemD_40,hisD_33,purE_139,sucA_79,thrA_324	2009	13:g,m:-	1	aac(6')-Iaa,aac(6')-Iaa	1	parC_p.T57S	0		aroC	100	100	aroC_72	dnaN	100	100	dnaN_32	hemD	100	100	hemD_40	hisD	100	100	hisD_33	purE	100	100	purE_139	sucA	100	100	sucA_79	thrA	100	100	thrA_324	13	g,m	-	Salmonella enterica subspecies enterica (subspecies I)	Agbeni		O	H1_fliC
GCA_032295705.1_PDT001911837.1_genomic.fna	Salmonella_enterica	0.5212	720.971 KB	3	aroC_10,dnaN_7,hemD_21,hisD_12,purE_15,sucA_12,thrA_12	46	8:e,h:1,2	1	aac(6')-Iaa,aac(6')-Iaa	0		0		aroC	100	100	aroC_10	dnaN	100	100	dnaN_7	hemD	100	100	hemD_21	hisD	100	100	hisD_12	purE	100	100	purE_15	sucA	100	100	sucA_12	thrA	100	100	thrA_12	8	e,h	1,2	Salmonella enterica subspecies enterica (subspecies I)	Newport		O	H1_fliC
GCA_032295725.1_PDT001911832.1_genomic.fna	Salmonella_enterica	0.5218	400.925 KB	4	aroC_10,dnaN_7,hemD_21,hisD_14,purE_15,sucA_12,thrA_12	45	8:e,h:1,2	1	aac(6')-Iaa,aac(6')-Iaa	1	parC_p.T57S	0		aroC	100	100	aroC_10	dnaN	100	100	dnaN_7	hemD	100	100	hemD_21	hisD	100	100	hisD_14	purE	100	100	purE_15	sucA	100	100	sucA_12	thrA	100	100	thrA_12	8	e,h	1,2	Salmonella enterica subspecies enterica (subspecies I)	Newport		O	H1_fliC
GCA_032295745.1_PDT001911835.1_genomic.fna	Salmonella_enterica	0.5211	734.05 KB	3	aroC_16,dnaN_2,hemD_45,hisD_43,purE_36,sucA_39,thrA_42	118	8:e,h:1,2	1	aac(6')-Iaa,aac(6')-Iaa	1	parC_p.T57S	0		aroC	100	100	aroC_16	dnaN	100	100	dnaN_2	hemD	100	100	hemD_45	hisD	100	100	hisD_43	purE	100	100	purE_36	sucA	100	100	sucA_39	thrA	100	100	thrA_42	8	e,h	1,2	Salmonella enterica subspecies enterica (subspecies I)	Newport		O	H1_fliC
GCA_032295805.1_PDT001911826.1_genomic.fna	Salmonella_enterica	0.5234	71.648 KB	24	aroC_13,dnaN_11,hemD_25,hisD_197,purE_12,sucA_71,thrA_4	548	-:b:e,n,x	1	aac(6')-Iaa,aac(6')-Iaa	1	parC_p.T57S	0		aroC	100	100	aroC_13	dnaN	100	100	dnaN_11	hemD	100	100	hemD_25	hisD	100	100	hisD_197	purE	100	100	purE_12	sucA	100	100	sucA_71	thrA	100	100	thrA_4	-	b	e,n,x	Salmonella enterica subspecies enterica (subspecies I)	I -:b:e,n,x	O antigen was not detected. This result may be due to a rough strain that has deleted the rfb region. For raw reads input, the k-mer workflow is sometimes more sensitive than the microassembly workflow in detecting O antigen. Caution should be used with this approach because the k-mer result may be due to low levels of contamination.	O	H1_fliC
GCA_032295825.1_PDT001911823.1_genomic.fna	Salmonella_enterica	0.5227	202.307 KB	6	aroC_17,dnaN_18,hemD_22,hisD_17,purE_5,sucA_21,thrA_19	32	7:r:1,5	1	aac(6')-Iaa,aac(6')-Iaa	1	parC_p.T57S	0		aroC	100	100	aroC_17	dnaN	100	100	dnaN_18	hemD	100	100	hemD_22	hisD	100	100	hisD_17	purE	100	100	purE_5	sucA	100	100	sucA_21	thrA	100	100	thrA_19	7	r	1,5	Salmonella enterica subspecies enterica (subspecies I)	Infantis		O	H1_fliC
GCA_032295865.1_PDT001911812.1_genomic.fna	Salmonella_enterica	0.521	381.997 KB	3	aroC_5,dnaN_2,hemD_3,hisD_7,purE_6,sucA_6,thrA_11	11	9:g,m:-	1	aac(6')-Iaa,aac(6')-Iaa	0		2	IncFIB(S),IncFII(S)	aroC	100	100	aroC_5	dnaN	100	100	dnaN_2	hemD	100	100	hemD_3	hisD	100	100	hisD_7	purE	100	100	purE_6	sucA	100	100	sucA_6	thrA	100	100	thrA_11	9	g,m	-	Salmonella enterica subspecies enterica (subspecies I)	Enteritidis	Detected Sdf I that is characteristic of commonly circulating strains of serotype Enteritidis.	O	H1_fliC
GCA_032295875.1_PDT001911815.1_genomic.fna	Salmonella_enterica	0.523	41.909 KB	39	aroC_23,dnaN_9,hemD_15,hisD_12,purE_17,sucA_20,thrA_12	52	-:k:1,5	1	aac(6')-Iaa,aac(6')-Iaa	1	parC_p.T57S	4	Col(pHAD28),Col(pHAD28),Col440I,Col440II,IncI1-I(Alpha)	aroC	100	100	aroC_23	dnaN	100	100	dnaN_9	hemD	100	100	hemD_15	hisD	100	100	hisD_12	purE	100	100	purE_17	sucA	100	100	sucA_20	thrA	100	100	thrA_12	-	k	1,5	Salmonella enterica subspecies enterica (subspecies I)	I -:k:1,5	O antigen was not detected. This result may be due to a rough strain that has deleted the rfb region. For raw reads input, the k-mer workflow is sometimes more sensitive than the microassembly workflow in detecting O antigen. Caution should be used with this approach because the k-mer result may be due to low levels of contamination.	O	H1_fliC
GCA_032295905.1_PDT001911820.1_genomic.fna	Salmonella_enterica	0.5206	385.394 KB	3	aroC_13,dnaN_11,hemD_16,hisD_15,purE_12,sucA_15,thrA_4	23	7:m,t:-	1	aac(6')-Iaa,aac(6')-Iaa	1	parC_p.T57S	0		aroC	100	100	aroC_13	dnaN	100	100	dnaN_11	hemD	100	100	hemD_16	hisD	100	100	hisD_15	purE	100	100	purE_12	sucA	100	100	sucA_15	thrA	100	100	thrA_4	7	m,t	-	Salmonella enterica subspecies enterica (subspecies I)	Oranienburg		O	H1_fliC
GCA_032295925.1_PDT001911821.1_genomic.fna	Salmonella_enterica	0.5153	86.261 KB	16	aroC_88,dnaN_26,hemD_30,hisD_55,purE_21,sucA_68,thrA_80	432	61:k:1,5,7	1	aac(6')-Iaa,aac(6')-Iaa	1	parC_p.T57S	1	IncX1	aroC	100	100	aroC_88	dnaN	100	100	dnaN_26	hemD	100	100	hemD_30	hisD	100	100	hisD_55	purE	100	100	purE_21	sucA	100	100	sucA_68	thrA	100	100	thrA_80	61	k	1,5,7	Salmonella enterica subspecies diarizonae (subspecies IIIb)	IIIb 61:k:1,5,(7)		O	H1_fliC
GCA_032295945.1_PDT001911822.1_genomic.fna	Salmonella_enterica	0.5216	369.402 KB	5	aroC_9,dnaN_9,hemD_6,hisD_12,purE_9,sucA_12,thrA_2	18	8:d:1,5	1	aac(6')-Iaa,aac(6')-Iaa	1	parC_p.T57S	0		aroC	100	100	aroC_9	dnaN	100	100	dnaN_9	hemD	100	100	hemD_6	hisD	100	100	hisD_12	purE	100	100	purE_9	sucA	100	100	sucA_12	thrA	100	100	thrA_2	8	d	1,5	Salmonella enterica subspecies enterica (subspecies I)	Manhattan		O	H1_fliC
GCA_032295965.1_PDT001911811.1_genomic.fna	Salmonella_enterica	0.5219	443.001 KB	4	aroC_10,dnaN_7,hemD_21,hisD_14,purE_15,sucA_12,thrA_12	45	8:e,h:1,2	1	aac(6')-Iaa,aac(6')-Iaa	1	parC_p.T57S	0		aroC	100	100	aroC_10	dnaN	100	100	dnaN_7	hemD	100	100	hemD_21	hisD	100	100	hisD_14	purE	100	100	purE_15	sucA	100	100	sucA_12	thrA	100	100	thrA_12	8	e,h	1,2	Salmonella enterica subspecies enterica (subspecies I)	Newport		O	H1_fliC
GCA_032296005.1_PDT001911805.1_genomic.fna	Salmonella_enterica	0.512	273.579 KB	7	aroC_451,dnaN_26,hemD_339,hisD_460,purE_21,sucA_353,thrA_471	2631	48:z52:z	1	aac(6')-Iaa,aac(6')-Iaa	1	parC_p.T57S	0		aroC	100	100	aroC_451	dnaN	100	100	dnaN_26	hemD	100	100	hemD_339	hisD	100	100	hisD_460	purE	100	100	purE_21	sucA	100	100	sucA_353	thrA	100	100	thrA_471	48	z52	z	Salmonella enterica subspecies diarizonae (subspecies IIIb)	IIIb 48:z52:z		O	H1_fliC
GCA_032296025.1_PDT001911804.1_genomic.fna	Salmonella_enterica	0.522	682.53 KB	3	aroC_5,dnaN_21,hemD_18,hisD_9,purE_6,sucA_12,thrA_17	50	4:e,h:1,2	1	aac(6')-Iaa,aac(6')-Iaa	0		0		aroC	100	100	aroC_5	dnaN	100	100	dnaN_21	hemD	100	100	hemD_18	hisD	100	100	hisD_9	purE	100	100	purE_6	sucA	100	100	sucA_12	thrA	100	100	thrA_17	4	e,h	1,2	Salmonella enterica subspecies enterica (subspecies I)	Saintpaul		O	H1_fliC
GCA_032296045.1_PDT001911803.1_genomic.fna	Salmonella_enterica	0.5212	470.179 KB	4	aroC_5,dnaN_2,hemD_3,hisD_7,purE_6,sucA_6,thrA_11	11	9:g,m:-	1	aac(6')-Iaa,aac(6')-Iaa	0		2	IncFIB(S),IncFII(S)	aroC	100	100	aroC_5	dnaN	100	100	dnaN_2	hemD	100	100	hemD_3	hisD	100	100	hisD_7	purE	100	100	purE_6	sucA	100	100	sucA_6	thrA	100	100	thrA_11	9	g,m	-	Salmonella enterica subspecies enterica (subspecies I)	Enteritidis	Detected Sdf I that is characteristic of commonly circulating strains of serotype Enteritidis.	O	H1_fliC
GCA_032296105.1_PDT001911799.1_genomic.fna	Salmonella_enterica	0.5205	477.487 KB	4	aroC_5,dnaN_2,hemD_3,hisD_7,purE_6,sucA_6,thrA_11	11	9:g,m:-	1	aac(6')-Iaa,aac(6')-Iaa	0		1	IncX1	aroC	100	100	aroC_5	dnaN	100	100	dnaN_2	hemD	100	100	hemD_3	hisD	100	100	hisD_7	purE	100	100	purE_6	sucA	100	100	sucA_6	thrA	100	100	thrA_11	9	g,m	-	Salmonella enterica subspecies enterica (subspecies I)	Enteritidis	Detected Sdf I that is characteristic of commonly circulating strains of serotype Enteritidis.	O	H1_fliC
GCA_032296205.1_PDT001911772.1_genomic.fna	Salmonella_enterica	0.5235	59.406 KB	25	aroC_2,dnaN_5,hemD_6,hisD_7,purE_5,sucA_7,thrA_12	33	8:z10:e,n,x	4	aac(6')-Iaa,aph(6)-Id,aph(3'')-Ib,aph(3'')-Ib,aph(3'')-Ib,aph(3'')-Ib,aac(6')-Iaa,aph(6)-Id,aph(3'')-Ib,aph(3'')-Ib,aph(3'')-Ib,aph(3'')-Ib,tet(A),tet(A)	1	parC_p.T57S	1	ColpVC	aroC	100	100	aroC_2	dnaN	100	100	dnaN_5	hemD	100	100	hemD_6	hisD	100	100	hisD_7	purE	100	100	purE_5	sucA	100	100	sucA_7	thrA	100	100	thrA_12	8	z10	e,n,x	Salmonella enterica subspecies enterica (subspecies I)	Hadar		O	H1_fliC
GCA_032296225.1_PDT001911767.1_genomic.fna	Salmonella_enterica	0.522	90.068 KB	17	aroC_10,dnaN_7,hemD_12,hisD_9,purE_5,sucA_9,thrA_2	19	-:i:1,2	1	aac(6')-Iaa,aac(6')-Iaa	0		2	IncFIB(S),IncFII(S)	aroC	100	100	aroC_10	dnaN	100	100	dnaN_7	hemD	100	100	hemD_12	hisD	100	100	hisD_9	purE	100	100	purE_5	sucA	100	100	sucA_9	thrA	100	100	thrA_2	-	i	1,2	Salmonella enterica subspecies enterica (subspecies I)	I -:i:1,2	O antigen was not detected. This result may be due to a rough strain that has deleted the rfb region. For raw reads input, the k-mer workflow is sometimes more sensitive than the microassembly workflow in detecting O antigen. Caution should be used with this approach because the k-mer result may be due to low levels of contamination.	O	H1_fliC
GCA_032296245.1_PDT001911769.1_genomic.fna	Salmonella_enterica	0.5207	242.738 KB	7	aroC_10,dnaN_7,hemD_12,hisD_9,purE_5,sucA_9,thrA_2	19	4:i:1,2	1	aac(6')-Iaa,aac(6')-Iaa	0		3	IncFIB(S),IncFII(S),IncX1	aroC	100	100	aroC_10	dnaN	100	100	dnaN_7	hemD	100	100	hemD_12	hisD	100	100	hisD_9	purE	100	100	purE_5	sucA	100	100	sucA_9	thrA	100	100	thrA_2	4	i	1,2	Salmonella enterica subspecies enterica (subspecies I)	Typhimurium	Detected a deletion in gene oafA that causes O5- variant of Typhimurium.	O	H1_fliC
GCA_032296265.1_PDT001911764.1_genomic.fna	Salmonella_enterica	0.5186	387.668 KB	5	aroC_43,dnaN_47,hemD_49,hisD_16,purE_41,sucA_15,thrA_3	241	4:l,v:1,7	1	aac(6')-Iaa,aac(6')-Iaa	1	parC_p.T57S	1	ColpVC	aroC	100	100	aroC_43	dnaN	100	100	dnaN_47	hemD	100	100	hemD_49	hisD	100	100	hisD_16	purE	100	100	purE_41	sucA	100	100	sucA_15	thrA	100	100	thrA_3	4	l,v	1,7	Salmonella enterica subspecies enterica (subspecies I)	Bredeney		O	H1_fliC
GCA_032296285.1_PDT001911760.1_genomic.fna	Salmonella_enterica	0.5233	99.218 KB	14	aroC_5,dnaN_14,hemD_18,hisD_9,purE_6,sucA_12,thrA_17	27	4:e,h:1,2	1	aac(6')-Iaa,aac(6')-Iaa	0		0		aroC	100	100	aroC_5	dnaN	100	100	dnaN_14	hemD	100	100	hemD_18	hisD	100	100	hisD_9	purE	100	100	purE_6	sucA	100	100	sucA_12	thrA	100	100	thrA_17	4	e,h	1,2	Salmonella enterica subspecies enterica (subspecies I)	Saintpaul		O	H1_fliC
GCA_032296305.1_PDT001911759.1_genomic.fna	Salmonella_enterica	0.5221	224.685 KB	7	aroC_43,dnaN_41,hemD_16,hisD_13,purE_34,sucA_13,thrA_4	4	7:g,m,s:-	1	aac(6')-Iaa,aac(6')-Iaa	1	parC_p.T57S	0		aroC	100	100	aroC_43	dnaN	100	100	dnaN_41	hemD	100	100	hemD_16	hisD	100	100	hisD_13	purE	100	100	purE_34	sucA	100	100	sucA_13	thrA	100	100	thrA_4	7	g,m,s	-	Salmonella enterica subspecies enterica (subspecies I)	Montevideo		O	H1_fliC
GCA_032296325.1_PDT001911757.1_genomic.fna	Salmonella_enterica	0.5205	318.39 KB	5	aroC_41,dnaN_42,hemD_43,hisD_58,purE_9,sucA_12,thrA_2	112	8:d:1,2	1	aac(6')-Iaa,aac(6')-Iaa	1	parC_p.T57S	0		aroC	100	100	aroC_41	dnaN	100	100	dnaN_42	hemD	100	100	hemD_43	hisD	100	100	hisD_58	purE	100	100	purE_9	sucA	100	100	sucA_12	thrA	100	100	thrA_2	8	d	1,2	Salmonella enterica subspecies enterica (subspecies I)	Muenchen		O	H1_fliC
GCA_032296335.1_PDT001911756.1_genomic.fna	Salmonella_enterica	0.5191	215.915 KB	7	aroC_8,dnaN_8,hemD_11,hisD_11,purE_5,sucA_11,thrA_15	17	4:z:1,7	1	aac(6')-Iaa,aac(6')-Iaa	1	parC_p.T57S	0		aroC	100	100	aroC_8	dnaN	100	100	dnaN_8	hemD	100	100	hemD_11	hisD	100	100	hisD_11	purE	100	100	purE_5	sucA	100	100	sucA_11	thrA	100	100	thrA_15	4	z	1,7	Salmonella enterica subspecies enterica (subspecies I)	Indiana		O	H1_fliC
GCA_032296425.1_PDT001911758.1_genomic.fna	Salmonella_enterica	0.5244	28.569 KB	52	aroC_16,dnaN_2,hemD_45,hisD_43,purE_36,sucA_39,thrA_42	118	-:e,h:1,2	1	aac(6')-Iaa,aac(6')-Iaa	1	parC_p.T57S	2	Col156,ColpVC	aroC	100	100	aroC_16	dnaN	100	100	dnaN_2	hemD	100	100	hemD_45	hisD	100	100	hisD_43	purE	100	100	purE_36	sucA	100	100	sucA_39	thrA	100	100	thrA_42	-	e,h	1,2	Salmonella enterica subspecies enterica (subspecies I)	I -:e,h:1,2	O antigen was not detected. This result may be due to a rough strain that has deleted the rfb region. For raw reads input, the k-mer workflow is sometimes more sensitive than the microassembly workflow in detecting O antigen. Caution should be used with this approach because the k-mer result may be due to low levels of contamination.	O	H1_fliC
GCA_032297195.1_PDT001835042.1_genomic.fna	Salmonella_enterica	0.5219	699.69 KB	3	aroC_13,dnaN_12,hemD_17,hisD_16,purE_13,sucA_16,thrA_4	24	9:l,z28:1,5	1	aac(6')-Iaa,aac(6')-Iaa	1	parC_p.T57S	0		aroC	100	100	aroC_13	dnaN	100	100	dnaN_12	hemD	100	100	hemD_17	hisD	100	100	hisD_16	purE	100	100	purE_13	sucA	100	100	sucA_16	thrA	100	100	thrA_4	9	l,z28	1,5	Salmonella enterica subspecies enterica (subspecies I)	Javiana		O	H1_fliC
GCA_032297215.1_PDT001835028.1_genomic.fna	Salmonella_enterica	0.521	377.06 KB	6	aroC_10,dnaN_7,hemD_12,hisD_9,purE_5,sucA_9,thrA_2	19	4:i:1,2	1	aac(6')-Iaa,aac(6')-Iaa	0		2	IncFIB(S),IncFII(S)	aroC	100	100	aroC_10	dnaN	100	100	dnaN_7	hemD	100	100	hemD_12	hisD	100	100	hisD_9	purE	100	100	purE_5	sucA	100	100	sucA_9	thrA	100	100	thrA_2	4	i	1,2	Salmonella enterica subspecies enterica (subspecies I)	Typhimurium		O	H1_fliC
GCA_032297235.1_PDT001835026.1_genomic.fna	Salmonella_enterica	0.5223	682.779 KB	3	aroC_13,dnaN_12,hemD_17,hisD_16,purE_13,sucA_16,thrA_4	24	9:l,z28:1,5	1	aac(6')-Iaa,aac(6')-Iaa	1	parC_p.T57S	0		aroC	100	100	aroC_13	dnaN	100	100	dnaN_12	hemD	100	100	hemD_17	hisD	100	100	hisD_16	purE	100	100	purE_13	sucA	100	100	sucA_16	thrA	100	100	thrA_4	9	l,z28	1,5	Salmonella enterica subspecies enterica (subspecies I)	Javiana		O	H1_fliC
GCA_032297275.1_PDT001835038.1_genomic.fna	Salmonella_enterica	0.5219	682.62 KB	3	aroC_13,dnaN_12,hemD_17,hisD_16,purE_13,sucA_16,thrA_4	24	9:l,z28:1,5	1	aac(6')-Iaa,aac(6')-Iaa	1	parC_p.T57S	0		aroC	100	100	aroC_13	dnaN	100	100	dnaN_12	hemD	100	100	hemD_17	hisD	100	100	hisD_16	purE	100	100	purE_13	sucA	100	100	sucA_16	thrA	100	100	thrA_4	9	l,z28	1,5	Salmonella enterica subspecies enterica (subspecies I)	Javiana		O	H1_fliC
GCA_032297295.1_PDT001835037.1_genomic.fna	Salmonella_enterica	0.5213	489.844 KB	3	aroC_5,dnaN_2,hemD_3,hisD_7,purE_6,sucA_6,thrA_11	11	9:g,m:-	1	aac(6')-Iaa,aac(6')-Iaa	0		2	IncFIB(S),IncFII(S)	aroC	100	100	aroC_5	dnaN	100	100	dnaN_2	hemD	100	100	hemD_3	hisD	100	100	hisD_7	purE	100	100	purE_6	sucA	100	100	sucA_6	thrA	100	100	thrA_11	9	g,m	-	Salmonella enterica subspecies enterica (subspecies I)	Enteritidis	Detected Sdf I that is characteristic of commonly circulating strains of serotype Enteritidis.	O	H1_fliC
GCA_032297315.1_PDT001835041.1_genomic.fna	Salmonella_enterica	0.5211	438.032 KB	2	aroC_10,dnaN_14,hemD_15,hisD_31,purE_25,sucA_20,thrA_33	64	3,10:e,h:1,6	1	aac(6')-Iaa,aac(6')-Iaa	1	parC_p.T57S	0		aroC	100	100	aroC_10	dnaN	100	100	dnaN_14	hemD	100	100	hemD_15	hisD	100	100	hisD_31	purE	100	100	purE_25	sucA	100	100	sucA_20	thrA	100	100	thrA_33	3,10	e,h	1,6	Salmonella enterica subspecies enterica (subspecies I)	Anatum		O	H1_fliC
GCA_032297335.1_PDT001835036.1_genomic.fna	Salmonella_enterica	0.5209	490.155 KB	3	aroC_5,dnaN_2,hemD_3,hisD_7,purE_6,sucA_6,thrA_11	11	9:g,m:-	1	aac(6')-Iaa,aac(6')-Iaa	0		2	IncFIB(S),IncFII(S)	aroC	100	100	aroC_5	dnaN	100	100	dnaN_2	hemD	100	100	hemD_3	hisD	100	100	hisD_7	purE	100	100	purE_6	sucA	100	100	sucA_6	thrA	100	100	thrA_11	9	g,m	-	Salmonella enterica subspecies enterica (subspecies I)	Enteritidis	Detected Sdf I that is characteristic of commonly circulating strains of serotype Enteritidis.	O	H1_fliC
GCA_032297355.1_PDT001835039.1_genomic.fna	Salmonella_enterica	0.5205	447.299 KB	4	aroC_16,dnaN_2,hemD_45,hisD_43,purE_36,sucA_39,thrA_42	118	8:e,h:1,2	1	aac(6')-Iaa,aac(6')-Iaa	1	parC_p.T57S	0		aroC	100	100	aroC_16	dnaN	100	100	dnaN_2	hemD	100	100	hemD_45	hisD	100	100	hisD_43	purE	100	100	purE_36	sucA	100	100	sucA_39	thrA	100	100	thrA_42	8	e,h	1,2	Salmonella enterica subspecies enterica (subspecies I)	Newport		O	H1_fliC
GCA_032297375.1_PDT001835035.1_genomic.fna	Salmonella_enterica	0.5207	430.468 KB	5	aroC_16,dnaN_43,hemD_45,hisD_43,purE_36,sucA_39,thrA_42	5	8:e,h:1,2	1	aac(6')-Iaa,aac(6')-Iaa	1	parC_p.T57S	0		aroC	100	100	aroC_16	dnaN	100	100	dnaN_43	hemD	100	100	hemD_45	hisD	100	100	hisD_43	purE	100	100	purE_36	sucA	100	100	sucA_39	thrA	100	100	thrA_42	8	e,h	1,2	Salmonella enterica subspecies enterica (subspecies I)	Newport		O	H1_fliC
GCA_032297395.1_PDT001835033.1_genomic.fna	Salmonella_enterica	0.5212	377.051 KB	5	aroC_10,dnaN_7,hemD_12,hisD_9,purE_5,sucA_9,thrA_2	19	4:i:1,2	1	aac(6')-Iaa,aac(6')-Iaa	0		0		aroC	100	100	aroC_10	dnaN	100	100	dnaN_7	hemD	100	100	hemD_12	hisD	100	100	hisD_9	purE	100	100	purE_5	sucA	100	100	sucA_9	thrA	100	100	thrA_2	4	i	1,2	Salmonella enterica subspecies enterica (subspecies I)	Typhimurium	Detected a deletion in gene oafA that causes O5- variant of Typhimurium.	O	H1_fliC
GCA_032297405.1_PDT001835034.1_genomic.fna	Salmonella_enterica	0.5204	517.535 KB	4	aroC_16,dnaN_43,hemD_45,hisD_43,purE_36,sucA_39,thrA_42	5	8:e,h:1,2	1	aac(6')-Iaa,aac(6')-Iaa	1	parC_p.T57S	0		aroC	100	100	aroC_16	dnaN	100	100	dnaN_43	hemD	100	100	hemD_45	hisD	100	100	hisD_43	purE	100	100	purE_36	sucA	100	100	sucA_39	thrA	100	100	thrA_42	8	e,h	1,2	Salmonella enterica subspecies enterica (subspecies I)	Newport		O	H1_fliC
GCA_032297435.1_PDT001835031.1_genomic.fna	Salmonella_enterica	0.5216	405.443 KB	5	aroC_16,dnaN_2,hemD_45,hisD_43,purE_36,sucA_39,thrA_42	118	8:e,h:1,2	1	aac(6')-Iaa,aac(6')-Iaa	1	parC_p.T57S	0		aroC	100	100	aroC_16	dnaN	100	100	dnaN_2	hemD	100	100	hemD_45	hisD	100	100	hisD_43	purE	100	100	purE_36	sucA	100	100	sucA_39	thrA	100	100	thrA_42	8	e,h	1,2	Salmonella enterica subspecies enterica (subspecies I)	Newport		O	H1_fliC
GCA_032297455.1_PDT001835032.1_genomic.fna	Salmonella_enterica	0.5209	648.283 KB	2	aroC_13,dnaN_12,hemD_17,hisD_16,purE_13,sucA_16,thrA_4	24	9:l,z28:1,5	1	aac(6')-Iaa,aac(6')-Iaa	1	parC_p.T57S	2	Col156,IncX4	aroC	100	100	aroC_13	dnaN	100	100	dnaN_12	hemD	100	100	hemD_17	hisD	100	100	hisD_16	purE	100	100	purE_13	sucA	100	100	sucA_16	thrA	100	100	thrA_4	9	l,z28	1,5	Salmonella enterica subspecies enterica (subspecies I)	Javiana		O	H1_fliC
GCA_032297475.1_PDT001835025.1_genomic.fna	Salmonella_enterica	0.5219	702.154 KB	3	aroC_11,dnaN_10,hemD_25,hisD_42,purE_40,sucA_13,thrA_4	411	4:e,h:e,n,x	1	aac(6')-Iaa,aac(6')-Iaa	1	parC_p.T57S	0		aroC	100	100	aroC_11	dnaN	100	100	dnaN_10	hemD	100	100	hemD_25	hisD	100	100	hisD_42	purE	100	100	purE_40	sucA	100	100	sucA_13	thrA	100	100	thrA_4	4	e,h	e,n,x	Salmonella enterica subspecies enterica (subspecies I)	Chester		O	H1_fliC
GCA_032297495.1_PDT001835023.1_genomic.fna	Salmonella_enterica	0.5213	324.449 KB	6	aroC_10,dnaN_7,hemD_12,hisD_9,purE_5,sucA_9,thrA_2	19	4:i:1,2	1	aac(6')-Iaa,aac(6')-Iaa	0		2	IncFIB(S),IncFII(S)	aroC	100	100	aroC_10	dnaN	100	100	dnaN_7	hemD	100	100	hemD_12	hisD	100	100	hisD_9	purE	100	100	purE_5	sucA	100	100	sucA_9	thrA	100	100	thrA_2	4	i	1,2	Salmonella enterica subspecies enterica (subspecies I)	Typhimurium		O	H1_fliC
GCA_032297515.1_PDT001835022.1_genomic.fna	Salmonella_enterica	0.5213	282.836 KB	5	aroC_10,dnaN_19,hemD_12,hisD_9,purE_5,sucA_9,thrA_2	34	4:i:-	2	aac(6')-Iaa,aac(6')-Iaa,tet(B),tet(B)	0		0		aroC	100	100	aroC_10	dnaN	100	100	dnaN_19	hemD	100	100	hemD_12	hisD	100	100	hisD_9	purE	100	100	purE_5	sucA	100	100	sucA_9	thrA	100	100	thrA_2	4	i	-	Salmonella enterica subspecies enterica (subspecies I)	I 4,[5],12:i:-		O	H1_fliC
GCA_032297535.1_PDT001835018.1_genomic.fna	Salmonella_enterica	0.5214	478.498 KB	3	aroC_5,dnaN_2,hemD_3,hisD_7,purE_6,sucA_6,thrA_11	11	9:g,m:-	1	aac(6')-Iaa,aac(6')-Iaa	1	gyrA_p.D87Y	2	IncFIB(S),IncFII(S)	aroC	100	100	aroC_5	dnaN	100	100	dnaN_2	hemD	100	100	hemD_3	hisD	100	100	hisD_7	purE	100	100	purE_6	sucA	100	100	sucA_6	thrA	100	100	thrA_11	9	g,m	-	Salmonella enterica subspecies enterica (subspecies I)	Enteritidis	Detected Sdf I that is characteristic of commonly circulating strains of serotype Enteritidis.	O	H1_fliC
GCA_032297555.1_PDT001835021.1_genomic.fna	Salmonella_enterica	0.5203	462.293 KB	3	aroC_19,dnaN_20!,dnaN_20!,hemD_3,hisD_20,purE_5,sucA_22,thrA_22	Unknown	4:f,g:-	5	aac(6')-Iaa,aadA2b,aadA2b,aac(6')-Iaa,fosA7,fosA7,sul1,sul1,tet(A),tet(A)	1	parC_p.T57S	0		aroC	100	100	aroC_19	dnaN	100	100	dnaN_20!	dnaN	100	100	dnaN_20!	hemD	100	100	hemD_3	hisD	100	100	hisD_20	purE	100	100	purE_5	sucA	100	100	sucA_22	4	f,g	-	Salmonella enterica subspecies enterica (subspecies I)	Derby		O	H1_fliC
GCA_032297615.1_PDT001835017.1_genomic.fna	Salmonella_enterica	0.5223	323.637 KB	6	aroC_12,dnaN_2,hemD_15,hisD_14,purE_11,sucA_14,thrA_16	22	7:e,h:e,n,z15	1	aac(6')-Iaa,aac(6')-Iaa	1	parC_p.T57S	0		aroC	100	100	aroC_12	dnaN	100	100	dnaN_2	hemD	100	100	hemD_15	hisD	100	100	hisD_14	purE	100	100	purE_11	sucA	100	100	sucA_14	thrA	100	100	thrA_16	7	e,h	e,n,z15	Salmonella enterica subspecies enterica (subspecies I)	Braenderup		O	H1_fliC
GCA_032297795.1_PDT001834994.1_genomic.fna	Salmonella_enterica	0.5225	253.848 KB	8	aroC_2,dnaN_14,hemD_24,hisD_14,purE_37,sucA_19,thrA_8	86	4:b:1,2	1	aac(6')-Iaa,aac(6')-Iaa	0		0		aroC	100	100	aroC_2	dnaN	100	100	dnaN_14	hemD	100	100	hemD_24	hisD	100	100	hisD_14	purE	100	100	purE_37	sucA	100	100	sucA_19	thrA	100	100	thrA_8	4	b	1,2	Salmonella enterica subspecies enterica (subspecies I)	Paratyphi B	Detected the SNP in gene STM3356 that is associated with the d-Tartrate nonfermenting phenotype characteristic of the typhoidal pathotype.	O	H1_fliC
GCA_032297815.1_PDT001834991.1_genomic.fna	Salmonella_enterica	0.5228	383.718 KB	5	aroC_12,dnaN_2,hemD_15,hisD_14,purE_11,sucA_14,thrA_16	22	7:e,h:e,n,z15	1	aac(6')-Iaa,aac(6')-Iaa	1	parC_p.T57S	0		aroC	100	100	aroC_12	dnaN	100	100	dnaN_2	hemD	100	100	hemD_15	hisD	100	100	hisD_14	purE	100	100	purE_11	sucA	100	100	sucA_14	thrA	100	100	thrA_16	7	e,h	e,n,z15	Salmonella enterica subspecies enterica (subspecies I)	Braenderup		O	H1_fliC
GCA_032297835.1_PDT001834993.1_genomic.fna	Salmonella_enterica	0.5214	375.749 KB	4	aroC_5,dnaN_2,hemD_3,hisD_7,purE_6,sucA_6,thrA_11	11	9:g,m:-	1	aac(6')-Iaa,aac(6')-Iaa	1	gyrA_p.D87Y	2	IncFIB(S),IncFII(S)	aroC	100	100	aroC_5	dnaN	100	100	dnaN_2	hemD	100	100	hemD_3	hisD	100	100	hisD_7	purE	100	100	purE_6	sucA	100	100	sucA_6	thrA	100	100	thrA_11	9	g,m	-	Salmonella enterica subspecies enterica (subspecies I)	Enteritidis	Detected Sdf I that is characteristic of commonly circulating strains of serotype Enteritidis.	O	H1_fliC
GCA_032297855.1_PDT001834992.1_genomic.fna	Salmonella_enterica	0.5226	180.723 KB	8	aroC_83,dnaN_46,hemD_25,hisD_148,purE_33,sucA_23,thrA_63	450	13:d:e,n,z15	2	aac(6')-Iaa,aac(6')-Iaa,fosA7,fosA7	2	gyrA_p.S83F,parC_p.T57S	0		aroC	100	100	aroC_83	dnaN	100	100	dnaN_46	hemD	100	100	hemD_25	hisD	100	100	hisD_148	purE	100	100	purE_33	sucA	100	100	sucA_23	thrA	100	100	thrA_63	13	d	e,n,z15	Salmonella enterica subspecies enterica (subspecies I)	Telelkebir		O	H1_fliC
GCA_032297875.1_PDT001834990.1_genomic.fna	Salmonella_enterica	0.5206	406.452 KB	3	aroC_5,dnaN_2,hemD_3,hisD_7,purE_6,sucA_6,thrA_11	11	9:g,m:-	6	aac(6')-Iaa,aph(6)-Id,aph(3'')-Ib,aph(6)-Id,aph(3'')-Ib,aac(6')-Iaa,blaTEM-1B,blaTEM-1B,sul2,sul2,tet(A),tet(A)	0		4	IncFIB(S),IncFII(S),IncN,IncX1	aroC	100	100	aroC_5	dnaN	100	100	dnaN_2	hemD	100	100	hemD_3	hisD	100	100	hisD_7	purE	100	100	purE_6	sucA	100	100	sucA_6	thrA	100	100	thrA_11	9	g,m	-	Salmonella enterica subspecies enterica (subspecies I)	Enteritidis	Detected Sdf I that is characteristic of commonly circulating strains of serotype Enteritidis.	O	H1_fliC
GCA_032297915.1_PDT001834961.1_genomic.fna	Salmonella_enterica	0.5229	49.083 KB	29	aroC_10,dnaN_14,hemD_15,hisD_31,purE_25,sucA_20,thrA_33	64	-:e,h:1,6	2	aac(6')-Iaa,aac(6')-Iaa,tet(C),tet(C)	1	parC_p.T57S	3	Col(pHAD28),Col(pHAD28),Col440I,ColE10	aroC	100	100	aroC_10	dnaN	100	100	dnaN_14	hemD	100	100	hemD_15	hisD	100	100	hisD_31	purE	100	100	purE_25	sucA	100	100	sucA_20	thrA	100	100	thrA_33	-	e,h	1,6	Salmonella enterica subspecies enterica (subspecies I)	I -:e,h:1,6	O antigen was not detected. This result may be due to a rough strain that has deleted the rfb region. For raw reads input, the k-mer workflow is sometimes more sensitive than the microassembly workflow in detecting O antigen. Caution should be used with this approach because the k-mer result may be due to low levels of contamination.	O	H1_fliC
GCA_032297925.1_PDT001834967.1_genomic.fna	Salmonella_enterica	0.5226	61.199 KB	27	aroC_17,dnaN_18,hemD_22,hisD_17,purE_5,sucA_21,thrA_19	32	-:r:1,5	1	aac(6')-Iaa,aac(6')-Iaa	2	gyrA_p.D87Y,parC_p.T57S	1	IncFIB(pN55391)	aroC	100	100	aroC_17	dnaN	100	100	dnaN_18	hemD	100	100	hemD_22	hisD	100	100	hisD_17	purE	100	100	purE_5	sucA	100	100	sucA_21	thrA	100	100	thrA_19	-	r	1,5	Salmonella enterica subspecies enterica (subspecies I)	I -:r:1,5	O antigen was not detected. This result may be due to a rough strain that has deleted the rfb region. For raw reads input, the k-mer workflow is sometimes more sensitive than the microassembly workflow in detecting O antigen. Caution should be used with this approach because the k-mer result may be due to low levels of contamination.	O	H1_fliC
GCA_032297955.1_PDT001834959.1_genomic.fna	Salmonella_enterica	0.5208	61.466 KB	25	aroC_62,dnaN_53,hemD_54,hisD_60,purE_5,sucA_53,thrA_54	152	8:i:z6	4	aac(6')-Iaa,aph(6)-Id,aph(3'')-Ib,aac(6')-Iaa,aph(6)-Id,aph(3'')-Ib,tet(B),tet(B)	1	parC_p.T57S	4	IncFIB(AP001918),IncFII,IncFII,IncI1-I(Alpha),IncX1	aroC	100	100	aroC_62	dnaN	100	100	dnaN_53	hemD	100	100	hemD_54	hisD	100	100	hisD_60	purE	100	100	purE_5	sucA	100	100	sucA_53	thrA	100	100	thrA_54	8	i	z6	Salmonella enterica subspecies enterica (subspecies I)	Kentucky		O	H1_fliC
GCA_032297975.1_PDT001834957.1_genomic.fna	Salmonella_enterica	0.5204	49.729 KB	30	aroC_62,dnaN_53,hemD_54,hisD_60,purE_5,sucA_53,thrA_54	152	8:i:z6	3	aac(6')-Iaa,aph(6)-Id,aph(3'')-Ib,aph(3'')-Ib,aph(3'')-Ib,aph(3'')-Ib,aac(6')-Iaa,aph(6)-Id,aph(3'')-Ib,aph(3'')-Ib,aph(3'')-Ib,aph(3'')-Ib	1	parC_p.T57S	3	IncHI2,IncHI2A,IncX1	aroC	100	100	aroC_62	dnaN	100	100	dnaN_53	hemD	100	100	hemD_54	hisD	100	100	hisD_60	purE	100	100	purE_5	sucA	100	100	sucA_53	thrA	100	100	thrA_54	8	i	z6	Salmonella enterica subspecies enterica (subspecies I)	Kentucky		O	H1_fliC
GCA_032297995.1_PDT001834955.1_genomic.fna	Salmonella_enterica	0.5196	47.661 KB	33	aroC_62,dnaN_53,hemD_54,hisD_60,purE_5,sucA_53,thrA_54	152	8:i:z6	3	aac(6')-Iaa,aph(6)-Id,aph(3'')-Ib,aph(3'')-Ib,aph(3'')-Ib,aph(3'')-Ib,aph(6)-Id,aph(3'')-Ib,aph(3'')-Ib,aph(3'')-Ib,aph(3'')-Ib,aac(6')-Iaa	1	parC_p.T57S	4	IncHI2,IncHI2A,IncI1-I(Alpha),IncX1	aroC	100	100	aroC_62	dnaN	100	100	dnaN_53	hemD	100	100	hemD_54	hisD	100	100	hisD_60	purE	100	100	purE_5	sucA	100	100	sucA_53	thrA	100	100	thrA_54	8	i	z6	Salmonella enterica subspecies enterica (subspecies I)	Kentucky		O	H1_fliC
GCA_032298015.1_PDT001834954.1_genomic.fna	Salmonella_enterica	0.5213	69.022 KB	22	aroC_62,dnaN_53,hemD_54,hisD_60,purE_5,sucA_53,thrA_54	152	8:i:z6	1	aac(6')-Iaa,aac(6')-Iaa	1	parC_p.T57S	2	IncFII(pSE11),IncX1	aroC	100	100	aroC_62	dnaN	100	100	dnaN_53	hemD	100	100	hemD_54	hisD	100	100	hisD_60	purE	100	100	purE_5	sucA	100	100	sucA_53	thrA	100	100	thrA_54	8	i	z6	Salmonella enterica subspecies enterica (subspecies I)	Kentucky		O	H1_fliC
GCA_032298035.1_PDT001834953.1_genomic.fna	Salmonella_enterica	0.5232	59.32 KB	24	aroC_10,dnaN_14,hemD_15,hisD_31,purE_25,sucA_20,thrA_33	64	3,10:e,h:1,6	1	aac(6')-Iaa,aac(6')-Iaa	1	parC_p.T57S	2	Col(pHAD28),ColRNAI	aroC	100	100	aroC_10	dnaN	100	100	dnaN_14	hemD	100	100	hemD_15	hisD	100	100	hisD_31	purE	100	100	purE_25	sucA	100	100	sucA_20	thrA	100	100	thrA_33	3,10	e,h	1,6	Salmonella enterica subspecies enterica (subspecies I)	Anatum		O	H1_fliC
GCA_032298055.1_PDT001834958.1_genomic.fna	Salmonella_enterica	0.5235	43.518 KB	33	aroC_10,dnaN_7,hemD_12,hisD_9,purE_5,sucA_9,thrA_2	19	-:i:1,2	7	aac(6')-Iaa,aac(3)-VIa,aadA1,aac(6')-Iaa,aadA1,aac(3)-VIa,sul2,sul1,sul2,sul1,tet(A),tet(C),tet(A),tet(C)	0		2	Col(pHAD28),ColpVC	aroC	100	100	aroC_10	dnaN	100	100	dnaN_7	hemD	100	100	hemD_12	hisD	100	100	hisD_9	purE	100	100	purE_5	sucA	100	100	sucA_9	thrA	100	100	thrA_2	-	i	1,2	Salmonella enterica subspecies enterica (subspecies I)	I -:i:1,2	O antigen was not detected. This result may be due to a rough strain that has deleted the rfb region. For raw reads input, the k-mer workflow is sometimes more sensitive than the microassembly workflow in detecting O antigen. Caution should be used with this approach because the k-mer result may be due to low levels of contamination.	O	H1_fliC
GCA_032298075.1_PDT001834952.1_genomic.fna	Salmonella_enterica	0.5234	79.721 KB	18	aroC_17,dnaN_18,hemD_22,hisD_17,purE_5,sucA_21,thrA_19	32	-:r:1,5	1	aac(6')-Iaa,aac(6')-Iaa	1	parC_p.T57S	0		aroC	100	100	aroC_17	dnaN	100	100	dnaN_18	hemD	100	100	hemD_22	hisD	100	100	hisD_17	purE	100	100	purE_5	sucA	100	100	sucA_21	thrA	100	100	thrA_19	-	r	1,5	Salmonella enterica subspecies enterica (subspecies I)	I -:r:1,5	O antigen was not detected. This result may be due to a rough strain that has deleted the rfb region. For raw reads input, the k-mer workflow is sometimes more sensitive than the microassembly workflow in detecting O antigen. Caution should be used with this approach because the k-mer result may be due to low levels of contamination.	O	H1_fliC
GCA_032298095.1_PDT001834951.1_genomic.fna	Salmonella_enterica	0.5237	62.776 KB	23	aroC_11,dnaN_41,hemD_55,hisD_42,purE_34,sucA_58,thrA_4	138	-:g,m,s:-	1	aac(6')-Iaa,aac(6')-Iaa	1	parC_p.T57S	0		aroC	100	100	aroC_11	dnaN	100	100	dnaN_41	hemD	100	100	hemD_55	hisD	100	100	hisD_42	purE	100	100	purE_34	sucA	100	100	sucA_58	thrA	100	100	thrA_4	-	g,m,s	-	Salmonella enterica subspecies enterica (subspecies I)	I -:g,m,s:-	O antigen was not detected. This result may be due to a rough strain that has deleted the rfb region. For raw reads input, the k-mer workflow is sometimes more sensitive than the microassembly workflow in detecting O antigen. Caution should be used with this approach because the k-mer result may be due to low levels of contamination.	O	H1_fliC
GCA_032298135.1_PDT001834949.1_genomic.fna	Salmonella_enterica	0.522	66.202 KB	23	aroC_5,dnaN_2,hemD_3,hisD_7,purE_6,sucA_6,thrA_11	11	9:g,m:-	1	aac(6')-Iaa,aac(6')-Iaa	0		3	IncFIB(S),IncFII(S),IncX1	aroC	100	100	aroC_5	dnaN	100	100	dnaN_2	hemD	100	100	hemD_3	hisD	100	100	hisD_7	purE	100	100	purE_6	sucA	100	100	sucA_6	thrA	100	100	thrA_11	9	g,m	-	Salmonella enterica subspecies enterica (subspecies I)	Enteritidis	Detected Sdf I that is characteristic of commonly circulating strains of serotype Enteritidis.	O	H1_fliC
GCA_032298155.1_PDT001834950.1_genomic.fna	Salmonella_enterica	0.5223	57.219 KB	28	aroC_43,dnaN_47,hemD_49,hisD_49,purE_41,sucA_15,thrA_3	96	-:d:1,7	1	aac(6')-Iaa,aac(6')-Iaa	1	parC_p.T57S	1	Col(pHAD28)	aroC	100	100	aroC_43	dnaN	100	100	dnaN_47	hemD	100	100	hemD_49	hisD	100	100	hisD_49	purE	100	100	purE_41	sucA	100	100	sucA_15	thrA	100	100	thrA_3	-	d	1,7	Salmonella enterica subspecies enterica (subspecies I)	I -:d:1,7	O antigen was not detected. This result may be due to a rough strain that has deleted the rfb region. For raw reads input, the k-mer workflow is sometimes more sensitive than the microassembly workflow in detecting O antigen. Caution should be used with this approach because the k-mer result may be due to low levels of contamination.	O	H1_fliC
GCA_032298175.1_PDT001834948.1_genomic.fna	Salmonella_enterica	0.5229	59.3 KB	24	aroC_10,dnaN_14,hemD_15,hisD_31,purE_25,sucA_20,thrA_33	64	-:e,h:1,6	1	aac(6')-Iaa,aac(6')-Iaa	1	parC_p.T57S	1	Col(pHAD28),Col(pHAD28),Col(pHAD28)	aroC	100	100	aroC_10	dnaN	100	100	dnaN_14	hemD	100	100	hemD_15	hisD	100	100	hisD_31	purE	100	100	purE_25	sucA	100	100	sucA_20	thrA	100	100	thrA_33	-	e,h	1,6	Salmonella enterica subspecies enterica (subspecies I)	I -:e,h:1,6	O antigen was not detected. This result may be due to a rough strain that has deleted the rfb region. For raw reads input, the k-mer workflow is sometimes more sensitive than the microassembly workflow in detecting O antigen. Caution should be used with this approach because the k-mer result may be due to low levels of contamination.	O	H1_fliC
GCA_032298195.1_PDT001834947.1_genomic.fna	Salmonella_enterica	0.5223	52.017 KB	30	aroC_10,dnaN_7,hemD_12,hisD_9,purE_5,sucA_9,thrA_2	19	-:i:1,2	4	aac(6')-Iaa,aac(6')-Iaa,blaCMY-2,blaCMY-2,sul2,sul2,tet(A),tet(A)	0		3	Col(pHAD28),Col(pHAD28),IncC,IncX1	aroC	100	100	aroC_10	dnaN	100	100	dnaN_7	hemD	100	100	hemD_12	hisD	100	100	hisD_9	purE	100	100	purE_5	sucA	100	100	sucA_9	thrA	100	100	thrA_2	-	i	1,2	Salmonella enterica subspecies enterica (subspecies I)	I -:i:1,2	O antigen was not detected. This result may be due to a rough strain that has deleted the rfb region. For raw reads input, the k-mer workflow is sometimes more sensitive than the microassembly workflow in detecting O antigen. Caution should be used with this approach because the k-mer result may be due to low levels of contamination.	O	H1_fliC
GCA_032298205.1_PDT001834946.1_genomic.fna	Salmonella_enterica	0.5224	78.121 KB	20	aroC_5,dnaN_2,hemD_3,hisD_7,purE_6,sucA_6,thrA_11	11	9:g,m:-	1	aac(6')-Iaa,aac(6')-Iaa	1	gyrA_p.D87Y	0		aroC	100	100	aroC_5	dnaN	100	100	dnaN_2	hemD	100	100	hemD_3	hisD	100	100	hisD_7	purE	100	100	purE_6	sucA	100	100	sucA_6	thrA	100	100	thrA_11	9	g,m	-	Salmonella enterica subspecies enterica (subspecies I)	Enteritidis	Detected Sdf I that is characteristic of commonly circulating strains of serotype Enteritidis.	O	H1_fliC
GCA_032298235.1_PDT001834944.1_genomic.fna	Salmonella_enterica	0.5217	47.943 KB	32	aroC_62,dnaN_53,hemD_54,hisD_60,purE_5,sucA_53,thrA_54	152	8:i:z6	4	aac(6')-Iaa,aph(6)-Id,aph(3'')-Ib,aac(6')-Iaa,aph(6)-Id,aph(3'')-Ib,tet(B),tet(B)	1	parC_p.T57S	3	IncFIB(AP001918),IncFII,IncFII,IncX1	aroC	100	100	aroC_62	dnaN	100	100	dnaN_53	hemD	100	100	hemD_54	hisD	100	100	hisD_60	purE	100	100	purE_5	sucA	100	100	sucA_53	thrA	100	100	thrA_54	8	i	z6	Salmonella enterica subspecies enterica (subspecies I)	Kentucky		O	H1_fliC
GCA_032299515.1_PDT001834866.1_genomic.fna	Salmonella_enterica	0.5225	99.491 KB	16	aroC_10,dnaN_7,hemD_12,hisD_9,purE_5,sucA_9,thrA_2	19	-:i:1,2	1	aac(6')-Iaa,aac(6')-Iaa	0		2	IncFIB(S),IncFII(S)	aroC	100	100	aroC_10	dnaN	100	100	dnaN_7	hemD	100	100	hemD_12	hisD	100	100	hisD_9	purE	100	100	purE_5	sucA	100	100	sucA_9	thrA	100	100	thrA_2	-	i	1,2	Salmonella enterica subspecies enterica (subspecies I)	I -:i:1,2	O antigen was not detected. This result may be due to a rough strain that has deleted the rfb region. For raw reads input, the k-mer workflow is sometimes more sensitive than the microassembly workflow in detecting O antigen. Caution should be used with this approach because the k-mer result may be due to low levels of contamination.	O	H1_fliC
GCA_032299535.1_PDT001834865.1_genomic.fna	Salmonella_enterica	0.5221	106.962 KB	16	aroC_17,dnaN_18,hemD_22,hisD_17,purE_5,sucA_21,thrA_19	32	-:r:1,5	8	aac(6')-Iaa,aadA1,aadA1,aph(4)-Ia,aac(3)-IV,aac(6')-Iaa,aadA1,aadA1,aph(4)-Ia,aac(3)-IV,aac(3)-IV,aac(3)-IV,blaCTX-M-65,blaCTX-M-65,floR,floR,sul1,sul1,tet(A),tet(A)	2	gyrA_p.D87Y,parC_p.T57S	1	IncFIB(pN55391)	aroC	100	100	aroC_17	dnaN	100	100	dnaN_18	hemD	100	100	hemD_22	hisD	100	100	hisD_17	purE	100	100	purE_5	sucA	100	100	sucA_21	thrA	100	100	thrA_19	-	r	1,5	Salmonella enterica subspecies enterica (subspecies I)	I -:r:1,5	O antigen was not detected. This result may be due to a rough strain that has deleted the rfb region. For raw reads input, the k-mer workflow is sometimes more sensitive than the microassembly workflow in detecting O antigen. Caution should be used with this approach because the k-mer result may be due to low levels of contamination.	O	H1_fliC
GCA_032299555.1_PDT001834864.1_genomic.fna	Salmonella_enterica	0.521	140.974 KB	11	aroC_43,dnaN_47,hemD_49,hisD_49,purE_41,sucA_15,thrA_3	96	4:d:1,7	3	aac(6')-Iaa,aph(3'')-Ib,aph(3'')-Ib,aph(3'')-Ib,aph(3'')-Ib,aph(6)-Id,aph(6)-Id,aac(6')-Iaa,aph(3'')-Ib,aph(3'')-Ib,aph(3'')-Ib,aph(3'')-Ib,aph(6)-Id,aph(6)-Id	1	parC_p.T57S	2	IncFIB(AP001918),IncFIC(FII)	aroC	100	100	aroC_43	dnaN	100	100	dnaN_47	hemD	100	100	hemD_49	hisD	100	100	hisD_49	purE	100	100	purE_41	sucA	100	100	sucA_15	thrA	100	100	thrA_3	4	d	1,7	Salmonella enterica subspecies enterica (subspecies I)	Schwarzengrund		O	H1_fliC
GCA_032299595.1_PDT001834869.1_genomic.fna	Salmonella_enterica	0.5214	114.776 KB	14	aroC_17,dnaN_18,hemD_22,hisD_17,purE_5,sucA_21,thrA_19	32	7:r:1,5	4	aac(6')-Iaa,aadA1,aadA1,aac(6')-Iaa,aadA1,aadA1,sul1,sul1,tet(A),tet(A)	2	gyrA_p.D87Y,parC_p.T57S	1	IncFIB(pN55391)	aroC	100	100	aroC_17	dnaN	100	100	dnaN_18	hemD	100	100	hemD_22	hisD	100	100	hisD_17	purE	100	100	purE_5	sucA	100	100	sucA_21	thrA	100	100	thrA_19	7	r	1,5	Salmonella enterica subspecies enterica (subspecies I)	Infantis		O	H1_fliC
GCA_032301115.1_PDT001834659.1_genomic.fna	Salmonella_enterica	0.5206	256.514 KB	7	aroC_15,dnaN_745,hemD_18,hisD_46,purE_90,sucA_9,thrA_34	4896	4:a:1,5	1	aac(6')-Iaa,aac(6')-Iaa	0		2	IncFIB(S),IncFII(S)	aroC	100	100	aroC_15	dnaN	100	100	dnaN_745	hemD	100	100	hemD_18	hisD	100	100	hisD_46	purE	100	100	purE_90	sucA	100	100	sucA_9	thrA	100	100	thrA_34	4	a	1,5	Salmonella enterica subspecies enterica (subspecies I)	Fulica or Hessarek	The predicted serotypes share the same general formula: 4:a:1,5 and can be differentiated by additional analysis.	O	H1_fliC
GCA_032301135.1_PDT001834658.1_genomic.fna	Salmonella_enterica	0.5206	207.294 KB	8	aroC_15,dnaN_745,hemD_18,hisD_46,purE_90,sucA_9,thrA_34	4896	4:a:1,5	1	aac(6')-Iaa,aac(6')-Iaa	0		2	IncFIB(S),IncFII(S)	aroC	100	100	aroC_15	dnaN	100	100	dnaN_745	hemD	100	100	hemD_18	hisD	100	100	hisD_46	purE	100	100	purE_90	sucA	100	100	sucA_9	thrA	100	100	thrA_34	4	a	1,5	Salmonella enterica subspecies enterica (subspecies I)	Fulica or Hessarek	The predicted serotypes share the same general formula: 4:a:1,5 and can be differentiated by additional analysis.	O	H1_fliC
GCA_032301275.1_PDT001834655.1_genomic.fna	Salmonella_enterica	0.5147	168.052 KB	11	aroC_255,dnaN_26,hemD_30,hisD_360,purE_21,sucA_87,thrA_28	9322	50:z52:z35	1	aac(6')-Iaa,aac(6')-Iaa	1	parC_p.T57S	0		aroC	100	100	aroC_255	dnaN	100	100	dnaN_26	hemD	100	100	hemD_30	hisD	100	100	hisD_360	purE	100	100	purE_21	sucA	100	100	sucA_87	thrA	100	100	thrA_28	50	z52	z35	Salmonella enterica subspecies diarizonae (subspecies IIIb)	IIIb 50:z52:z35		O	H1_fliC
GCA_032301295.1_PDT001834654.1_genomic.fna	Salmonella_enterica	0.5208	178.582 KB	9	aroC_15,dnaN_745,hemD_18,hisD_46,purE_90,sucA_9,thrA_34	4896	4:a:1,5	1	aac(6')-Iaa,aac(6')-Iaa	0		2	IncFIB(S),IncFII(S)	aroC	100	100	aroC_15	dnaN	100	100	dnaN_745	hemD	100	100	hemD_18	hisD	100	100	hisD_46	purE	100	100	purE_90	sucA	100	100	sucA_9	thrA	100	100	thrA_34	4	a	1,5	Salmonella enterica subspecies enterica (subspecies I)	Fulica or Hessarek	The predicted serotypes share the same general formula: 4:a:1,5 and can be differentiated by additional analysis.	O	H1_fliC
GCA_032301315.1_PDT001834650.1_genomic.fna	Salmonella_enterica	0.5112	151.207 KB	12	aroC_29,dnaN_26,hemD_30,hisD_26,purE_21,sucA_87,thrA_28	645	-:r:z	1	aac(6')-Iaa,aac(6')-Iaa	1	parC_p.T57S	0		aroC	100	100	aroC_29	dnaN	100	100	dnaN_26	hemD	100	100	hemD_30	hisD	100	100	hisD_26	purE	100	100	purE_21	sucA	100	100	sucA_87	thrA	100	100	thrA_28	-	r	z	Salmonella enterica subspecies diarizonae (subspecies IIIb)	IIIb -:r:z	O antigen was not detected. This result may be due to a rough strain that has deleted the rfb region. For raw reads input, the k-mer workflow is sometimes more sensitive than the microassembly workflow in detecting O antigen. Caution should be used with this approach because the k-mer result may be due to low levels of contamination.	O	H1_fliC
GCA_032301335.1_PDT001834651.1_genomic.fna	Salmonella_enterica	0.5208	236.168 KB	7	aroC_15,dnaN_745,hemD_18,hisD_46,purE_90,sucA_9,thrA_34	4896	4:a:1,5	1	aac(6')-Iaa,aac(6')-Iaa	0		2	IncFIB(S),IncFII(S)	aroC	100	100	aroC_15	dnaN	100	100	dnaN_745	hemD	100	100	hemD_18	hisD	100	100	hisD_46	purE	100	100	purE_90	sucA	100	100	sucA_9	thrA	100	100	thrA_34	4	a	1,5	Salmonella enterica subspecies enterica (subspecies I)	Fulica or Hessarek	The predicted serotypes share the same general formula: 4:a:1,5 and can be differentiated by additional analysis.	O	H1_fliC
GCA_032301355.1_PDT001834649.1_genomic.fna	Salmonella_enterica	0.5208	256.515 KB	7	aroC_15,dnaN_745,hemD_18,hisD_46,purE_90,sucA_9,thrA_34	4896	4:a:1,5	1	aac(6')-Iaa,aac(6')-Iaa	0		2	IncFIB(S),IncFII(S)	aroC	100	100	aroC_15	dnaN	100	100	dnaN_745	hemD	100	100	hemD_18	hisD	100	100	hisD_46	purE	100	100	purE_90	sucA	100	100	sucA_9	thrA	100	100	thrA_34	4	a	1,5	Salmonella enterica subspecies enterica (subspecies I)	Fulica or Hessarek	The predicted serotypes share the same general formula: 4:a:1,5 and can be differentiated by additional analysis.	O	H1_fliC
GCA_032301375.1_PDT001834648.1_genomic.fna	Salmonella_enterica	0.5209	178.584 KB	9	aroC_15,dnaN_745,hemD_18,hisD_46,purE_90,sucA_9,thrA_34	4896	4:a:1,5	1	aac(6')-Iaa,aac(6')-Iaa	0		2	IncFIB(S),IncFII(S)	aroC	100	100	aroC_15	dnaN	100	100	dnaN_745	hemD	100	100	hemD_18	hisD	100	100	hisD_46	purE	100	100	purE_90	sucA	100	100	sucA_9	thrA	100	100	thrA_34	4	a	1,5	Salmonella enterica subspecies enterica (subspecies I)	Fulica or Hessarek	The predicted serotypes share the same general formula: 4:a:1,5 and can be differentiated by additional analysis.	O	H1_fliC
GCA_032301395.1_PDT001834647.1_genomic.fna	Salmonella_enterica	0.5205	236.168 KB	7	aroC_15,dnaN_745,hemD_18,hisD_46,purE_90,sucA_9,thrA_34	4896	4:a:1,5	1	aac(6')-Iaa,aac(6')-Iaa	0		2	IncFIB(S),IncFII(S)	aroC	100	100	aroC_15	dnaN	100	100	dnaN_745	hemD	100	100	hemD_18	hisD	100	100	hisD_46	purE	100	100	purE_90	sucA	100	100	sucA_9	thrA	100	100	thrA_34	4	a	1,5	Salmonella enterica subspecies enterica (subspecies I)	Fulica or Hessarek	The predicted serotypes share the same general formula: 4:a:1,5 and can be differentiated by additional analysis.	O	H1_fliC
GCA_032301415.1_PDT001834653.1_genomic.fna	Salmonella_enterica	0.521	205.911 KB	8	aroC_15,dnaN_745,hemD_18,hisD_46,purE_90,sucA_9,thrA_34	4896	4:a:1,5	1	aac(6')-Iaa,aac(6')-Iaa	0		2	IncFIB(S),IncFII(S)	aroC	100	100	aroC_15	dnaN	100	100	dnaN_745	hemD	100	100	hemD_18	hisD	100	100	hisD_46	purE	100	100	purE_90	sucA	100	100	sucA_9	thrA	100	100	thrA_34	4	a	1,5	Salmonella enterica subspecies enterica (subspecies I)	Fulica or Hessarek	The predicted serotypes share the same general formula: 4:a:1,5 and can be differentiated by additional analysis.	O	H1_fliC
GCA_032301425.1_PDT001834646.1_genomic.fna	Salmonella_enterica	0.5202	180.779 KB	8	aroC_15,dnaN_4,hemD_18,hisD_46,purE_90,sucA_9,thrA_34	255	4:a:1,5	1	aac(6')-Iaa,aac(6')-Iaa	0		2	IncFIB(S),IncFII(S)	aroC	100	100	aroC_15	dnaN	100	100	dnaN_4	hemD	100	100	hemD_18	hisD	100	100	hisD_46	purE	100	100	purE_90	sucA	100	100	sucA_9	thrA	100	100	thrA_34	4	a	1,5	Salmonella enterica subspecies enterica (subspecies I)	Fulica or Hessarek	The predicted serotypes share the same general formula: 4:a:1,5 and can be differentiated by additional analysis.	O	H1_fliC
GCA_032301455.1_PDT001834652.1_genomic.fna	Salmonella_enterica	0.5207	224.532 KB	7	aroC_15,dnaN_745,hemD_18,hisD_46,purE_90,sucA_9,thrA_34	4896	4:a:1,5	1	aac(6')-Iaa,aac(6')-Iaa	0		2	IncFIB(S),IncFII(S)	aroC	100	100	aroC_15	dnaN	100	100	dnaN_745	hemD	100	100	hemD_18	hisD	100	100	hisD_46	purE	100	100	purE_90	sucA	100	100	sucA_9	thrA	100	100	thrA_34	4	a	1,5	Salmonella enterica subspecies enterica (subspecies I)	Fulica or Hessarek	The predicted serotypes share the same general formula: 4:a:1,5 and can be differentiated by additional analysis.	O	H1_fliC
GCA_032301475.1_PDT001834642.1_genomic.fna	Salmonella_enterica	0.5128	154.305 KB	11	aroC_29,dnaN_26,hemD_30,hisD_26,purE_21,sucA_87,thrA_28	645	-:r:z	1	aac(6')-Iaa,aac(6')-Iaa	1	parC_p.T57S	0		aroC	100	100	aroC_29	dnaN	100	100	dnaN_26	hemD	100	100	hemD_30	hisD	100	100	hisD_26	purE	100	100	purE_21	sucA	100	100	sucA_87	thrA	100	100	thrA_28	-	r	z	Salmonella enterica subspecies diarizonae (subspecies IIIb)	IIIb -:r:z	O antigen was not detected. This result may be due to a rough strain that has deleted the rfb region. For raw reads input, the k-mer workflow is sometimes more sensitive than the microassembly workflow in detecting O antigen. Caution should be used with this approach because the k-mer result may be due to low levels of contamination.	O	H1_fliC
GCA_032301495.1_PDT001834643.1_genomic.fna	Salmonella_enterica	0.5205	137.351 KB	12	aroC_15,dnaN_745,hemD_18,hisD_46,purE_90,sucA_9,thrA_34	4896	4:a:1,5	1	aac(6')-Iaa,aac(6')-Iaa	0		2	IncFIB(S),IncFII(S)	aroC	100	100	aroC_15	dnaN	100	100	dnaN_745	hemD	100	100	hemD_18	hisD	100	100	hisD_46	purE	100	100	purE_90	sucA	100	100	sucA_9	thrA	100	100	thrA_34	4	a	1,5	Salmonella enterica subspecies enterica (subspecies I)	Fulica or Hessarek	The predicted serotypes share the same general formula: 4:a:1,5 and can be differentiated by additional analysis.	O	H1_fliC
GCA_032301515.1_PDT001834640.1_genomic.fna	Salmonella_enterica	0.5211	163.91 KB	9	aroC_15,dnaN_745,hemD_18,hisD_46,purE_90,sucA_9,thrA_34	4896	4:a:1,5	1	aac(6')-Iaa,aac(6')-Iaa	0		2	IncFIB(S),IncFII(S)	aroC	100	100	aroC_15	dnaN	100	100	dnaN_745	hemD	100	100	hemD_18	hisD	100	100	hisD_46	purE	100	100	purE_90	sucA	100	100	sucA_9	thrA	100	100	thrA_34	4	a	1,5	Salmonella enterica subspecies enterica (subspecies I)	Fulica or Hessarek	The predicted serotypes share the same general formula: 4:a:1,5 and can be differentiated by additional analysis.	O	H1_fliC
GCA_032301535.1_PDT001834641.1_genomic.fna	Salmonella_enterica	0.5105	182.201 KB	10	aroC_29,dnaN_26,hemD_30,hisD_26,purE_21,sucA_87,thrA_28	645	-:r:z	1	aac(6')-Iaa,aac(6')-Iaa	1	parC_p.T57S	0		aroC	100	100	aroC_29	dnaN	100	100	dnaN_26	hemD	100	100	hemD_30	hisD	100	100	hisD_26	purE	100	100	purE_21	sucA	100	100	sucA_87	thrA	100	100	thrA_28	-	r	z	Salmonella enterica subspecies diarizonae (subspecies IIIb)	IIIb -:r:z	O antigen was not detected. This result may be due to a rough strain that has deleted the rfb region. For raw reads input, the k-mer workflow is sometimes more sensitive than the microassembly workflow in detecting O antigen. Caution should be used with this approach because the k-mer result may be due to low levels of contamination.	O	H1_fliC
GCA_032301555.1_PDT001834639.1_genomic.fna	Salmonella_enterica	0.5228	224.475 KB	9	aroC_2,dnaN_5,hemD_6,hisD_7,purE_5,sucA_7,thrA_12	33	8:z10:e,n,x	4	aac(6')-Iaa,aph(6)-Id,aph(3'')-Ib,aph(3'')-Ib,aph(3'')-Ib,aph(3'')-Ib,aac(6')-Iaa,aph(6)-Id,aph(3'')-Ib,aph(3'')-Ib,aph(3'')-Ib,aph(3'')-Ib,tet(A),tet(A)	2	gyrA_p.D87N,parC_p.T57S	1	ColpVC	aroC	100	100	aroC_2	dnaN	100	100	dnaN_5	hemD	100	100	hemD_6	hisD	100	100	hisD_7	purE	100	100	purE_5	sucA	100	100	sucA_7	thrA	100	100	thrA_12	8	z10	e,n,x	Salmonella enterica subspecies enterica (subspecies I)	Hadar		O	H1_fliC
GCA_032301575.1_PDT001834638.1_genomic.fna	Salmonella_enterica	0.5107	245.84 KB	9	aroC_29,dnaN_26,hemD_30,hisD_26,purE_21,sucA_87,thrA_28	645	-:r:z	1	aac(6')-Iaa,aac(6')-Iaa	1	parC_p.T57S	0		aroC	100	100	aroC_29	dnaN	100	100	dnaN_26	hemD	100	100	hemD_30	hisD	100	100	hisD_26	purE	100	100	purE_21	sucA	100	100	sucA_87	thrA	100	100	thrA_28	-	r	z	Salmonella enterica subspecies diarizonae (subspecies IIIb)	IIIb -:r:z	O antigen was not detected. This result may be due to a rough strain that has deleted the rfb region. For raw reads input, the k-mer workflow is sometimes more sensitive than the microassembly workflow in detecting O antigen. Caution should be used with this approach because the k-mer result may be due to low levels of contamination.	O	H1_fliC
GCA_032301595.1_PDT001834637.1_genomic.fna	Salmonella_enterica	0.5205	205.919 KB	8	aroC_15,dnaN_745,hemD_18,hisD_46,purE_90,sucA_9,thrA_34	4896	4:a:1,5	1	aac(6')-Iaa,aac(6')-Iaa	0		2	IncFIB(S),IncFII(S)	aroC	100	100	aroC_15	dnaN	100	100	dnaN_745	hemD	100	100	hemD_18	hisD	100	100	hisD_46	purE	100	100	purE_90	sucA	100	100	sucA_9	thrA	100	100	thrA_34	4	a	1,5	Salmonella enterica subspecies enterica (subspecies I)	Fulica or Hessarek	The predicted serotypes share the same general formula: 4:a:1,5 and can be differentiated by additional analysis.	O	H1_fliC
GCA_032301615.1_PDT001834636.1_genomic.fna	Salmonella_enterica	0.5128	248.67 KB	9	aroC_29,dnaN_26,hemD_30,hisD_26,purE_21,sucA_87,thrA_28	645	42:r:z	1	aac(6')-Iaa,aac(6')-Iaa	1	parC_p.T57S	0		aroC	100	100	aroC_29	dnaN	100	100	dnaN_26	hemD	100	100	hemD_30	hisD	100	100	hisD_26	purE	100	100	purE_21	sucA	100	100	sucA_87	thrA	100	100	thrA_28	42	r	z	Salmonella enterica subspecies diarizonae (subspecies IIIb)	IIIb 42:r:z		O	H1_fliC
GCA_032301635.1_PDT001834635.1_genomic.fna	Salmonella_enterica	0.522	217.254 KB	8	aroC_10,dnaN_7,hemD_12,hisD_9,purE_5,sucA_9,thrA_2	19	4:i:1,2	1	aac(6')-Iaa,aac(6')-Iaa	0		3	ColpVC,IncFIB(S),IncFII(S)	aroC	100	100	aroC_10	dnaN	100	100	dnaN_7	hemD	100	100	hemD_12	hisD	100	100	hisD_9	purE	100	100	purE_5	sucA	100	100	sucA_9	thrA	100	100	thrA_2	4	i	1,2	Salmonella enterica subspecies enterica (subspecies I)	Typhimurium		O	H1_fliC
GCA_032301655.1_PDT001834634.1_genomic.fna	Salmonella_enterica	0.512	248.93 KB	9	aroC_29,dnaN_26,hemD_30,hisD_26,purE_21,sucA_87,thrA_28	645	42:r:z	1	aac(6')-Iaa,aac(6')-Iaa	1	parC_p.T57S	0		aroC	100	100	aroC_29	dnaN	100	100	dnaN_26	hemD	100	100	hemD_30	hisD	100	100	hisD_26	purE	100	100	purE_21	sucA	100	100	sucA_87	thrA	100	100	thrA_28	42	r	z	Salmonella enterica subspecies diarizonae (subspecies IIIb)	IIIb 42:r:z		O	H1_fliC
GCA_032301675.1_PDT001834632.1_genomic.fna	Salmonella_enterica	0.5217	280.265 KB	6	aroC_2,dnaN_5,hemD_6,hisD_7,purE_5,sucA_7,thrA_12	33	8:z10:e,n,x	4	aac(6')-Iaa,aph(6)-Id,aph(3'')-Ib,aph(3'')-Ib,aph(3'')-Ib,aph(3'')-Ib,aac(6')-Iaa,aph(6)-Id,aph(3'')-Ib,aph(3'')-Ib,aph(3'')-Ib,aph(3'')-Ib,tet(A),tet(A)	1	parC_p.T57S	1	Col(pHAD28)	aroC	100	100	aroC_2	dnaN	100	100	dnaN_5	hemD	100	100	hemD_6	hisD	100	100	hisD_7	purE	100	100	purE_5	sucA	100	100	sucA_7	thrA	100	100	thrA_12	8	z10	e,n,x	Salmonella enterica subspecies enterica (subspecies I)	Hadar		O	H1_fliC
GCA_032301695.1_PDT001834633.1_genomic.fna	Salmonella_enterica	0.5206	178.574 KB	9	aroC_15,dnaN_745,hemD_18,hisD_46,purE_90,sucA_9,thrA_34	4896	4:a:1,5	1	aac(6')-Iaa,aac(6')-Iaa	0		2	IncFIB(S),IncFII(S)	aroC	100	100	aroC_15	dnaN	100	100	dnaN_745	hemD	100	100	hemD_18	hisD	100	100	hisD_46	purE	100	100	purE_90	sucA	100	100	sucA_9	thrA	100	100	thrA_34	4	a	1,5	Salmonella enterica subspecies enterica (subspecies I)	Fulica or Hessarek	The predicted serotypes share the same general formula: 4:a:1,5 and can be differentiated by additional analysis.	O	H1_fliC
GCA_032301705.1_PDT001834631.1_genomic.fna	Salmonella_enterica	0.5118	190.638 KB	10	aroC_29,dnaN_26,hemD_30,hisD_26,purE_21,sucA_87,thrA_28	645	-:r:z	1	aac(6')-Iaa,aac(6')-Iaa	1	parC_p.T57S	0		aroC	100	100	aroC_29	dnaN	100	100	dnaN_26	hemD	100	100	hemD_30	hisD	100	100	hisD_26	purE	100	100	purE_21	sucA	100	100	sucA_87	thrA	100	100	thrA_28	-	r	z	Salmonella enterica subspecies diarizonae (subspecies IIIb)	IIIb -:r:z	O antigen was not detected. This result may be due to a rough strain that has deleted the rfb region. For raw reads input, the k-mer workflow is sometimes more sensitive than the microassembly workflow in detecting O antigen. Caution should be used with this approach because the k-mer result may be due to low levels of contamination.	O	H1_fliC
GCA_032301735.1_PDT001834630.1_genomic.fna	Salmonella_enterica	0.5103	179.903 KB	10	aroC_29,dnaN_26,hemD_30,hisD_26,purE_21,sucA_87,thrA_28	645	-:r:z	1	aac(6')-Iaa,aac(6')-Iaa	1	parC_p.T57S	0		aroC	100	100	aroC_29	dnaN	100	100	dnaN_26	hemD	100	100	hemD_30	hisD	100	100	hisD_26	purE	100	100	purE_21	sucA	100	100	sucA_87	thrA	100	100	thrA_28	-	r	z	Salmonella enterica subspecies diarizonae (subspecies IIIb)	IIIb -:r:z	O antigen was not detected. This result may be due to a rough strain that has deleted the rfb region. For raw reads input, the k-mer workflow is sometimes more sensitive than the microassembly workflow in detecting O antigen. Caution should be used with this approach because the k-mer result may be due to low levels of contamination.	O	H1_fliC
GCA_032301745.1_PDT001834629.1_genomic.fna	Salmonella_enterica	0.5122	204.85 KB	9	aroC_29,dnaN_26,hemD_30,hisD_26,purE_21,sucA_87,thrA_28	645	-:r:z	1	aac(6')-Iaa,aac(6')-Iaa	1	parC_p.T57S	1	IncFII(p96A)	aroC	100	100	aroC_29	dnaN	100	100	dnaN_26	hemD	100	100	hemD_30	hisD	100	100	hisD_26	purE	100	100	purE_21	sucA	100	100	sucA_87	thrA	100	100	thrA_28	-	r	z	Salmonella enterica subspecies diarizonae (subspecies IIIb)	IIIb -:r:z	O antigen was not detected. This result may be due to a rough strain that has deleted the rfb region. For raw reads input, the k-mer workflow is sometimes more sensitive than the microassembly workflow in detecting O antigen. Caution should be used with this approach because the k-mer result may be due to low levels of contamination.	O	H1_fliC
GCA_032301775.1_PDT001834628.1_genomic.fna	Salmonella_enterica	0.5116	189.556 KB	10	aroC_29,dnaN_26,hemD_30,hisD_26,purE_21,sucA_87,thrA_28	645	-:r:z	1	aac(6')-Iaa,aac(6')-Iaa	1	parC_p.T57S	0		aroC	100	100	aroC_29	dnaN	100	100	dnaN_26	hemD	100	100	hemD_30	hisD	100	100	hisD_26	purE	100	100	purE_21	sucA	100	100	sucA_87	thrA	100	100	thrA_28	-	r	z	Salmonella enterica subspecies diarizonae (subspecies IIIb)	IIIb -:r:z	O antigen was not detected. This result may be due to a rough strain that has deleted the rfb region. For raw reads input, the k-mer workflow is sometimes more sensitive than the microassembly workflow in detecting O antigen. Caution should be used with this approach because the k-mer result may be due to low levels of contamination.	O	H1_fliC
GCA_032301795.1_PDT001834626.1_genomic.fna	Salmonella_enterica	0.5112	265.403 KB	8	aroC_29,dnaN_26,hemD_30,hisD_26,purE_21,sucA_87,thrA_28	645	-:r:z	1	aac(6')-Iaa,aac(6')-Iaa	1	parC_p.T57S	0		aroC	100	100	aroC_29	dnaN	100	100	dnaN_26	hemD	100	100	hemD_30	hisD	100	100	hisD_26	purE	100	100	purE_21	sucA	100	100	sucA_87	thrA	100	100	thrA_28	-	r	z	Salmonella enterica subspecies diarizonae (subspecies IIIb)	IIIb -:r:z	O antigen was not detected. This result may be due to a rough strain that has deleted the rfb region. For raw reads input, the k-mer workflow is sometimes more sensitive than the microassembly workflow in detecting O antigen. Caution should be used with this approach because the k-mer result may be due to low levels of contamination.	O	H1_fliC
GCA_032301815.1_PDT001834627.1_genomic.fna	Salmonella_enterica	0.5202	203.579 KB	7	aroC_15,dnaN_4,hemD_18,hisD_46,purE_90,sucA_9,thrA_34	255	4:a:1,5	1	aac(6')-Iaa,aac(6')-Iaa	0		2	IncFIB(S),IncFII(S)	aroC	100	100	aroC_15	dnaN	100	100	dnaN_4	hemD	100	100	hemD_18	hisD	100	100	hisD_46	purE	100	100	purE_90	sucA	100	100	sucA_9	thrA	100	100	thrA_34	4	a	1,5	Salmonella enterica subspecies enterica (subspecies I)	Fulica or Hessarek	The predicted serotypes share the same general formula: 4:a:1,5 and can be differentiated by additional analysis.	O	H1_fliC
GCA_032301835.1_PDT001834625.1_genomic.fna	Salmonella_enterica	0.5109	188.105 KB	10	aroC_29,dnaN_26,hemD_30,hisD_26,purE_21,sucA_87,thrA_28	645	-:r:z	1	aac(6')-Iaa,aac(6')-Iaa	1	parC_p.T57S	0		aroC	100	100	aroC_29	dnaN	100	100	dnaN_26	hemD	100	100	hemD_30	hisD	100	100	hisD_26	purE	100	100	purE_21	sucA	100	100	sucA_87	thrA	100	100	thrA_28	-	r	z	Salmonella enterica subspecies diarizonae (subspecies IIIb)	IIIb -:r:z	O antigen was not detected. This result may be due to a rough strain that has deleted the rfb region. For raw reads input, the k-mer workflow is sometimes more sensitive than the microassembly workflow in detecting O antigen. Caution should be used with this approach because the k-mer result may be due to low levels of contamination.	O	H1_fliC
GCA_032301855.1_PDT001834624.1_genomic.fna	Salmonella_enterica	0.5208	207.469 KB	8	aroC_15,dnaN_745,hemD_18,hisD_46,purE_90,sucA_9,thrA_34	4896	4:a:1,5	1	aac(6')-Iaa,aac(6')-Iaa	0		2	IncFIB(S),IncFII(S)	aroC	100	100	aroC_15	dnaN	100	100	dnaN_745	hemD	100	100	hemD_18	hisD	100	100	hisD_46	purE	100	100	purE_90	sucA	100	100	sucA_9	thrA	100	100	thrA_34	4	a	1,5	Salmonella enterica subspecies enterica (subspecies I)	Fulica or Hessarek	The predicted serotypes share the same general formula: 4:a:1,5 and can be differentiated by additional analysis.	O	H1_fliC
GCA_032301875.1_PDT001834623.1_genomic.fna	Salmonella_enterica	0.5216	319.516 KB	6	aroC_2,dnaN_5,hemD_6,hisD_7,purE_5,sucA_7,thrA_12	33	8:z10:e,n,x	4	aac(6')-Iaa,aph(6)-Id,aph(3'')-Ib,aph(3'')-Ib,aph(3'')-Ib,aph(3'')-Ib,aac(6')-Iaa,aph(6)-Id,aph(3'')-Ib,aph(3'')-Ib,aph(3'')-Ib,aph(3'')-Ib,tet(A),tet(A)	1	parC_p.T57S	1	Col(pHAD28)	aroC	100	100	aroC_2	dnaN	100	100	dnaN_5	hemD	100	100	hemD_6	hisD	100	100	hisD_7	purE	100	100	purE_5	sucA	100	100	sucA_7	thrA	100	100	thrA_12	8	z10	e,n,x	Salmonella enterica subspecies enterica (subspecies I)	Hadar		O	H1_fliC
GCA_032301895.1_PDT001834620.1_genomic.fna	Salmonella_enterica	0.5145	159.699 KB	12	aroC_255,dnaN_26,hemD_30,hisD_360,purE_21,sucA_87,thrA_28	9322	50:z52:z35	1	aac(6')-Iaa,aac(6')-Iaa	1	parC_p.T57S	0		aroC	100	100	aroC_255	dnaN	100	100	dnaN_26	hemD	100	100	hemD_30	hisD	100	100	hisD_360	purE	100	100	purE_21	sucA	100	100	sucA_87	thrA	100	100	thrA_28	50	z52	z35	Salmonella enterica subspecies diarizonae (subspecies IIIb)	IIIb 50:z52:z35		O	H1_fliC
GCA_032301915.1_PDT001834621.1_genomic.fna	Salmonella_enterica	0.5219	198.19 KB	8	aroC_2,dnaN_5,hemD_6,hisD_7,purE_5,sucA_7,thrA_12	33	8:z10:e,n,x	4	aac(6')-Iaa,aph(6)-Id,aph(3'')-Ib,aph(3'')-Ib,aph(3'')-Ib,aph(3'')-Ib,aac(6')-Iaa,aph(6)-Id,aph(3'')-Ib,aph(3'')-Ib,aph(3'')-Ib,aph(3'')-Ib,tet(A),tet(A)	1	parC_p.T57S	1	Col(pHAD28)	aroC	100	100	aroC_2	dnaN	100	100	dnaN_5	hemD	100	100	hemD_6	hisD	100	100	hisD_7	purE	100	100	purE_5	sucA	100	100	sucA_7	thrA	100	100	thrA_12	8	z10	e,n,x	Salmonella enterica subspecies enterica (subspecies I)	Hadar		O	H1_fliC
GCA_032301935.1_PDT001834622.1_genomic.fna	Salmonella_enterica	0.5109	184.701 KB	10	aroC_29,dnaN_26,hemD_30,hisD_26,purE_21,sucA_87,thrA_28	645	-:r:z	1	aac(6')-Iaa,aac(6')-Iaa	1	parC_p.T57S	0		aroC	100	100	aroC_29	dnaN	100	100	dnaN_26	hemD	100	100	hemD_30	hisD	100	100	hisD_26	purE	100	100	purE_21	sucA	100	100	sucA_87	thrA	100	100	thrA_28	-	r	z	Salmonella enterica subspecies diarizonae (subspecies IIIb)	IIIb -:r:z	O antigen was not detected. This result may be due to a rough strain that has deleted the rfb region. For raw reads input, the k-mer workflow is sometimes more sensitive than the microassembly workflow in detecting O antigen. Caution should be used with this approach because the k-mer result may be due to low levels of contamination.	O	H1_fliC
GCA_032301945.1_PDT001834619.1_genomic.fna	Salmonella_enterica	0.5203	254.628 KB	7	aroC_15,dnaN_745,hemD_18,hisD_46,purE_90,sucA_9,thrA_34	4896	4:a:1,5	1	aac(6')-Iaa,aac(6')-Iaa	0		2	IncFIB(S),IncFII(S)	aroC	100	100	aroC_15	dnaN	100	100	dnaN_745	hemD	100	100	hemD_18	hisD	100	100	hisD_46	purE	100	100	purE_90	sucA	100	100	sucA_9	thrA	100	100	thrA_34	4	a	1,5	Salmonella enterica subspecies enterica (subspecies I)	Fulica or Hessarek	The predicted serotypes share the same general formula: 4:a:1,5 and can be differentiated by additional analysis.	O	H1_fliC
GCA_032301975.1_PDT001834618.1_genomic.fna	Salmonella_enterica	0.5205	207.459 KB	8	aroC_15,dnaN_745,hemD_18,hisD_46,purE_90,sucA_9,thrA_34	4896	4:a:1,5	1	aac(6')-Iaa,aac(6')-Iaa	0		2	IncFIB(S),IncFII(S)	aroC	100	100	aroC_15	dnaN	100	100	dnaN_745	hemD	100	100	hemD_18	hisD	100	100	hisD_46	purE	100	100	purE_90	sucA	100	100	sucA_9	thrA	100	100	thrA_34	4	a	1,5	Salmonella enterica subspecies enterica (subspecies I)	Fulica or Hessarek	The predicted serotypes share the same general formula: 4:a:1,5 and can be differentiated by additional analysis.	O	H1_fliC
GCA_032301995.1_PDT001834617.1_genomic.fna	Salmonella_enterica	0.5206	149.565 KB	12	aroC_15,dnaN_745,hemD_18,hisD_46,purE_90,sucA_9,thrA_34	4896	4:a:1,5	1	aac(6')-Iaa,aac(6')-Iaa	0		2	IncFIB(S),IncFII(S)	aroC	100	100	aroC_15	dnaN	100	100	dnaN_745	hemD	100	100	hemD_18	hisD	100	100	hisD_46	purE	100	100	purE_90	sucA	100	100	sucA_9	thrA	100	100	thrA_34	4	a	1,5	Salmonella enterica subspecies enterica (subspecies I)	Fulica or Hessarek	The predicted serotypes share the same general formula: 4:a:1,5 and can be differentiated by additional analysis.	O	H1_fliC
GCA_032302015.1_PDT001834616.1_genomic.fna	Salmonella_enterica	0.5204	257.125 KB	6	aroC_15,dnaN_4,hemD_18,hisD_46,purE_90,sucA_9,thrA_34	255	4:a:1,5	1	aac(6')-Iaa,aac(6')-Iaa	0		2	IncFIB(S),IncFII(S)	aroC	100	100	aroC_15	dnaN	100	100	dnaN_4	hemD	100	100	hemD_18	hisD	100	100	hisD_46	purE	100	100	purE_90	sucA	100	100	sucA_9	thrA	100	100	thrA_34	4	a	1,5	Salmonella enterica subspecies enterica (subspecies I)	Fulica or Hessarek	The predicted serotypes share the same general formula: 4:a:1,5 and can be differentiated by additional analysis.	O	H1_fliC
GCA_032302035.1_PDT001834615.1_genomic.fna	Salmonella_enterica	0.52	257.125 KB	6	aroC_15,dnaN_4,hemD_18,hisD_46,purE_90,sucA_9,thrA_34	255	4:a:1,5	1	aac(6')-Iaa,aac(6')-Iaa	0		2	IncFIB(S),IncFII(S)	aroC	100	100	aroC_15	dnaN	100	100	dnaN_4	hemD	100	100	hemD_18	hisD	100	100	hisD_46	purE	100	100	purE_90	sucA	100	100	sucA_9	thrA	100	100	thrA_34	4	a	1,5	Salmonella enterica subspecies enterica (subspecies I)	Fulica or Hessarek	The predicted serotypes share the same general formula: 4:a:1,5 and can be differentiated by additional analysis.	O	H1_fliC
GCA_032302055.1_PDT001834614.1_genomic.fna	Salmonella_enterica	0.5206	215.805 KB	7	aroC_15,dnaN_4,hemD_18,hisD_46,purE_924,sucA_9,thrA_34	5723	4:a:1,5	1	aac(6')-Iaa,aac(6')-Iaa	0		2	IncFIB(S),IncFII(S)	aroC	100	100	aroC_15	dnaN	100	100	dnaN_4	hemD	100	100	hemD_18	hisD	100	100	hisD_46	purE	100	100	purE_924	sucA	100	100	sucA_9	thrA	100	100	thrA_34	4	a	1,5	Salmonella enterica subspecies enterica (subspecies I)	Fulica or Hessarek	The predicted serotypes share the same general formula: 4:a:1,5 and can be differentiated by additional analysis.	O	H1_fliC
GCA_032302075.1_PDT001834612.1_genomic.fna	Salmonella_enterica	0.52	244.961 KB	6	aroC_15,dnaN_4,hemD_18,hisD_46,purE_924,sucA_9,thrA_34	5723	4:a:1,5	1	aac(6')-Iaa,aac(6')-Iaa	0		2	IncFIB(S),IncFII(S)	aroC	100	100	aroC_15	dnaN	100	100	dnaN_4	hemD	100	100	hemD_18	hisD	100	100	hisD_46	purE	100	100	purE_924	sucA	100	100	sucA_9	thrA	100	100	thrA_34	4	a	1,5	Salmonella enterica subspecies enterica (subspecies I)	Fulica or Hessarek	The predicted serotypes share the same general formula: 4:a:1,5 and can be differentiated by additional analysis.	O	H1_fliC
GCA_032302095.1_PDT001834613.1_genomic.fna	Salmonella_enterica	0.5201	244.961 KB	6	aroC_15,dnaN_4,hemD_18,hisD_46,purE_924,sucA_9,thrA_34	5723	4:a:1,5	1	aac(6')-Iaa,aac(6')-Iaa	0		2	IncFIB(S),IncFII(S)	aroC	100	100	aroC_15	dnaN	100	100	dnaN_4	hemD	100	100	hemD_18	hisD	100	100	hisD_46	purE	100	100	purE_924	sucA	100	100	sucA_9	thrA	100	100	thrA_34	4	a	1,5	Salmonella enterica subspecies enterica (subspecies I)	Fulica or Hessarek	The predicted serotypes share the same general formula: 4:a:1,5 and can be differentiated by additional analysis.	O	H1_fliC
GCA_032302115.1_PDT001834611.1_genomic.fna	Salmonella_enterica	0.5205	199.693 KB	8	aroC_15,dnaN_4,hemD_18,hisD_46,purE_924,sucA_9,thrA_34	5723	4:a:1,5	1	aac(6')-Iaa,aac(6')-Iaa	0		2	IncFIB(S),IncFII(S)	aroC	100	100	aroC_15	dnaN	100	100	dnaN_4	hemD	100	100	hemD_18	hisD	100	100	hisD_46	purE	100	100	purE_924	sucA	100	100	sucA_9	thrA	100	100	thrA_34	4	a	1,5	Salmonella enterica subspecies enterica (subspecies I)	Fulica or Hessarek	The predicted serotypes share the same general formula: 4:a:1,5 and can be differentiated by additional analysis.	O	H1_fliC
GCA_032302135.1_PDT001834610.1_genomic.fna	Salmonella_enterica	0.5208	180.778 KB	8	aroC_15,dnaN_4,hemD_18,hisD_46,purE_924,sucA_9,thrA_34	5723	4:a:1,5	1	aac(6')-Iaa,aac(6')-Iaa	0		2	IncFIB(S),IncFII(S)	aroC	100	100	aroC_15	dnaN	100	100	dnaN_4	hemD	100	100	hemD_18	hisD	100	100	hisD_46	purE	100	100	purE_924	sucA	100	100	sucA_9	thrA	100	100	thrA_34	4	a	1,5	Salmonella enterica subspecies enterica (subspecies I)	Fulica or Hessarek	The predicted serotypes share the same general formula: 4:a:1,5 and can be differentiated by additional analysis.	O	H1_fliC
GCA_032302175.1_PDT001834601.1_genomic.fna	Salmonella_enterica	0.5221	271.585 KB	6	aroC_10,dnaN_7,hemD_12,hisD_9,purE_5,sucA_9,thrA_2	19	4:i:1,2	1	aac(6')-Iaa,aac(6')-Iaa	0		3	ColpVC,IncFIB(S),IncFII(S)	aroC	100	100	aroC_10	dnaN	100	100	dnaN_7	hemD	100	100	hemD_12	hisD	100	100	hisD_9	purE	100	100	purE_5	sucA	100	100	sucA_9	thrA	100	100	thrA_2	4	i	1,2	Salmonella enterica subspecies enterica (subspecies I)	Typhimurium		O	H1_fliC
GCA_032302935.1_PDT001834657.1_genomic.fna	Salmonella_enterica	0.5209	217.112 KB	8	aroC_15,dnaN_745,hemD_18,hisD_46,purE_90,sucA_9,thrA_34	4896	4:a:1,5	1	aac(6')-Iaa,aac(6')-Iaa	0		2	IncFIB(S),IncFII(S)	aroC	100	100	aroC_15	dnaN	100	100	dnaN_745	hemD	100	100	hemD_18	hisD	100	100	hisD_46	purE	100	100	purE_90	sucA	100	100	sucA_9	thrA	100	100	thrA_34	4	a	1,5	Salmonella enterica subspecies enterica (subspecies I)	Fulica or Hessarek	The predicted serotypes share the same general formula: 4:a:1,5 and can be differentiated by additional analysis.	O	H1_fliC
GCA_032302955.1_PDT001834656.1_genomic.fna	Salmonella_enterica	0.5208	224.531 KB	7	aroC_15,dnaN_745,hemD_18,hisD_46,purE_90,sucA_9,thrA_34	4896	4:a:1,5	1	aac(6')-Iaa,aac(6')-Iaa	0		2	IncFIB(S),IncFII(S)	aroC	100	100	aroC_15	dnaN	100	100	dnaN_745	hemD	100	100	hemD_18	hisD	100	100	hisD_46	purE	100	100	purE_90	sucA	100	100	sucA_9	thrA	100	100	thrA_34	4	a	1,5	Salmonella enterica subspecies enterica (subspecies I)	Fulica or Hessarek	The predicted serotypes share the same general formula: 4:a:1,5 and can be differentiated by additional analysis.	O	H1_fliC
GCA_032302965.1_PDT001834645.1_genomic.fna	Salmonella_enterica	0.5202	257.125 KB	6	aroC_15,dnaN_4,hemD_18,hisD_46,purE_90,sucA_9,thrA_34	255	4:a:1,5	1	aac(6')-Iaa,aac(6')-Iaa	0		2	IncFIB(S),IncFII(S)	aroC	100	100	aroC_15	dnaN	100	100	dnaN_4	hemD	100	100	hemD_18	hisD	100	100	hisD_46	purE	100	100	purE_90	sucA	100	100	sucA_9	thrA	100	100	thrA_34	4	a	1,5	Salmonella enterica subspecies enterica (subspecies I)	Fulica or Hessarek	The predicted serotypes share the same general formula: 4:a:1,5 and can be differentiated by additional analysis.	O	H1_fliC
GCA_032302995.1_PDT001834644.1_genomic.fna	Salmonella_enterica	0.5117	215.97 KB	9	aroC_29,dnaN_26,hemD_30,hisD_26,purE_21,sucA_87,thrA_28	645	-:r:z	1	aac(6')-Iaa,aac(6')-Iaa	1	parC_p.T57S	0		aroC	100	100	aroC_29	dnaN	100	100	dnaN_26	hemD	100	100	hemD_30	hisD	100	100	hisD_26	purE	100	100	purE_21	sucA	100	100	sucA_87	thrA	100	100	thrA_28	-	r	z	Salmonella enterica subspecies diarizonae (subspecies IIIb)	IIIb -:r:z	O antigen was not detected. This result may be due to a rough strain that has deleted the rfb region. For raw reads input, the k-mer workflow is sometimes more sensitive than the microassembly workflow in detecting O antigen. Caution should be used with this approach because the k-mer result may be due to low levels of contamination.	O	H1_fliC
GCA_032303655.1_PDT001834606.1_genomic.fna	Salmonella_enterica	0.5113	164.369 KB	11	aroC_29,dnaN_26,hemD_30,hisD_26,purE_21,sucA_87,thrA_28	645	-:r:z	1	aac(6')-Iaa,aac(6')-Iaa	1	parC_p.T57S	0		aroC	100	100	aroC_29	dnaN	100	100	dnaN_26	hemD	100	100	hemD_30	hisD	100	100	hisD_26	purE	100	100	purE_21	sucA	100	100	sucA_87	thrA	100	100	thrA_28	-	r	z	Salmonella enterica subspecies diarizonae (subspecies IIIb)	IIIb -:r:z	O antigen was not detected. This result may be due to a rough strain that has deleted the rfb region. For raw reads input, the k-mer workflow is sometimes more sensitive than the microassembly workflow in detecting O antigen. Caution should be used with this approach because the k-mer result may be due to low levels of contamination.	O	H1_fliC
GCA_032303675.1_PDT001834598.1_genomic.fna	Salmonella_enterica	0.521	325.518 KB	6	aroC_5,dnaN_14,hemD_6,hisD_12,purE_5,sucA_14,thrA_58	166	8:e,h:1,2	1	aac(6')-Iaa,aac(6')-Iaa	1	parC_p.T57S	0		aroC	100	100	aroC_5	dnaN	100	100	dnaN_14	hemD	100	100	hemD_6	hisD	100	100	hisD_12	purE	100	100	purE_5	sucA	100	100	sucA_14	thrA	100	100	thrA_58	8	e,h	1,2	Salmonella enterica subspecies enterica (subspecies I)	Newport		O	H1_fliC
GCA_032303695.1_PDT001834605.1_genomic.fna	Salmonella_enterica	0.5221	412.137 KB	4	aroC_5,dnaN_14,hemD_18,hisD_561,purE_36,sucA_12,thrA_12	2015	4:y:1,2	1	aac(6')-Iaa,aac(6')-Iaa	0		0		aroC	100	100	aroC_5	dnaN	100	100	dnaN_14	hemD	100	100	hemD_18	hisD	100	100	hisD_561	purE	100	100	purE_36	sucA	100	100	sucA_12	thrA	100	100	thrA_12	4	y	1,2	Salmonella enterica subspecies enterica (subspecies I)	Coeln		O	H1_fliC
GCA_032303715.1_PDT001834600.1_genomic.fna	Salmonella_enterica	0.5119	191.168 KB	10	aroC_29,dnaN_26,hemD_30,hisD_26,purE_21,sucA_87,thrA_28	645	-:r:z	1	aac(6')-Iaa,aac(6')-Iaa	1	parC_p.T57S	0		aroC	100	100	aroC_29	dnaN	100	100	dnaN_26	hemD	100	100	hemD_30	hisD	100	100	hisD_26	purE	100	100	purE_21	sucA	100	100	sucA_87	thrA	100	100	thrA_28	-	r	z	Salmonella enterica subspecies diarizonae (subspecies IIIb)	IIIb -:r:z	O antigen was not detected. This result may be due to a rough strain that has deleted the rfb region. For raw reads input, the k-mer workflow is sometimes more sensitive than the microassembly workflow in detecting O antigen. Caution should be used with this approach because the k-mer result may be due to low levels of contamination.	O	H1_fliC
GCA_032307815.1_ASM3230781v1_genomic.fna	Salmonella_enterica	0.521	491.921 KB	3	aroC_5,dnaN_2,hemD_3,hisD_7,purE_6,sucA_6,thrA_11	11	9:g,m:-	5	aac(6')-Iaa,aph(6)-Id,aph(3'')-Ib,blaTEM-1B,sul2	1	gyrA_p.D87Y	3	IncFIB(S),IncFII(S),IncX1	aroC	100	100	aroC_5	dnaN	100	100	dnaN_2	hemD	100	100	hemD_3	hisD	100	100	hisD_7	purE	100	100	purE_6	sucA	100	100	sucA_6	thrA	100	100	thrA_11	9	g,m	-	Salmonella enterica subspecies enterica (subspecies I)	Enteritidis	Detected Sdf I that is characteristic of commonly circulating strains of serotype Enteritidis.	O	H1_fliC
GCA_032307835.1_ASM3230783v1_genomic.fna	Salmonella_enterica	0.5213	406.297 KB	3	aroC_5,dnaN_2,hemD_3,hisD_7,purE_6,sucA_6,thrA_11	11	9:g,m:-	3	aac(6')-Iaa,aac(3)-IId,blaTEM-1B	1	gyrA_p.D87Y	3	ColpVC,IncFIB(S),IncFII(S)	aroC	100	100	aroC_5	dnaN	100	100	dnaN_2	hemD	100	100	hemD_3	hisD	100	100	hisD_7	purE	100	100	purE_6	sucA	100	100	sucA_6	thrA	100	100	thrA_11	9	g,m	-	Salmonella enterica subspecies enterica (subspecies I)	Enteritidis	Detected Sdf I that is characteristic of commonly circulating strains of serotype Enteritidis.	O	H1_fliC
GCA_032307855.1_ASM3230785v1_genomic.fna	Salmonella_enterica	0.5209	491.607 KB	3	aroC_5,dnaN_2,hemD_3,hisD_7,purE_6,sucA_6,thrA_11	11	9:g,m:-	5	aac(6')-Iaa,aph(6)-Id,aph(3'')-Ib,blaTEM-1B,sul2	1	gyrA_p.D87Y	3	IncFIB(S),IncFII(S),IncX1	aroC	100	100	aroC_5	dnaN	100	100	dnaN_2	hemD	100	100	hemD_3	hisD	100	100	hisD_7	purE	100	100	purE_6	sucA	100	100	sucA_6	thrA	100	100	thrA_11	9	g,m	-	Salmonella enterica subspecies enterica (subspecies I)	Enteritidis	Detected Sdf I that is characteristic of commonly circulating strains of serotype Enteritidis.	O	H1_fliC
GCA_032307875.1_ASM3230787v1_genomic.fna	Salmonella_enterica	0.5214	491.922 KB	3	aroC_5,dnaN_2,hemD_3,hisD_7,purE_6,sucA_6,thrA_11	11	9:g,m:-	1	aac(6')-Iaa	1	gyrA_p.D87N	2	IncFIB(S),IncFII(S)	aroC	100	100	aroC_5	dnaN	100	100	dnaN_2	hemD	100	100	hemD_3	hisD	100	100	hisD_7	purE	100	100	purE_6	sucA	100	100	sucA_6	thrA	100	100	thrA_11	9	g,m	-	Salmonella enterica subspecies enterica (subspecies I)	Enteritidis	Detected Sdf I that is characteristic of commonly circulating strains of serotype Enteritidis.	O	H1_fliC
GCA_032307895.1_ASM3230789v1_genomic.fna	Salmonella_enterica	0.5209	491.924 KB	3	aroC_5,dnaN_2,hemD_3,hisD_7,purE_6,sucA_6,thrA_11	11	9:g,m:-	5	aac(6')-Iaa,aph(6)-Id,aph(3'')-Ib,blaTEM-1B,blaTEM-1B,sul2	1	gyrA_p.D87Y	3	IncFIB(S),IncFII(S),IncX1	aroC	100	100	aroC_5	dnaN	100	100	dnaN_2	hemD	100	100	hemD_3	hisD	100	100	hisD_7	purE	100	100	purE_6	sucA	100	100	sucA_6	thrA	100	100	thrA_11	9	g,m	-	Salmonella enterica subspecies enterica (subspecies I)	Enteritidis	Detected Sdf I that is characteristic of commonly circulating strains of serotype Enteritidis.	O	H1_fliC
GCA_032308015.1_ASM3230801v1_genomic.fna	Salmonella_enterica	0.5223	397.397 KB	4	aroC_17,dnaN_18,hemD_22,hisD_17,purE_5,sucA_21,thrA_19	32	7:r:1,5	1	aac(6')-Iaa	1	parC_p.T57S	0		aroC	100	100	aroC_17	dnaN	100	100	dnaN_18	hemD	100	100	hemD_22	hisD	100	100	hisD_17	purE	100	100	purE_5	sucA	100	100	sucA_21	thrA	100	100	thrA_19	7	r	1,5	Salmonella enterica subspecies enterica (subspecies I)	Infantis		O	H1_fliC
GCA_032308035.1_ASM3230803v1_genomic.fna	Salmonella_enterica	0.522	445.924 KB	4	aroC_15,dnaN_70,hemD_93,hisD_78,purE_113,sucA_6,thrA_68	413	7:z10:e,n,z15	1	aac(6')-Iaa	1	parC_p.T57S	0		aroC	100	100	aroC_15	dnaN	100	100	dnaN_70	hemD	100	100	hemD_93	hisD	100	100	hisD_78	purE	100	100	purE_113	sucA	100	100	sucA_6	thrA	100	100	thrA_68	7	z10	e,n,z15	Salmonella enterica subspecies enterica (subspecies I)	Mbandaka		O	H1_fliC
GCA_032308055.1_ASM3230805v1_genomic.fna	Salmonella_enterica	0.5216	446.923 KB	4	aroC_117,dnaN_135,hemD_18,hisD_12,purE_162,sucA_162,thrA_38	543	7:d:l,w	1	aac(6')-Iaa	0		0		aroC	100	100	aroC_117	dnaN	100	100	dnaN_135	hemD	100	100	hemD_18	hisD	100	100	hisD_12	purE	100	100	purE_162	sucA	100	100	sucA_162	thrA	100	100	thrA_38	7	d	l,w	Salmonella enterica subspecies enterica (subspecies I)	Livingstone		O	H1_fliC
GCA_032308075.1_ASM3230807v1_genomic.fna	Salmonella_enterica	0.5224	402.279 KB	3	aroC_2,dnaN_15,hemD_10,hisD_581,purE_323,sucA_7,thrA_72	2061	35:z4,z23:-	1	aac(6')-Iaa	1	parC_p.T57S	1	Col156	aroC	100	100	aroC_2	dnaN	100	100	dnaN_15	hemD	100	100	hemD_10	hisD	100	100	hisD_581	purE	100	100	purE_323	sucA	100	100	sucA_7	thrA	100	100	thrA_72	35	z4,z23	-	Salmonella enterica subspecies enterica (subspecies I)	Alachua		O	H1_fliC
GCA_032308095.1_ASM3230809v1_genomic.fna	Salmonella_enterica	0.5216	446.833 KB	4	aroC_117,dnaN_135,hemD_18,hisD_12,purE_162,sucA_162,thrA_38	543	7:d:l,w	1	aac(6')-Iaa	0		0		aroC	100	100	aroC_117	dnaN	100	100	dnaN_135	hemD	100	100	hemD_18	hisD	100	100	hisD_12	purE	100	100	purE_162	sucA	100	100	sucA_162	thrA	100	100	thrA_38	7	d	l,w	Salmonella enterica subspecies enterica (subspecies I)	Livingstone		O	H1_fliC
GCA_032308175.1_ASM3230817v1_genomic.fna	Salmonella_enterica	0.5222	339.998 KB	5	aroC_14,dnaN_13,hemD_18,hisD_12,purE_14,sucA_18,thrA_1	26	7:k:1,5	10	aac(6')-Iaa,aadA16,aac(6')-Ib-cr,blaTEM-1B,floR,qnrB6,ARR-3,sul1,sul1,tet(A),dfrA27	2	gyrA_p.D87N,parC_p.T57S	2	IncFII(S),IncFII(SARC14)	aroC	100	100	aroC_14	dnaN	100	100	dnaN_13	hemD	100	100	hemD_18	hisD	100	100	hisD_12	purE	100	100	purE_14	sucA	100	100	sucA_18	thrA	100	100	thrA_1	7	k	1,5	Salmonella enterica subspecies enterica (subspecies I)	Thompson		O	H1_fliC
GCA_032308235.1_ASM3230823v1_genomic.fna	Salmonella_enterica	0.521	491.921 KB	3	aroC_5,dnaN_2,hemD_3,hisD_7,purE_6,sucA_6,thrA_11	11	9:g,m:-	5	aac(6')-Iaa,aph(6)-Id,aph(3'')-Ib,blaTEM-1B,blaTEM-1B,sul2	1	gyrA_p.D87Y	3	IncFIB(S),IncFII(S),IncX1	aroC	100	100	aroC_5	dnaN	100	100	dnaN_2	hemD	100	100	hemD_3	hisD	100	100	hisD_7	purE	100	100	purE_6	sucA	100	100	sucA_6	thrA	100	100	thrA_11	9	g,m	-	Salmonella enterica subspecies enterica (subspecies I)	Enteritidis	Detected Sdf I that is characteristic of commonly circulating strains of serotype Enteritidis.	O	H1_fliC
GCA_032308255.1_ASM3230825v1_genomic.fna	Salmonella_enterica	0.5221	322.272 KB	4	aroC_15,dnaN_70,hemD_93,hisD_78,purE_113,sucA_6,thrA_68	413	7:z10:e,n,z15	1	aac(6')-Iaa	1	parC_p.T57S	0		aroC	100	100	aroC_15	dnaN	100	100	dnaN_70	hemD	100	100	hemD_93	hisD	100	100	hisD_78	purE	100	100	purE_113	sucA	100	100	sucA_6	thrA	100	100	thrA_68	7	z10	e,n,z15	Salmonella enterica subspecies enterica (subspecies I)	Mbandaka		O	H1_fliC
GCA_032308275.1_ASM3230827v1_genomic.fna	Salmonella_enterica	0.5221	251.399 KB	5	aroC_15,dnaN_70,hemD_93,hisD_78,purE_113,sucA_6,thrA_68	413	7:z10:e,n,z15	1	aac(6')-Iaa	1	parC_p.T57S	0		aroC	100	100	aroC_15	dnaN	100	100	dnaN_70	hemD	100	100	hemD_93	hisD	100	100	hisD_78	purE	100	100	purE_113	sucA	100	100	sucA_6	thrA	100	100	thrA_68	7	z10	e,n,z15	Salmonella enterica subspecies enterica (subspecies I)	Mbandaka		O	H1_fliC
GCA_032308305.1_ASM3230830v1_genomic.fna	Salmonella_enterica	0.5221	446.302 KB	4	aroC_15,dnaN_70,hemD_93,hisD_78,purE_113,sucA_6,thrA_68	413	7:z10:e,n,z15	1	aac(6')-Iaa	1	parC_p.T57S	0		aroC	100	100	aroC_15	dnaN	100	100	dnaN_70	hemD	100	100	hemD_93	hisD	100	100	hisD_78	purE	100	100	purE_113	sucA	100	100	sucA_6	thrA	100	100	thrA_68	7	z10	e,n,z15	Salmonella enterica subspecies enterica (subspecies I)	Mbandaka		O	H1_fliC
GCA_032308335.1_ASM3230833v1_genomic.fna	Salmonella_enterica	0.5208	491.923 KB	3	aroC_5,dnaN_2,hemD_3,hisD_7,purE_6,sucA_6,thrA_11	11	9:g,m:-	6	aac(6')-Iaa,aadA1,blaTEM-1B,sul1,tet(A),dfrA1,dfrA1,dfrA1	1	gyrA_p.D87G	3	IncFIB(S),IncFII(S),IncX1	aroC	100	100	aroC_5	dnaN	100	100	dnaN_2	hemD	100	100	hemD_3	hisD	100	100	hisD_7	purE	100	100	purE_6	sucA	100	100	sucA_6	thrA	100	100	thrA_11	9	g,m	-	Salmonella enterica subspecies enterica (subspecies I)	Enteritidis	Detected Sdf I that is characteristic of commonly circulating strains of serotype Enteritidis.	O	H1_fliC
[truncated: 13,558 more rows]
[truncated: 547 more columns]
